# Supplementary material for: Seminal fluid protein genes of the brown planthopper, Nilaparvata lugens
Source: BMC Genomics. 2016 Aug 18;17:654. doi: 10.1186/s12864-016-3013-7 (PMC4990865; doi:10.1186/s12864-016-3013-7)
Supplement: Additional file 1: Table S1. — Primers used in this artical. This file lists the sequences of the primers used in the RT-qPCR analysis, as described in Methods. (XLSX 11 kb) [file 12864_2016_3013_MOESM1_ESM.xlsx]

## Sheet: RT-qPCR primers
Supplemental Table 1A: Primers used in real-time qPCR
Primer5’-3’	Sequences
comp32521_c0_Forward	GGAAGACTGCTGGAAGAGG
comp32521_c0_Reverse	ATTGGGTAGATAGCGGAGG
comp29370_c0_Forward	CCAAGATTAGGGAGTGTCA
comp29370_c0_Reverse	AGGAGCGTATGTACGAGTG
comp36779_c1_Forward	CTCGGATGTATCTGGTGGG
comp36779_c1_Reverse	TGTGAGGAAGGTCAGTGGG
comp35953_c2_Forward	GCATCCACCCAGACTACCA
comp35953_c2_Reverse	CCAACCAATGACTTGAGCC
comp36557_c0_Forward	CTGTGATGTTCAGTTTGGCTGTT
comp36557_c0_Reverse	TTTGCGAGTGGAATTGTCG
comp31452_c0_Forward	CTCCCAGTCAATCCGTTCC
comp31452_c0_Reverse	AGCCTCCTTGTTGATTTCCTT
comp29150_c0_Forward	CGTGTTGGTCGTATCCTTGC
comp29150_c0_Reverse	CTCACAGCGTTGCCCATCTT
comp37294_c0_Forward	ATGCCTTTATCACTCAAGAATC
comp37294_c0_Reverse	CTTGTGGTCAGGGTCATCG
comp35955_c1_Forward	AACCATTTGTGCTCGAAGT
comp35955_c1_Reverse	CTGCCTGAACAGTGTCTCC
comp32424_c0_Forward	CAGAATGGGAGCCCTACGC
comp32424_c0_Reverse	GGAGCCTCACATCCACAGC
comp34143_c0_Forward	TTTGCGATCCTCTGTGCT
comp34143_c0_Reverse	CATTTCAACCAACGCTATTT
comp33233_c0_Forward	ACGAAGCGTAAAGGGAAAT
comp33233_c0_Reverse	AACAGATGAGGGAGGACAA
comp36824_c1_Forward	AAGATGGCCGCTGCTTT
comp36824_c1_Reverse	AGGCGTTGTCAGTCGTGTA
comp32919_c0_Forward	TGCGTTTGGAGGAGATGTT
comp32919_c0_Reverse	TCAGCGGTCAAGAAACAGG
comp31876_c0_Forward	TAGTGATTGCTGCCCTGTTG
comp31876_c0_Reverse	ACTCGTTCTGCCTCATACCA
comp34697_c0_Forward	TATGTGAGCCTTATCGGGTAT
comp34697_c0_Reverse	ACTGTAGCACGGTAGTCGTT
comp36454_c0_Forward	TGATGGGAATCGTTCTGTGCT
comp36454_c0_Reverse	GAGAATGGTTGCGGAGGTGTA
comp37033_c0_Forward	CCACCAATGCGACATCTACC
comp37033_c0_Reverse	AGAGCACTGGCGTCCATCTT
comp35886_c0_Forward	CAGCGACCTGAAGAGTGAG
comp35886_c0_Reverse	CTGGTAGACGGCAGAAATG
comp36007_c0_Forward	AACCAACGACAAGACCCTC
comp36007_c0_Reverse	GATCTCCCTCAATCCAGCT
comp36672_c0_Forward	CCTGTATGATTCGGGTCTCGG
comp36672_c0_Reverse	GCCCAACGGAAGTCGCAAGTA
comp36558_c1_Forward	CCAATGTCACCCGCATACCC
comp36558_c1_Reverse	CCCGAAACCAGCACCACTCT
comp36121_c0_Forward	TGAACTCTTTCTATTTAGGCACG
comp36121_c0_Reverse	CCAGAACTGATAACATCCGACT
comp34149_c0_Forward	TTTGACGACTCTGAACCCAC
comp34149_c0_Reverse	ACCCATGCAATCTTTGAACT
comp35000_c0_Forward	CCAGGTGGAGGGAACTATGT
comp35000_c0_Reverse	ATTCAATGGGAGATTCGGTA
comp36064_c0_Forward	AGCTCGTTGGTTCCTTTGT
comp36064_c0_Reverse	CAGTGACTTTGACGCCCTA
comp36482_c0_Forward	CCTATGCTTCCAAGGCTACG
comp36482_c0_Reverse	AGTTGACTCCGCATTTATCG
comp35980_c1_Forward	AAAGCAACCAACGAAGCAGC
comp35980_c1_Reverse	CCAAGCGTACAATCCACGGA
comp33155_c0_Forward	ATGACACTGCCCATCCAAAA
comp33155_c0_Reverse	CAATTTGCTGATTAGGATGA
comp36591_c0_Forward	TGATCGGGATTGTGAGAGGAAC
comp36591_c0_Reverse	TAGAGCTATATCGCCCAGTGGG
comp36421_c0_Forward	GCTGGCTGGGGAACTTATG
comp36421_c0_Reverse	TAGGGGCTATACTTCGCATT
comp34752_c0_Forward	ACCTGCCCAATTACCCTATCT ‍
comp34752_c0_Reverse	GGACTTCCTGAGTCTCCCACA
comp35848_c0_Forward	TACAGGGACAATGGACCAGCCGAAG
comp35848_c0_Reverse	CCAATGCCGAACACCGAGTTCACAT
comp36932_c1_Forward	TACCCCTCTGTTCCATCCTGA
comp36932_c1_Reverse	AATTTTCCTATGCCCCAATCC
comp36693_c0_Forward	CTGTCCAAAACAAGAGCGTTTG
comp36693_c0_Reverse	TTTCGATGTGCTGGGTATATCA
comp36776_c0_Forward	CTTTGTTGCTCCTATTTGTTTGG ‍
comp36776_c0_Reverse	CGGATTGGAAGTGTGATCTTCTG
comp36549_c0_Forward	CGATGCGGAGCAAAGAGGTT
comp36549_c0_Reverse	GTGGTGAGGCGGCAGAGATT
comp34701_c0_Forward	GGGGGAAGAGGGAGTCAG
comp34701_c0_Reverse	ATGTGCTCGGCAAATGGT
comp34956_c0_Forward	CACGGAAGAAGAGAACGA
comp34956_c0_Reverse	TGTGGAGGATAATGGACG
comp35980_c1_Forward	AAAGCAACCAACGAAGCAGC
comp35980_c1_Reverse	CCAAGCGTACAATCCACGGA
