# Supplementary material for: Seminal fluid protein genes of the brown planthopper, Nilaparvata lugens
Source: BMC Genomics. 2016 Aug 18;17:654. doi: 10.1186/s12864-016-3013-7 (PMC4990865; doi:10.1186/s12864-016-3013-7)
Supplement: Additional file 2: Table S2. — Detailed annotation of detected proteins. This file gives the detailed annotation of detected proteins including the high confident SFPs and unconfirmed SFPs. The annotation process was described in Methods. (XLSX 134 kb) [file 12864_2016_3013_MOESM2_ESM.xlsx]

## Sheet: Predicted secreted SFPs
Supplemental Table 2A: Proteins predicted to be secreted
MRT_id	UM-PSMs(%)	FRS-PSMs(%)	Scaffolds	Name	Function	FDR_0.01	SignalP	D. melanogaster	A. aegypti	A. albopictus	A. mellifera	Homo Sapiens	MAG-RPKM	MRT-RPKM	aa_len	nt_len	Male-specific	NR GI	NR ID	NR Score	NR Evalue	NR Description	NT GI	NT ID	NT Score	NT Evalue	NT Description	KO ID	KO Name	KO Description	Http Link	Swissprot ID	Swissprot Score	Swissprot Evalue	Swissprot Description	PFAM ID	PFAM description	Gene Ontology Biological Pathway	BP Description	Gene Ontology Molecular Function	MF Description	Gene Ontology Cellular Component	CC Description	KOG ID	KOG Description
comp32427_c0		0.057501	scaffold1774	Annexin	Cell structure	T	T	No	Domain	Domain	No	Domain	6.66587	4.26679	365	1098	N	195134266	XP_002011558.1	511	3.37716e-57	GI11094 [Drosophila mojavensis]	--	--	--	--	--	--	--	--	--	P22465	491	2.0098e-55	Annexin-B10 OS=Drosophila melanogaster GN=AnnX PE=2 SV=2	PF00191	Annexin	--	--	GO:0005544//GO:0005509	calcium-dependent phospholipid binding//calcium ion binding	--	--	KOG0819	Annexin
comp36551_c0	0.154389	0.0230004	scaffold680	Prosaposin	Metabolism: lipid	T	T	No	No	Domain	No	Domain	19.0037	28.783	954	2865	N	156550309	XP_001603446.1	141	4.7742e-06	PREDICTED: hypothetical protein LOC100119722 [Nasonia vitripennis]	--	--	--	--	--	--	--	--	--	O13035	154	5.29672e-09	Proactivator polypeptide OS=Gallus gallus GN=PSAP PE=1 SV=1	PF06821//PF05184	Alpha/Beta hydrolase family of unknown function (DUF1234)//Saposin-like type B, region 1	GO:0006629	lipid metabolic process	GO:0016787	hydrolase activity	--	--	KOG1340	Prosaposin
comp36824_c1		0.891266	scaffold2932/scaffold5716	carboxylesterase	Metabolism: lipid	T	T	Blast	No	No	No	No	118.374	112.251	727	2184	T	313667170	ADR73028.1	1267	2.35692e-154	carboxylesterase-6 [Laodelphax striatella]	--	--	--	--	--	--	--	--	--	B2D0J5	481	4.5777e-49	Venom carboxylesterase-6 OS=Apis mellifera PE=2 SV=1	PF07859	alpha/beta hydrolase fold	GO:0008152	metabolic process	GO:0016787	hydrolase activity	--	--	KOG1516	Carboxylesterase and related proteins
comp32919_c0		0.339256	scaffold3589/scaffold483	carboxylesterase	Metabolism: lipid	T	T	Blast	No	No	No	No	143.167	104.906	675	2028	T	313667170	ADR73028.1	1256	6.83143e-158	carboxylesterase-6 [Laodelphax striatella]	--	--	--	--	--	--	--	--	--	P35502	403	7.46949e-40	Esterase FE4 OS=Myzus persicae PE=1 SV=1	PF01425//PF07859//PF00755	Amidase//alpha/beta hydrolase fold//Choline/Carnitine o-acyltransferase	GO:0008152	metabolic process	GO:0016746//GO:0016787//GO:0016884	transferase activity, transferring acyl groups//hydrolase activity//carbon-nitrogen ligase activity, with glutamine as amido-N-donor	--	--	KOG1516	Carboxylesterase and related proteins
comp32424_c0		0.402507	scaffold141/scaffold49	Carboxylesterase	Metabolism: lipid	T	T	Blast	No	No	No	No	196.378	206.576	674	2025	T	170317966	ACB14344.1	2903	0	juvenile hormone esterase [Nilaparvata lugens]	170317965	EU380769.1	82	1.37904e-32	Nilaparvata lugens juvenile hormone esterase mRNA, complete cds	--	--	--	--	B2D0J5	472	8.05389e-49	Venom carboxylesterase-6 OS=Apis mellifera PE=2 SV=1	PF07859	alpha/beta hydrolase fold	GO:0008152	metabolic process	GO:0016787	hydrolase activity	--	--	KOG1516	Carboxylesterase and related proteins
comp35955_c1		0.529009	scaffold3320/scaffold676	Carboxylesterase	Metabolism: lipid	T	T	Blast	No	No	No	No	385.877	283.921	705	2118	T	170317966	ACB14344.1	1442	0	juvenile hormone esterase [Nilaparvata lugens]	--	--	--	--	--	--	--	--	--	B2D0J5	476	1.75227e-49	Venom carboxylesterase-6 OS=Apis mellifera PE=2 SV=1	PF07859	alpha/beta hydrolase fold	GO:0008152	metabolic process	GO:0016787	hydrolase activity	--	--	KOG1516	Carboxylesterase and related proteins
comp37294_c0	0.215042	0.132252	scaffold92	carboxylesterase	Metabolism: lipid	T	T	Domain	No	No	No	No	462.376	390.951	547	1644	N	11761909	AAG40239.1	2747	0	carboxylesterase precursor [Nilaparvata lugens]	11761908	AF302777.1	1644	0	Nilaparvata lugens carboxylesterase precursor (Nl-EST1) mRNA, complete cds	K03929	pnbA	para-nitrobenzyl esterase	http://www.genome.jp/dbget-bin/www_bget?ko:K03929	P35501	719	2.55889e-84	Esterase E4 OS=Myzus persicae PE=1 SV=1	PF03742//PF07859	PetN//alpha/beta hydrolase fold	GO:0008152//GO:0017004//GO:0006118	metabolic process//cytochrome complex assembly//electron transport	GO:0016787//GO:0045158	hydrolase activity//electron transporter, transferring electrons within cytochrome b6/f complex of photosystem II activity	GO:0009512	cytochrome b6f complex	KOG1516	Carboxylesterase and related proteins
comp36557_c0		0.333506	scaffold480	carboxylesterase	Metabolism: lipid	T	N	Blast	No	No	No	No	607.798	485.574	645	1938	T	395484028	AFN66420.1	850	3.46487e-103	carboxylesterase, partial [Laodelphax striatella]	--	--	--	--	--	--	--	--	--	B2D0J5	641	3.28676e-71	Venom carboxylesterase-6 OS=Apis mellifera PE=2 SV=1	PF07859	alpha/beta hydrolase fold	GO:0008152	metabolic process	GO:0016787	hydrolase activity	--	--	KOG1516	Carboxylesterase and related proteins
comp36121_c0		0.626761	scaffold242/scaffold250	carboxylesterase	Metabolism: lipid	T	T	Blast	No	No	No	No	937.561	915.306	621	1866	T	395484028	AFN66420.1	1043	2.41829e-133	carboxylesterase, partial [Laodelphax striatella]	--	--	--	--	--	--	--	--	--	B2D0J5	674	9.2068e-77	Venom carboxylesterase-6 OS=Apis mellifera PE=2 SV=1	PF00420//PF00590//PF07859	NADH-ubiquinone/plastoquinone oxidoreductase chain 4L//Tetrapyrrole (Corrin/Porphyrin) Methylases//alpha/beta hydrolase fold	GO:0008152//GO:0055114//GO:0042773	metabolic process//oxidation-reduction process//ATP synthesis coupled electron transport	GO:0016651//GO:0008168//GO:0016787	oxidoreductase activity, acting on NAD(P)H//methyltransferase activity//hydrolase activity	--	--	KOG1516	Carboxylesterase and related proteins
comp34143_c0		0.103502	scaffold8548	lysosomal acid lipase	Metabolism: lipid	T	T	Domain	No	No	No	No	535.974	180	398	1197	T	157108010	XP_001650036.1	676	8.10719e-77	lysosomal acid lipase, putative [Aedes aegypti]	--	--	--	--	--	--	--	--	--	O46108	557	9.1903e-62	Lipase 3 OS=Drosophila melanogaster GN=Lip3 PE=2 SV=1	PF04083//PF02450	Partial alpha/beta-hydrolase lipase region//Lecithin:cholesterol acyltransferase	GO:0042967//GO:0006629	acyl-carrier-protein biosynthetic process//lipid metabolic process	GO:0008374	O-acyltransferase activity	--	--	KOG2624	Triglyceride lipase-cholesterol esterase
comp36710_c0		0.0517509	scaffold13169/scaffold2445	pancreatic lipase-related protein 2-like	Metabolism: lipid	T	T	Domain	Domain	Domain	No	Domain	11.1305	24.4762	343	1578	N	328710007	XP_001949416.2	695	2.6047e-83	PREDICTED: pancreatic lipase-related protein 2-like [Acyrthosiphon pisum]	--	--	--	--	--	--	--	--	--	P81139	343	7.5082e-34	Pancreatic lipase-related protein 2 OS=Cavia porcellus GN=PNLIPRP2 PE=1 SV=1	PF02230//PF02819	Phospholipase/Carboxylesterase//Spider toxin	GO:0006810//GO:0009405	transport//pathogenesis	GO:0016787//GO:0008200	hydrolase activity//ion channel inhibitor activity	GO:0005576	extracellular region	--	--
comp30852_c0		0.0517509	scaffold641	beta-hexosaminidase	Metabolism: carbohydrate	T	T	Domain	No	No	No	Domain	2.39546	2.60747	129	1646	N	157106934	XP_001649548.1	369	2.91764e-35	beta-hexosaminidase [Aedes aegypti]	--	--	--	--	--	K12373	HEXA_B	hexosaminidase	http://www.genome.jp/dbget-bin/www_bget?ko:K12373	P49010	333	8.69174e-32	Chitooligosaccharidolytic beta-N-acetylglucosaminidase OS=Bombyx mori PE=1 SV=1	PF09167//PF00728	Domain of unknown function (DUF1942)//Glycosyl hydrolase family 20, catalytic domain	GO:0005975	carbohydrate metabolic process	GO:0004553	hydrolase activity, hydrolyzing O-glycosyl compounds	GO:0005615	extracellular space	KOG2499	Beta-N-acetylhexosaminidase
comp35650_c0		0.0460008	scaffold2208	Chitinase	Metabolism: carbohydrate	T	T	No	No	No	Domain	No	90.6219	66.0809	393	1182	T	328708379	XP_003243674.1	1095	2.62865e-141	PREDICTED: endochitinase-like [Acyrthosiphon pisum]	--	--	--	--	--	K01183	E3.2.1.14	chitinase	http://www.genome.jp/dbget-bin/www_bget?ko:K01183	P36362	1066	7.78354e-138	Endochitinase OS=Manduca sexta PE=2 SV=1	PF03644//PF00704	Glycosyl hydrolase family 85//Glycosyl hydrolases family 18	GO:0005975	carbohydrate metabolic process	GO:0033925//GO:0004553	mannosyl-glycoprotein endo-beta-N-acetylglucosaminidase activity//hydrolase activity, hydrolyzing O-glycosyl compounds	GO:0005737	cytoplasm	KOG2806	Chitinase
comp36025_c0	0.314292	0.109252	scaffold1032	Chitinase	Metabolism: carbohydrate	T	T	No	No	No	Domain	No	90.7501	97.0672	433	1302	N	53830694	AAU95190.1	1359	1.23102e-180	putative imaginal disc growth factor [Oncometopia nigricans]	--	--	--	--	--	--	--	--	--	Q9GV28	1043	3.28395e-134	Chitinase-like protein EN03 OS=Bombyx mori GN=EN03 PE=1 SV=1	PF00704	Glycosyl hydrolases family 18	GO:0005975	carbohydrate metabolic process	GO:0004553	hydrolase activity, hydrolyzing O-glycosyl compounds	--	--	KOG2806	Chitinase
comp36696_c0	0.0330834	0.0977517	scaffold2211/scaffold812	Alpha mannosidase	Metabolism: carbohydrate	T	T	No	Domain	Domain	Domain	Domain	1.4155	7.17053	1030	3093	N	193580067	XP_001946748.1	2896	0	PREDICTED: lysosomal alpha-mannosidase-like [Acyrthosiphon pisum]	345786396	XM_542048.3	47	4.93342e-13	PREDICTED: Canis lupus familiaris mannosidase, alpha, class 2B, member 1, transcript variant 1 (MAN2B1), mRNA	K12311	MAN2B1, LAMAN	lysosomal alpha-mannosidase	http://www.genome.jp/dbget-bin/www_bget?ko:K12311	Q29451	2014	0	Lysosomal alpha-mannosidase OS=Bos taurus GN=MAN2B1 PE=1 SV=3	PF07748//PF01074//PF09261	Glycosyl hydrolases family 38 C-terminal domain//Glycosyl hydrolases family 38 N-terminal domain//Alpha mannosidase, middle domain	GO:0006013//GO:0005975	mannose metabolic process//carbohydrate metabolic process	GO:0008270//GO:0015923//GO:0004559//GO:0004553	zinc ion binding//mannosidase activity//alpha-mannosidase activity//hydrolase activity, hydrolyzing O-glycosyl compounds	--	--	KOG1959	Glycosyl hydrolase, family 38 - alpha-mannosidase
comp36672_c0		0.195503	scaffold5796/scaffold806	soluble trehalase	Metabolism: carbohydrate	T	T	No	No	No	No	No	34.3732	36.1468	638	1917	N	389889251	AFL03409.1	2916	0	soluble trehalase [Laodelphax striatella]	225219829	FJ790319.1	1515	0	Nilaparvata lugens soluble trehalase (Tre-1) mRNA, complete cds	K01194	E3.2.1.28, treA, treF	alpha,alpha-trehalase	http://www.genome.jp/dbget-bin/www_bget?ko:K01194	Q8MMG9	1426	0	Trehalase OS=Pimpla hypochondriaca GN=tre1 PE=1 SV=1	PF06202//PF00319//PF01204	Amylo-alpha-1,6-glucosidase//SRF-type transcription factor (DNA-binding and dimerisation domain)//Trehalase	GO:0005982//GO:0005991//GO:0005985//GO:0005978	starch metabolic process//trehalose metabolic process//sucrose metabolic process//glycogen biosynthetic process	GO:0046983//GO:0004555//GO:0003677//GO:0004135	protein dimerization activity//alpha,alpha-trehalase activity//DNA binding//amylo-alpha-1,6-glucosidase activity	--	--	KOG0602	Neutral trehalase
comp33206_c0	0.165417	0.0690012	scaffold18	Nucleoside diphosphate kinase	Metabolism: nucleotide	T	T	No	Domain	Domain	No	Domain	1282.74	620.724	170	471	N	332376647	AEE63463.1	741	1.13867e-94	unknown [Dendroctonus ponderosae]	449487709	XM_004157714.1	36	2.17941e-07	PREDICTED: Cucumis sativus nucleoside diphosphate kinase 2, chloroplastic-like (LOC101225373), mRNA	K00940	E2.7.4.6, ndk	nucleoside-diphosphate kinase	http://www.genome.jp/dbget-bin/www_bget?ko:K00940	P08879	665	1.59761e-84	Nucleoside diphosphate kinase OS=Drosophila melanogaster GN=awd PE=1 SV=3	PF00334	Nucleoside diphosphate kinase	GO:0006144//GO:0006241//GO:0006183//GO:0006206//GO:0006165//GO:0006228	purine nucleobase metabolic process//CTP biosynthetic process//GTP biosynthetic process//pyrimidine nucleobase metabolic process//nucleoside diphosphate phosphorylation//UTP biosynthetic process	GO:0004550//GO:0005524	nucleoside diphosphate kinase activity//ATP binding	--	--	KOG0888	Nucleoside diphosphate kinase
comp31475_c0		0.126502	scaffold1697	Carbonic anhydrase	Metabolism: others	T	T	No	No	No	No	Blast	138.765	70.4016	304	915	T	158288878	XP_310698.4	377	1.98997e-38	AGAP000401-PA [Anopheles gambiae str. PEST]	--	--	--	--	--	K01672	E4.2.1.1	carbonic anhydrase	http://www.genome.jp/dbget-bin/www_bget?ko:K01672	P07451	340	1.1044e-34	Carbonic anhydrase 3 OS=Homo sapiens GN=CA3 PE=1 SV=3	--	--	--	--	--	--	--	--	KOG0382	Carbonic anhydrase
comp36808_c0	0.192986	0.230004	scaffold1357	heat shock 70 kDa protein	protein modification machinery	T	T	No	Blast	Domain	Blast	Domain	12.9158	12.9085	979	2940	N	242024934	XP_002432881.1	2559	0	150 kDa oxygen-regulated protein precursor, putative [Pediculus humanus corporis]	--	--	--	--	--	K09486	HYOU1	hypoxia up-regulated 1	http://www.genome.jp/dbget-bin/www_bget?ko:K09486	Q7ZUW2	2025	0	Hypoxia up-regulated protein 1 OS=Danio rerio GN=hyou1 PE=2 SV=1	PF02491//PF06723	Cell division protein FtsA//MreB/Mbl protein	GO:0007049//GO:0000902	cell cycle//cell morphogenesis	GO:0005515	protein binding	--	--	KOG0104	Molecular chaperones GRP170/SIL1, HSP70 superfamily
comp36780_c0	1.02007	0.960267	scaffold793	heat shock 70 kDa protein	protein modification machinery	T	T	No	Blast	Blast	Blast	Domain	113.697	135.035	655	1968	N	156545557	XP_001606463.1	2890	0	PREDICTED: heat shock 70 kDa protein cognate 3-like [Nasonia vitripennis]	170034714	XM_001845166.1	834	0	Culex quinquefasciatus 78 kDa glucose-regulated protein, mRNA	K09490	HSPA5, BIP	heat shock 70kDa protein 5	http://www.genome.jp/dbget-bin/www_bget?ko:K09490	P29844	2815	0	Heat shock 70 kDa protein cognate 3 OS=Drosophila melanogaster GN=Hsc70-3 PE=2 SV=2	PF02782//PF06723//PF03938//PF01968//PF02491	FGGY family of carbohydrate kinases, C-terminal domain//MreB/Mbl protein//Outer membrane protein (OmpH-like)//Hydantoinase/oxoprolinase//Cell division protein FtsA	GO:0007049//GO:0005975//GO:0000902	cell cycle//carbohydrate metabolic process//cell morphogenesis	GO:0016787//GO:0005515//GO:0051082//GO:0016773	hydrolase activity//protein binding//unfolded protein binding//phosphotransferase activity, alcohol group as acceptor	--	--	KOG0100	Molecular chaperones GRP78/BiP/KAR2, HSP70 superfamily
comp36499_c0	0.143361	0.138002	scaffold917	FKBP-type peptidyl-prolyl cis-trans isomerase	protein modification machinery	T	T	Domain	Domain	No	No	Domain	31.7178	32.9327	234	705	N	429327007	AFZ78832.1	896	2.3689e-111	FK506-binding like protein [Coptotermes formosanus]	345497241	XM_001599943.2	217	1.15493e-107	PREDICTED: Nasonia vitripennis FK506-binding protein 2-like (LOC100115197), mRNA	K09577	FKBP14	FK506-binding protein 14	http://www.genome.jp/dbget-bin/www_bget?ko:K09577	Q5R941	411	6.80906e-44	Peptidyl-prolyl cis-trans isomerase FKBP14 OS=Pongo abelii GN=FKBP14 PE=2 SV=1	PF01424//PF02072//PF10591//PF00254	R3H domain//Prepro-orexin//Secreted protein acidic and rich in cysteine Ca binding region//FKBP-type peptidyl-prolyl cis-trans isomerase	GO:0007631//GO:0007165//GO:0007218//GO:0006457	feeding behavior//signal transduction//neuropeptide signaling pathway//protein folding	GO:0005509//GO:0003676	calcium ion binding//nucleic acid binding	GO:0005578	proteinaceous extracellular matrix	KOG0549	FKBP-type peptidyl-prolyl cis-trans isomerase
comp30539_c0	0.0606529	0.0460008	scaffold129	peptidyl-prolyl cis-trans isomerase	protein modification machinery	T	T	Blast	No	No	No	Blast	316.992	154.293	210	633	N	359843256	AEV89763.1	704	2.09155e-89	peptidyl-prolyl cis-trans isomerase, partial [Schistocerca gregaria]	--	--	--	--	--	K03768	PPIB, ppiB	peptidyl-prolyl cis-trans isomerase B (cyclophilin B)	http://www.genome.jp/dbget-bin/www_bget?ko:K03768	P24369	567	8.43054e-70	Peptidyl-prolyl cis-trans isomerase B OS=Mus musculus GN=Ppib PE=2 SV=2	PF00160	Cyclophilin type peptidyl-prolyl cis-trans isomerase/CLD	GO:0006457//GO:0044267	protein folding//cellular protein metabolic process	GO:0003755//GO:0016853	peptidyl-prolyl cis-trans isomerase activity//isomerase activity	--	--	KOG0880	Peptidyl-prolyl cis-trans isomerase
comp32709_c0	0.0330834	0.0920016	scaffold146/scaffold684	gamma-interferon-inducible lysosomal thiol reductase	protein modification machinery	T	T	No	No	Blast	Blast	No	111.101	121.398	245	738	N	91084939	XP_971157.1	344	1.36408e-33	PREDICTED: similar to GA22042-PA [Tribolium castaneum]	--	--	--	--	--	K08059	IFI30, GILT	interferon, gamma-inducible protein 30	http://www.genome.jp/dbget-bin/www_bget?ko:K08059	P13284	215	1.14191e-17	Gamma-interferon-inducible lysosomal thiol reductase OS=Homo sapiens GN=IFI30 PE=1 SV=3	--	--	--	--	--	--	--	--	--	--
comp30780_c0		0.638261	scaffold1472	Gamma-interferon-inducible lysosomal thiol reductase	protein modification machinery	T	T	No	No	Blast	Blast	No	618.918	224.557	215	648	N	346469759	AEO34724.1	412	1.07379e-44	hypothetical protein [Amblyomma maculatum]	--	--	--	--	--	--	--	--	--	P13284	259	3.08161e-24	Gamma-interferon-inducible lysosomal thiol reductase OS=Homo sapiens GN=IFI30 PE=1 SV=3	--	--	--	--	--	--	--	--	--	--
comp36280_c0	0.42457	0.299005	scaffold111	Protein disulfide isomerase	protein modification machinery	T	T	No	No	Domain	No	Domain	77.9026	97.4895	491	1476	N	359843226	AEV89748.1	1859	0	protein disulfide-isomerase [Schistocerca gregaria]	359843225	HQ851370.1	114	2.29407e-50	Schistocerca gregaria protein disulfide-isomerase mRNA, complete cds	K08056	PDIA3, GRP58	protein disulfide isomerase family A, member 3	http://www.genome.jp/dbget-bin/www_bget?ko:K08056	Q5RDG4	1119	6.98223e-141	Protein disulfide-isomerase A3 OS=Pongo abelii GN=PDIA3 PE=2 SV=1	PF00578//PF08534//PF00462//PF08267//PF00085//PF00096	AhpC/TSA family//Redoxin//Glutaredoxin//Cobalamin-independent synthase, N-terminal domain//Thioredoxin//Zinc finger, C2H2 type	GO:0055114//GO:0008652//GO:0009086//GO:0006118//GO:0045454	oxidation-reduction process//cellular amino acid biosynthetic process//methionine biosynthetic process//electron transport//cell redox homeostasis	GO:0008270//GO:0009055//GO:0016491//GO:0016209//GO:0003871//GO:0015035	zinc ion binding//electron carrier activity//oxidoreductase activity//antioxidant activity//5-methyltetrahydropteroyltriglutamate-homocysteine S-methyltransferase activity//protein disulfide oxidoreductase activity	GO:0005622	intracellular	KOG0190	Protein disulfide isomerase (prolyl 4-hydroxylase beta subunit)
comp35359_c0	0.12682	0.201254	scaffold446	protein disulfide-isomerase	protein modification machinery	T	T	No	No	Blast	No	Blast	117.656	92.6585	434	1305	N	189233829	XP_972053.2	1656	0	PREDICTED: similar to protein disulfide-isomerase A6 [Tribolium castaneum]	350408526	XM_003488386.1	111	7.58613e-49	PREDICTED: Bombus impatiens protein disulfide-isomerase A6-like (LOC100742662), mRNA	K09584	PDIA6, TXNDC7	protein disulfide-isomerase A6	http://www.genome.jp/dbget-bin/www_bget?ko:K09584	Q922R8	1383	0	Protein disulfide-isomerase A6 OS=Mus musculus GN=Pdia6 PE=1 SV=3	PF00085//PF02794//PF00578	Thioredoxin//RTX toxin acyltransferase family//AhpC/TSA family	GO:0009404//GO:0045454//GO:0055114	toxin metabolic process//cell redox homeostasis//oxidation-reduction process	GO:0016209//GO:0016491//GO:0016746	antioxidant activity//oxidoreductase activity//transferase activity, transferring acyl groups	GO:0005737	cytoplasm	KOG0191	Thioredoxin/protein disulfide isomerase
comp36236_c0	0.501765	0.385257	scaffold107	Protein disulfide isomerase	protein modification machinery	T	T	Blast	No	Domain	No	Domain	136.257	78.6723	497	1494	N	307207787	EFN85405.1	1436	0	Protein disulfide-isomerase [Harpegnathos saltator]	268579136	XM_002644505.1	46	1.95851e-12	Caenorhabditis briggsae C. briggsae CBR-PDI-2 protein (Cbr-pdi-2) mRNA, complete cds gi|94442974|emb|AM260975.1| Caenorhabditis briggsae mRNA for protein disulphide isomerase (pdi2 gene)	K09580	PDIA1, P4HB	protein disulfide-isomerase A1	http://www.genome.jp/dbget-bin/www_bget?ko:K09580	P54399	1326	2.47106e-168	Protein disulfide-isomerase OS=Drosophila melanogaster GN=Pdi PE=2 SV=1	PF00462//PF08534//PF00578//PF00085//PF02326//PF07912	Glutaredoxin//Redoxin//AhpC/TSA family//Thioredoxin//Plant ATP synthase F0//ERp29, N-terminal domain	GO:0015986//GO:0015992//GO:0006118//GO:0045454//GO:0009306//GO:0055114	ATP synthesis coupled proton transport//proton transport//electron transport//cell redox homeostasis//protein secretion//oxidation-reduction process	GO:0016209//GO:0015078//GO:0015035//GO:0009055//GO:0016491	antioxidant activity//hydrogen ion transmembrane transporter activity//protein disulfide oxidoreductase activity//electron carrier activity//oxidoreductase activity	GO:0005788//GO:0000276	endoplasmic reticulum lumen//mitochondrial proton-transporting ATP synthase complex, coupling factor F(o)	KOG0190	Protein disulfide isomerase (prolyl 4-hydroxylase beta subunit)
comp36891_c0	0.215042	0.120752	scaffold8919/scaffold96	Calreticulin	protein modification machinery	T	T	No	No	Domain	No	No	166.459	108.297	411	1236	N	66545506	XP_392689.2	1346	1.85832e-174	PREDICTED: calreticulin isoform 1 [Apis mellifera]	76797616	DQ206710.1	267	2.13418e-135	Anopheles albimanus calreticulin (Crt) mRNA, complete cds	K08057	CALR	calreticulin	http://www.genome.jp/dbget-bin/www_bget?ko:K08057	P29413	1263	3.53203e-163	Calreticulin OS=Drosophila melanogaster GN=Crc PE=1 SV=2	PF00262//PF02724	Calreticulin family//CDC45-like protein	GO:0006270	DNA replication initiation	GO:0005509	calcium ion binding	--	--	KOG0674	Calreticulin
comp36821_c0	0.0771946	0.0172503	scaffold1791/Scaffold50281	mesencephalic astrocyte-derived neurotrophic factor	protein modification machinery	T	T	No	No	No	No	No	219.505	104.414	171	516	N	307196325	EFN77938.1	476	1.01197e-52	ARMET-like protein [Harpegnathos saltator]	--	--	--	--	--	--	--	--	--	B4JT39	468	8.95726e-53	Mesencephalic astrocyte-derived neurotrophic factor homolog OS=Drosophila grimshawi GN=Manf PE=3 SV=1	PF08032//PF11722//PF04723	RNA 2'-O ribose methyltransferase substrate binding//CCCH zinc finger in TRM13 protein//Glycine reductase complex selenoprotein A	GO:0055114	oxidation-reduction process	GO:0050485//GO:0008168//GO:0030699	oxidoreductase activity, acting on X-H and Y-H to form an X-Y bond, with a disulfide as acceptor//methyltransferase activity//glycine reductase activity	GO:0030700	glycine reductase complex	--	--
comp36908_c0	0.12682	0.488759	scaffold247/scaffold422	endoplasmin	protein modification machinery	T	T	No	No	Domain	Domain	Domain	44.4206	31.444	795	2388	N	241997148	ACS75351.1	2493	0	endoplasmin [Locusta migratoria]	442621482	NM_143344.3	280	1.20022e-142	Drosophila melanogaster glycoprotein 93 (Gp93), mRNA	K09487	HSP90B, TRA1	heat shock protein 90kDa beta	http://www.genome.jp/dbget-bin/www_bget?ko:K09487	Q95M18	2080	0	Endoplasmin OS=Bos taurus GN=HSP90B1 PE=2 SV=1	PF02518//PF03896//PF00183	Histidine kinase-, DNA gyrase B-, and HSP90-like ATPase//Translocon-associated protein (TRAP), alpha subunit//Hsp90 protein	GO:0006457//GO:0006950	protein folding//response to stress	GO:0005524//GO:0051082	ATP binding//unfolded protein binding	GO:0005783	endoplasmic reticulum	KOG0020	Endoplasmic reticulum glucose-regulated protein (GRP94/endoplasmin), HSP90 family
comp33348_c0		0.0805014	scaffold136	furin-like protease	Proteolysis regulators: protease	T	T	No	Domain	Domain	No	Domain	1.02349	2.72328	965	2895	T	242003747	XP_002422846.1	256	1.59449e-20	Endoprotease FURIN, putative [Pediculus humanus corporis]	--	--	--	--	--	K01349	FURIN, PCSK3	furin	http://www.genome.jp/dbget-bin/www_bget?ko:K01349	P30432	251	5.41804e-21	Furin-like protease 2 OS=Drosophila melanogaster GN=Fur2 PE=2 SV=2	PF00757//PF01483	Furin-like cysteine rich region//Proprotein convertase P-domain	GO:0006468//GO:0006508//GO:0007169	protein phosphorylation//proteolysis//transmembrane receptor protein tyrosine kinase signaling pathway	GO:0005524//GO:0004714//GO:0004252	ATP binding//transmembrane receptor protein tyrosine kinase activity//serine-type endopeptidase activity	GO:0016020	membrane	KOG3525	Subtilisin-like proprotein convertase
comp32227_c0	0.0937363	0.0747513	scaffold99	Aminopeptidase	Proteolysis regulators: protease	T	T	Blast	Domain	Domain	Domain	Domain	1.61728	3.52083	930	2793	N	242016955	XP_002428960.1	1173	9.60403e-149	Aminopeptidase N precursor, putative [Pediculus humanus corporis]	194906381	XM_001981328.1	82	6.27811e-33	Drosophila erecta GG12022 (Dere\GG12022), mRNA	K11140	ANPEP	aminopeptidase N	http://www.genome.jp/dbget-bin/www_bget?ko:K11140	P15145	791	4.23802e-94	Aminopeptidase N OS=Sus scrofa GN=ANPEP PE=1 SV=4	PF01433	Peptidase family M1	--	--	GO:0008237//GO:0008270	metallopeptidase activity//zinc ion binding	--	--	KOG1046	Puromycin-sensitive aminopeptidase and related aminopeptidases
comp32282_c0		0.0977517	scaffold66	Carboxypeptidase E	Proteolysis regulators: protease	T	T	No	No	No	No	Domain	7.21016	11.8191	477	1434	N	189242016	XP_001807518.1	1545	0	PREDICTED: similar to Zinc carboxypeptidase family protein [Tribolium castaneum]	--	--	--	--	--	K01294	CPE	carboxypeptidase E	http://www.genome.jp/dbget-bin/www_bget?ko:K01294	P37892	1038	5.89998e-132	Carboxypeptidase E OS=Lophius americanus GN=cpe PE=2 SV=1	PF04952//PF00246	Succinylglutamate desuccinylase / Aspartoacylase family//Zinc carboxypeptidase	GO:0008152//GO:0006508	metabolic process//proteolysis	GO:0008270//GO:0016788//GO:0004181	zinc ion binding//hydrolase activity, acting on ester bonds//metallocarboxypeptidase activity	--	--	KOG2649	Zinc carboxypeptidase
comp36558_c1		0.0920016	scaffold17	Carboxypeptidase Q	Proteolysis regulators: protease	T	T	No	No	No	No	No	197.201	178.526	486	1461	N	321458019	EFX69094.1	800	3.23791e-99	hypothetical protein DAPPUDRAFT_189393 [Daphnia pulex]	--	--	--	--	--	--	--	--	--	Q6GQ29	722	1.0572e-88	Carboxypeptidase Q OS=Xenopus laevis GN=cpq PE=2 SV=1	PF01546//PF04389	Peptidase family M20/M25/M40//Peptidase family M28	GO:0006508//GO:0008152	proteolysis//metabolic process	GO:0016787//GO:0008233	hydrolase activity//peptidase activity	--	--	KOG2195	Transferrin receptor and related proteins containing the protease-associated (PA) domain
comp37033_c0	0.0606529	0.115002	scaffold3266	angiotensin-converting enzyme	Proteolysis regulators: protease	T	T	No	Domain	Domain	Domain	Domain	12.0281	11.0784	660	1983	N	40365371	AAR85358.1	2172	0	angiotensin converting enzyme, partial [Locusta migratoria]	449490825	XM_002191551.2	58	3.78804e-19	PREDICTED: Taeniopygia guttata angiotensin I converting enzyme (peptidyl-dipeptidase A) 1 (ACE), mRNA	K01283	E3.4.15.1, ACE	peptidyl-dipeptidase A	http://www.genome.jp/dbget-bin/www_bget?ko:K01283	Q10714	1732	0	Angiotensin-converting enzyme OS=Drosophila melanogaster GN=Ance PE=1 SV=3	PF03884//PF00408//PF01708//PF01401	Domain of unknown function (DUF329)//Phosphoglucomutase/phosphomannomutase, C-terminal domain//Geminivirus putative movement protein//Angiotensin-converting enzyme	GO:0005975//GO:0006508//GO:0046740	carbohydrate metabolic process//proteolysis//spread of virus in host, cell to cell	GO:0008241//GO:0008237//GO:0016868//GO:0008270	peptidyl-dipeptidase activity//metallopeptidase activity//intramolecular transferase activity, phosphotransferases//zinc ion binding	GO:0016021//GO:0016020	integral to membrane//membrane	KOG3690	Angiotensin I-converting enzymes - M2 family peptidases
comp35391_c0	0.0606529	0.0747513	scaffold3078	Lysosomal Pro-X carboxypeptidase	Proteolysis regulators: protease	T	T	No	No	No	No	Blast	19.6309	13.8506	495	1488	N	242006450	XP_002424063.1	1381	0	Lysosomal Pro-X carboxypeptidase, putative [Pediculus humanus corporis]	--	--	--	--	--	K01285	PRCP	lysosomal Pro-X carboxypeptidase	http://www.genome.jp/dbget-bin/www_bget?ko:K01285	Q2TA14	1163	1.38005e-149	Lysosomal Pro-X carboxypeptidase OS=Bos taurus GN=PRCP PE=2 SV=1	PF05577	Serine carboxypeptidase S28	GO:0006508	proteolysis	GO:0008236	serine-type peptidase activity	--	--	KOG2183	Prolylcarboxypeptidase (angiotensinase C)
comp36387_c0		0.235754	scaffold1697	glutaminyl-peptide cyclotransferase-like	Proteolysis regulators: protease	T	T	No	No	Domain	No	No	35.4784	28.1831	360	1083	N	261335972	CBH09257.1	810	3.57079e-97	putative CG5976 [Heliconius melpomene]	--	--	--	--	--	K00683	E2.3.2.5	glutaminyl-peptide cyclotransferase	http://www.genome.jp/dbget-bin/www_bget?ko:K00683	Q9CYK2	652	2.80492e-75	Glutaminyl-peptide cyclotransferase OS=Mus musculus GN=Qpct PE=1 SV=2	PF04389//PF05450	Peptidase family M28//Nicastrin	GO:0016485//GO:0006508	protein processing//proteolysis	GO:0008233	peptidase activity	GO:0016021	integral to membrane	KOG3946	Glutaminyl cyclase
comp34850_c0		0.0977517	scaffold30	Aspartyl protease	Proteolysis regulators: protease	T	T	No	No	Domain	No	No	45.584	42.2064	398	1197	N	329754204	AEC03508.1	399	3.04217e-43	cathepsin-D [Polyrhachis vicina]	--	--	--	--	--	K01379	CTSD	cathepsin D	http://www.genome.jp/dbget-bin/www_bget?ko:K01379	Q03168	396	5.49337e-44	Lysosomal aspartic protease OS=Aedes aegypti GN=AAEL006169 PE=1 SV=2	PF00026	Eukaryotic aspartyl protease	GO:0006508	proteolysis	GO:0004190	aspartic-type endopeptidase activity	--	--	KOG1339	Aspartyl protease
comp36454_c0		0.345006	scaffold14143/scaffold30	aspartate protease	Proteolysis regulators: protease	T	N	No	No	Domain	No	No	1261.92	426.09	387	1164	N	260810438	XP_002599971.1	913	2.52718e-113	hypothetical protein BRAFLDRAFT_74093 [Branchiostoma floridae]	--	--	--	--	--	K01379	CTSD	cathepsin D	http://www.genome.jp/dbget-bin/www_bget?ko:K01379	Q03168	895	6.85014e-112	Lysosomal aspartic protease OS=Aedes aegypti GN=AAEL006169 PE=1 SV=2	PF00026	Eukaryotic aspartyl protease	GO:0006508	proteolysis	GO:0004190	aspartic-type endopeptidase activity	--	--	KOG1339	Aspartyl protease
comp35419_c0		0.287505	scaffold213	cathepsin B	Proteolysis regulators: protease	T	T	Blast	No	Blast	No	Blast	413.877	293.384	341	1026	N	312374701	EFR22198.1	1165	4.78818e-154	hypothetical protein AND_15621 [Anopheles darlingi]	76159887	DQ216467.1	90	2.8589e-37	Taeniopygia guttata clone 0058P0047H05 cathepsin B variant 2-like mRNA, complete sequence	K01363	CTSB	cathepsin B	http://www.genome.jp/dbget-bin/www_bget?ko:K01363	P07858	1036	8.46678e-136	Cathepsin B OS=Homo sapiens GN=CTSB PE=1 SV=3	PF03051//PF00112//PF08127	Peptidase C1-like family//Papain family cysteine protease//Peptidase family C1 propeptide	GO:0006508//GO:0050790	proteolysis//regulation of catalytic activity	GO:0004197//GO:0008234	cysteine-type endopeptidase activity//cysteine-type peptidase activity	--	--	KOG1543	Cysteine proteinase Cathepsin L
comp35004_c0		0.299005	scaffold158/scaffold2898	Prolylcarboxypeptidase	Proteolysis regulators: protease	T	T	No	No	No	No	Blast	72.5731	53.4177	493	1482	N	270004132	EFA00580.1	1440	0	hypothetical protein TcasGA2_TC003450 [Tribolium castaneum]	--	--	--	--	--	--	--	--	--	P34528	854	1.75877e-105	Putative serine protease K12H4.7 OS=Caenorhabditis elegans GN=K12H4.7 PE=2 SV=2	PF05577//PF00326	Serine carboxypeptidase S28//Prolyl oligopeptidase family	GO:0006508	proteolysis	GO:0008236	serine-type peptidase activity	--	--	KOG2183	Prolylcarboxypeptidase (angiotensinase C)
comp36064_c0		0.109252	scaffold63	serine protease: Trypsin	Proteolysis regulators: protease	T	N	Domain	Domain	Domain	Domain	Domain	74.7274	74.6367	433	1302	T	270015211	EFA11659.1	640	6.69412e-75	serine protease P43 [Tribolium castaneum]	--	--	--	--	--	K09642	TMPRSS11E	transmembrane protease, serine 11E	http://www.genome.jp/dbget-bin/www_bget?ko:K09642	P05049	481	9.72503e-52	Serine protease snake OS=Drosophila melanogaster GN=snk PE=1 SV=2	PF00089	Trypsin	GO:0006508	proteolysis	GO:0004252	serine-type endopeptidase activity	--	--	KOG3627	Trypsin
comp36776_c0		0.253004	scaffold1012	serine protease: Trypsin	Proteolysis regulators: protease	T	T	Domain	Domain	Domain	Domain	Domain	98.1535	65.8657	322	969	T	307192555	EFN75743.1	402	8.82674e-40	Serine protease easter [Harpegnathos saltator]	--	--	--	--	--	--	--	--	--	P40313	253	5.65362e-22	Chymotrypsin-like protease CTRL-1 OS=Homo sapiens GN=CTRL PE=2 SV=1	PF00089	Trypsin	GO:0006508	proteolysis	GO:0004252	serine-type endopeptidase activity	--	--	KOG3627	Trypsin
comp29370_c0		0.55201	scaffold258	serine protease: Trypsin	Proteolysis regulators: protease	T	T	Domain	Domain	Domain	Domain	Domain	131.452	116.318	407	1224	T	322780412	EFZ09900.1	240	7.34208e-21	hypothetical protein SINV_04142 [Solenopsis invicta]	--	--	--	--	--	K01362	E3.4.21.-	--	http://www.genome.jp/dbget-bin/www_bget?ko:K01362	P13582	198	6.28512e-16	Serine protease easter OS=Drosophila melanogaster GN=ea PE=1 SV=3	PF00089//PF04799	Trypsin//fzo-like conserved region	GO:0006508//GO:0006184//GO:0008053	proteolysis//GTP catabolic process//mitochondrial fusion	GO:0003924//GO:0016787//GO:0004252	GTPase activity//hydrolase activity//serine-type endopeptidase activity	GO:0005741//GO:0016021	mitochondrial outer membrane//integral to membrane	KOG3627	Trypsin
comp33155_c0		0.201254	scaffold4778	serine protease: Trypsin	Proteolysis regulators: protease	T	T	Domain	Domain	Domain	Domain	Domain	147.153	88.3649	307	924	T	270011109	EFA07557.1	339	1.21504e-33	serine protease P135 [Tribolium castaneum]	--	--	--	--	--	--	--	--	--	P13582	226	3.57874e-19	Serine protease easter OS=Drosophila melanogaster GN=ea PE=1 SV=3	PF00089	Trypsin	GO:0006508	proteolysis	GO:0004252	serine-type endopeptidase activity	--	--	KOG3627	Trypsin
comp34752_c0		0.632511	scaffold574	serine protease: Trypsin	Proteolysis regulators: protease	T	T	Domain	Domain	Domain	Domain	Domain	203.29	214.07	323	972	T	307192555	EFN75743.1	351	1.22587e-34	Serine protease easter [Harpegnathos saltator]	239935044	FM994118.3	35	9.77689e-07	Nilaparvata lugens mRNA for CYP6CS1 protein	--	--	--	--	A1L453	232	5.71135e-20	Serine protease 38 OS=Homo sapiens GN=PRSS38 PE=2 SV=2	PF00089	Trypsin	GO:0006508	proteolysis	GO:0004252	serine-type endopeptidase activity	--	--	KOG3627	Trypsin
comp36591_c0		2.30579	scaffold258	serine protease: Trypsin	Proteolysis regulators: protease	T	T	Domain	Domain	Domain	Domain	Domain	238.699	233.579	456	1371	T	307192555	EFN75743.1	361	9.74176e-35	Serine protease easter [Harpegnathos saltator]	--	--	--	--	--	--	--	--	--	P13582	250	2.66277e-21	Serine protease easter OS=Drosophila melanogaster GN=ea PE=1 SV=3	PF08138//PF00089//PF01500	Sex peptide (SP) family//Trypsin//Keratin, high sulfur B2 protein	GO:0006508//GO:0007165//GO:0046008	proteolysis//signal transduction//regulation of female receptivity, post-mating	GO:0004252//GO:0005179	serine-type endopeptidase activity//hormone activity	GO:0045095//GO:0005576	keratin filament//extracellular region	KOG3627	Trypsin
comp35980_c1		0.856765	scaffold1121/scaffold123/scaffold667	serine protease: Trypsin	Proteolysis regulators: protease	T	T	Domain	Domain	Domain	Domain	Domain	258.535	271.034	334	1005	T	307192555	EFN75743.1	612	9.77438e-68	Serine protease easter [Harpegnathos saltator]	--	--	--	--	--	--	--	--	--	P13582	416	6.1327e-42	Serine protease easter OS=Drosophila melanogaster GN=ea PE=1 SV=3	PF00089	Trypsin	GO:0006508	proteolysis	GO:0004252	serine-type endopeptidase activity	--	--	KOG3627	Trypsin
comp36932_c1		0.327756	scaffold1012	serine protease: Trypsin	Proteolysis regulators: protease	T	T	Domain	Domain	Domain	Domain	Domain	278.218	242.285	356	1071	T	403183415	EJY58082.1	227	1.38264e-17	AAEL014140-PB, partial [Aedes aegypti]	--	--	--	--	--	--	--	--	--	Q5NTB3	186	4.43432e-13	Coagulation factor XI OS=Bos taurus GN=F11 PE=1 SV=1	PF00089	Trypsin	GO:0006508	proteolysis	GO:0004252	serine-type endopeptidase activity	--	--	--	--
comp36549_c0		0.212754	scaffold258/scaffold888	serine protease: Trypsin	Proteolysis regulators: protease	T	T	Domain	Domain	Domain	Domain	Domain	377.311	207.757	334	1005	T	307192555	EFN75743.1	234	9.52617e-19	Serine protease easter [Harpegnathos saltator]	--	--	--	--	--	--	--	--	--	P21902	174	5.10102e-12	Proclotting enzyme OS=Tachypleus tridentatus PE=1 SV=1	PF00089	Trypsin	GO:0006508	proteolysis	GO:0004252	serine-type endopeptidase activity	--	--	--	--
comp34701_c0		0.385257	scaffold1012/scaffold258	serine protease: Trypsin	Proteolysis regulators: protease	T	T	Domain	Domain	Domain	Domain	Domain	564.757	311.214	330	993	T	307192555	EFN75743.1	326	2.14588e-31	Serine protease easter [Harpegnathos saltator]	--	--	--	--	--	--	--	--	--	P21902	235	3.43396e-20	Proclotting enzyme OS=Tachypleus tridentatus PE=1 SV=1	PF00089	Trypsin	GO:0006508	proteolysis	GO:0004252	serine-type endopeptidase activity	--	--	--	--
comp35953_c2		0.0747513	scaffold258	serine protease: Trypsin	Proteolysis regulators: protease	T	T	Domain	Domain	Domain	Domain	Blast	585.52	348.139	289	870	T	307192555	EFN75743.1	205	4.58901e-16	Serine protease easter [Harpegnathos saltator]	--	--	--	--	--	--	--	--	--	Q8MQS8	168	5.3927e-12	Venom serine protease 34 OS=Apis mellifera PE=2 SV=1	PF00089//PF06397	Trypsin//Desulfoferrodoxin, N-terminal domain	GO:0006508	proteolysis	GO:0005506//GO:0004252	iron ion binding//serine-type endopeptidase activity	--	--	KOG3627	Trypsin
comp36779_c1		1.48928	scaffold4872	serine protease: Trypsin	Proteolysis regulators: protease	T	T	Domain	Domain	Domain	Domain	Domain	598.315	697.399	336	1011	No result	270011109	EFA07557.1	295	2.04625e-26	serine protease P135 [Tribolium castaneum]	--	--	--	--	--	--	--	--	--	P21902	246	5.38105e-21	Proclotting enzyme OS=Tachypleus tridentatus PE=1 SV=1	PF00089	Trypsin	GO:0006508	proteolysis	GO:0004252	serine-type endopeptidase activity	--	--	KOG3627	Trypsin
comp34956_c0		0.149503	scaffold1012	serine protease: Trypsin	Proteolysis regulators: protease	T	T	Domain	Domain	Domain	Domain	Domain	703.841	237.787	332	999	T	270011109	EFA07557.1	200	1.27625e-14	serine protease P135 [Tribolium castaneum]	--	--	--	--	--	--	--	--	--	P21902	159	3.1743e-10	Proclotting enzyme OS=Tachypleus tridentatus PE=1 SV=1	PF00089	Trypsin	GO:0006508	proteolysis	GO:0004252	serine-type endopeptidase activity	--	--	--	--
comp36421_c0		0.0402507	Scaffold25762/scaffold574	serine protease: Trypsin	Proteolysis regulators: protease	T	T	Domain	Domain	Domain	Domain	Domain	718.476	309.517	315	948	T	307192555	EFN75743.1	478	4.45944e-53	Serine protease easter [Harpegnathos saltator]	--	--	--	--	--	--	--	--	--	P13582	319	2.46656e-31	Serine protease easter OS=Drosophila melanogaster GN=ea PE=1 SV=3	PF00089	Trypsin	GO:0006508	proteolysis	GO:0004252	serine-type endopeptidase activity	--	--	KOG3627	Trypsin
comp32521_c0		0.810764	scaffold574	serine protease: Trypsin	Proteolysis regulators: protease	T	T	Domain	Domain	Domain	Domain	Domain	1229.63	890.285	334	1005	T	307192555	EFN75743.1	331	7.32666e-32	Serine protease easter [Harpegnathos saltator]	--	--	--	--	--	--	--	--	--	Q27081	232	2.02529e-19	Clotting factor B OS=Tachypleus tridentatus PE=1 SV=1	PF00089	Trypsin	GO:0006508	proteolysis	GO:0004252	serine-type endopeptidase activity	--	--	KOG3627	Trypsin
comp35848_c0		0.281755	scaffold1012	serine protease: Trypsin	Proteolysis regulators: protease	T	T	Domain	Domain	Domain	Domain	Domain	1365.69	961.155	318	957	T	403182544	EAT45509.2	216	2.01519e-16	AAEL003219-PA [Aedes aegypti]	--	--	--	--	--	--	--	--	--	Q7RTY7	175	7.75922e-12	Ovochymase-1 OS=Homo sapiens GN=OVCH1 PE=2 SV=2	PF00089	Trypsin	GO:0006508	proteolysis	GO:0004252	serine-type endopeptidase activity	--	--	--	--
comp36693_c0		0.287505	scaffold236/scaffold4778	serine protease: Trypsin	Proteolysis regulators: protease	T	T	Domain	Domain	Domain	Domain	Domain	1814.19	722.876	310	933	T	307192555	EFN75743.1	397	3.56041e-41	Serine protease easter [Harpegnathos saltator]	--	--	--	--	--	--	--	--	--	P13582	287	4.56313e-27	Serine protease easter OS=Drosophila melanogaster GN=ea PE=1 SV=3	PF00089	Trypsin	GO:0006508	proteolysis	GO:0004252	serine-type endopeptidase activity	--	--	KOG3627	Trypsin
comp35000_c0		0.425507	scaffold236/scaffold4872/scaffold5219	serine protease: Trypsin	Proteolysis regulators: protease	T	T	Domain	Domain	Domain	Domain	Domain	2359.47	966.745	338	1017	T	307192555	EFN75743.1	260	1.03713e-22	Serine protease easter [Harpegnathos saltator]	--	--	--	--	--	--	--	--	--	P13582	198	2.70601e-15	Serine protease easter OS=Drosophila melanogaster GN=ea PE=1 SV=3	PF00089	Trypsin	GO:0006508	proteolysis	GO:0004252	serine-type endopeptidase activity	--	--	KOG3627	Trypsin
comp36785_c0		0.0977517	scaffold236	serine protease: Trypsin	Proteolysis regulators: protease	T	T	Domain	Domain	Domain	Domain	Domain	2820.44	1031.29	309	930	T	270011109	EFA07557.1	308	2.9397e-29	serine protease P135 [Tribolium castaneum]	--	--	--	--	--	--	--	--	--	P13582	192	1.39639e-14	Serine protease easter OS=Drosophila melanogaster GN=ea PE=1 SV=3	PF03553//PF00089//PF00374	Na+/H+ antiporter family//Trypsin//Nickel-dependent hydrogenase	GO:0006508	proteolysis	GO:0004252//GO:0016151	serine-type endopeptidase activity//nickel cation binding	GO:0016021	integral to membrane	KOG3627	Trypsin
comp34149_c0		0.506009	scaffold1012/scaffold258	serine protease: Trypsin	Proteolysis regulators: protease	T	T	Domain	Domain	Domain	Domain	Domain	3006.19	942.076	335	1008	T	270011109	EFA07557.1	268	1.07466e-23	serine protease P135 [Tribolium castaneum]	--	--	--	--	--	--	--	--	--	Q7RTY9	181	2.35676e-13	Putative serine protease 41 OS=Homo sapiens GN=PRSS41 PE=5 SV=1	PF00089	Trypsin	GO:0006508	proteolysis	GO:0004252	serine-type endopeptidase activity	--	--	--	--
comp36985_c0		0.120752	scaffold1822	SERPIN	Proteolysis regulators: protease inhibitor	T	T	Domain	No	Domain	No	Blast	25.7966	16.1895	489	1470	N	193688350	XP_001946416.1	575	1.091e-60	PREDICTED: plasminogen activator inhibitor 1-like [Acyrthosiphon pisum]	--	--	--	--	--	--	--	--	--	Q5BIR5	367	7.4959e-36	Serpin B8 OS=Bos taurus GN=SERPINB8 PE=2 SV=1	--	--	--	--	--	--	--	--	KOG2392	Serpin
comp34738_c0	0.62307	0.258755	scaffold1199/scaffold3763	SERPIN	Proteolysis regulators: protease inhibitor	T	T	Domain	Blast	Domain	No	Blast	28.0789	26.041	392	1179	N	239788708	BAH71022.1	574	5.07349e-63	ACYPI005016 [Acyrthosiphon pisum]	--	--	--	--	--	K13966	SERPINB11_12	serpin B11/12	http://www.genome.jp/dbget-bin/www_bget?ko:K13966	Q5SV42	514	3.44908e-56	Leukocyte elastase inhibitor C OS=Mus musculus GN=Serpinb1c PE=2 SV=1	--	--	--	--	--	--	--	--	KOG2392	Serpin
comp33928_c0	0.292237	0.189753	scaffold459	Kazal type serine protease inhibitors(smart)	Proteolysis regulators: protease inhibitor	T	T	No	No	No	Domain	Domain	43.3779	39.7389	674	2025	N	340715668	XP_003396331.1	2557	0	PREDICTED: actin-interacting protein 1-like isoform 1 [Bombus terrestris]	347967987	XM_312429.5	230	8.41336e-115	Anopheles gambiae str. PEST AGAP002509-PA (AgaP_AGAP002509) mRNA, complete cds	--	--	--	--	Q9VU68	2420	0	Actin-interacting protein 1 OS=Drosophila melanogaster GN=flr PE=2 SV=1	PF04053//PF00400	Coatomer WD associated region//WD domain, G-beta repeat	GO:0016192//GO:0006886	vesicle-mediated transport//intracellular protein transport	GO:0005515//GO:0005198	protein binding//structural molecule activity	GO:0030117	membrane coat	KOG0318	WD40 repeat stress protein/actin interacting protein
comp30397_c0	0.121306	0.0402507	scaffold72	Cathepsin propeptide inhibitor(smart)	Proteolysis regulators: protease inhibitor	T	T	Domain	No	Domain	No	Domain	273.157	335.096	107	324	N	345488505	XP_001599980.2	183	5.96781e-14	PREDICTED: crustapain-like [Nasonia vitripennis]	--	--	--	--	--	--	--	--	--	P12400	134	2.07692e-08	Protein CTLA-2-beta OS=Mus musculus GN=Ctla2b PE=2 SV=2	--	--	--	--	--	--	--	--	KOG1543	Cysteine proteinase Cathepsin L
comp33913_c0		0.161003	scaffold11	Pacifastin inhibitor（smart）	Proteolysis regulators: protease inhibitor	T	T	No	No	No	No	No	799.814	270.436	87	264	N	--	--	--	--	--	--	--	--	--	--	--	--	--	--	--	--	--	--	PF05375	Pacifastin inhibitor (LCMII)	--	--	GO:0030414	peptidase inhibitor activity	--	--	--	--
comp37372_c0		0.287505	No	carboxypeptidase inhibitor precursor(blast)	Proteolysis regulators: protease inhibitor	T	T	Blast	No	No	No	No	988.38	321.004	139	420	No result	389611457	BAM19340.1	245	8.92186e-23	unknown unsecreted protein [Papilio polytes]	--	--	--	--	--	--	--	--	--	--	--	--	--	PF00711	Beta defensin	GO:0006952	defense response	--	--	GO:0005576	extracellular region	--	--
comp29837_c0	0.055139	0.0977517	scaffold46	chemosensory protein	Signal transduction	T	T	Domain	No	No	Domain	No	412.646	243.496	131	396	N	306850727	ADN06871.1	611	6.33311e-76	chemosensory protein [Nilaparvata lugens]	306850726	HM489006.1	565	0	Nilaparvata lugens chemosensory protein (CSP1) mRNA, complete cds	--	--	--	--	Q9W1C9	351	1.59261e-38	Ejaculatory bulb-specific protein 3 OS=Drosophila melanogaster GN=PebIII PE=1 SV=2	--	--	--	--	--	--	--	--	--	--
comp34236_c0	0.0110278	0.195503	scaffold46	chemosensory protein	Signal transduction	T	T	Domain	No	No	Domain	No	1161.27	398.466	129	390	T	215254076	ACJ64050.1	582	1.22062e-69	putative chemosensory protein CSP3 [Nilaparvata lugens]	399761431	FJ387493.3	1456	0	Nilaparvata lugens putative chemosensory protein CSP3 mRNA, complete cds	--	--	--	--	Q9W1C9	216	6.95901e-19	Ejaculatory bulb-specific protein 3 OS=Drosophila melanogaster GN=PebIII PE=1 SV=2	PF04030	D-arabinono-1,4-lactone oxidase	GO:0055114	oxidation-reduction process	GO:0003885	D-arabinono-1,4-lactone oxidase activity	GO:0016020	membrane	--	--
comp34914_c0	0.154389	0.0172503	scaffold439	Phosphatidylethanolamine binding protein	Signal transduction	T	T	Domain	Domain	No	Domain	Domain	31.3831	36.8485	293	879	N	195109360	XP_001999255.1	487	2.10177e-55	GI24413 [Drosophila mojavensis]	--	--	--	--	--	--	--	--	--	P54186	420	2.75291e-47	Protein D1 (Fragment) OS=Onchocerca volvulus GN=D1 PE=2 SV=1	PF02202	Tachykinin family	GO:0007217//GO:0007268	tachykinin receptor signaling pathway//synaptic transmission	--	--	--	--	KOG3346	Phosphatidylethanolamine binding protein
comp34469_c0		0.0287505	scaffold249/scaffold849	Renin receptor	Signal transduction	T	T	No	No	No	Blast	No	54.6184	66.6465	327	984	N	91082273	XP_973593.1	705	2.11781e-85	PREDICTED: similar to conserved hypothetical protein [Tribolium castaneum]	--	--	--	--	--	--	--	--	--	P81134	317	5.92796e-31	Renin receptor OS=Bos taurus GN=ATP6AP2 PE=1 SV=2	PF07850	Renin receptor-like protein	GO:0007165	signal transduction	GO:0004872	receptor activity	GO:0016021	integral to membrane	KOG4737	ATPase membrane sector associated protein
comp34751_c0		0.0747513	scaffold2368	ion transport peptide	Signal transduction	T	T	No	No	No	No	No	190.956	93.7514	119	360	N	272876767	ACZ96371.1	457	2.25547e-50	ion transport protein isoform B [Rhodnius prolixus]	345494678	XM_001604006.2	90	4.61663e-37	PREDICTED: Nasonia vitripennis ion transport peptide, transcript variant 1 (itp), mRNA	--	--	--	--	Q26492	417	1.08825e-45	Ion transport peptide-like OS=Schistocerca gregaria PE=2 SV=1	PF01147	Crustacean CHH/MIH/GIH neurohormone family	GO:0007218	neuropeptide signaling pathway	GO:0005184	neuropeptide hormone activity	GO:0005576	extracellular region	--	--
comp26004_c1		0.0920016	scaffold1940	Apolipoprotein D	Transporters and protein export machinery	T	T	Blast	No	No	No	No	9612.12	2795.25	137	411	T	332026341	EGI66470.1	224	2.17611e-19	Apolipoprotein D [Acromyrmex echinatior]	--	--	--	--	--	--	--	--	--	P05090	204	5.42695e-18	Apolipoprotein D OS=Homo sapiens GN=APOD PE=1 SV=1	PF03973	Triabin	GO:0030682	evasion or tolerance of host defense response	--	--	--	--	--	--
comp31876_c0		0.143753	scaffold1383/scaffold1940	Apolipoprotein D	Transporters and protein export machinery	T	T	Blast	No	No	No	Blast	16457.3	4921.59	197	594	T	322794737	EFZ17684.1	230	1.87987e-18	hypothetical protein SINV_00606 [Solenopsis invicta]	--	--	--	--	--	--	--	--	--	P05090	309	6.83828e-32	Apolipoprotein D OS=Homo sapiens GN=APOD PE=1 SV=1	PF03973	Triabin	GO:0030682	evasion or tolerance of host defense response	--	--	--	--	KOG4824	Apolipoprotein D/Lipocalin
comp31452_c0	0.220556	0.0747513	scaffold1556	apolipophorin-III precursor	Other： antimicrobial	T	T	No	No	No	No	No	812.016	1204.75	189	570	N	222446330	BAH20875.1	134	3.95073e-07	apolipophorin-III precursor [Lethocerus deyrollei]	--	--	--	--	--	--	--	--	--	--	--	--	--	PF07464//PF00804//PF04614	Apolipophorin-III precursor (apoLp-III)//Syntaxin//Pex19 protein family	GO:0006869	lipid transport	GO:0008289	lipid binding	GO:0016020//GO:0005777//GO:0005576	membrane//peroxisome//extracellular region	--	--
comp14776_c0	0.0882224	0.0230004	scaffold221	cysteine-rich secretory protein	Other: salivary	T	T	Domain	Domain	Domain	Domain	Domain	4.07327	2.15168	228	687	N	357625957	EHJ76224.1	390	3.21404e-42	hypothetical protein KGM_21183 [Danaus plexippus]	--	--	--	--	--	--	--	--	--	Q05110	287	3.05121e-29	Venom allergen 5 OS=Vespula vulgaris PE=1 SV=1	PF00790//PF02468	VHS domain//Photosystem II reaction centre N protein (psbN)	GO:0015979//GO:0006886	photosynthesis//intracellular protein transport	--	--	GO:0016020//GO:0009523//GO:0009539	membrane//photosystem II//photosystem II reaction center	KOG3017	Defense-related protein containing SCP domain
comp34697_c0	0.055139	1.56403	scaffold221	cysteine-rich secretory protein	Other: salivary	T	T	Domain	Domain	Domain	Domain	Domain	1847.35	725.285	223	672	N	195329332	XP_002031365.1	405	7.92527e-41	GM25958 [Drosophila sechellia]	--	--	--	--	--	--	--	--	--	Q05110	289	1.00766e-27	Venom allergen 5 OS=Vespula vulgaris PE=1 SV=1	--	--	--	--	--	--	--	--	KOG3017	Defense-related protein containing SCP domain
comp35627_c0		0.966017	scaffold1156	unknown	other: oxidoreductase (to be confirmed)	T	N	No	No	No	No	No	3098.04	2309.99	501	1506	T	--	--	--	--	--	--	--	--	--	--	--	--	--	--	--	--	--	--	PF05676//PF04546	NADH-ubiquinone oxidoreductase B18 subunit (NDUFB7)//Sigma-70, non-essential region	GO:0006120//GO:0006814//GO:0006355//GO:0006352//GO:0006118//GO:0006744//GO:0015992	mitochondrial electron transport, NADH to ubiquinone//sodium ion transport//regulation of transcription, DNA-dependent//DNA-dependent transcription, initiation//electron transport//ubiquinone biosynthetic process//proton transport	GO:0003954//GO:0003677//GO:0003700//GO:0016987//GO:0008137	NADH dehydrogenase activity//DNA binding//sequence-specific DNA binding transcription factor activity//sigma factor activity//NADH dehydrogenase (ubiquinone) activity	GO:0005667//GO:0005739	transcription factor complex//mitochondrion	--	--
comp36482_c0		0.0632511	scaffold131	protein with chitin binding Peritrophin-A domain	Other: chitin binding	T	N	Domain	No	No	No	No	83.6652	63.7315	267	804	T	20385606	AAM21354.1	152	1.58568e-08	peritrophin-like protein 1 [Ctenocephalides felis]	--	--	--	--	--	--	--	--	--	--	--	--	--	PF01607	Chitin binding Peritrophin-A domain	GO:0006030	chitin metabolic process	GO:0008061	chitin binding	GO:0005576	extracellular region	--	--
comp34753_c0		0.540509	scaffold2589/scaffold5804	protein with chitin binding Peritrophin-A domain(serine protease-blast)	Other: chitin binding	T	T	Domain	No	No	No	No	277.748	117.651	287	864	T	195135597	XP_002012219.1	153	4.51166e-08	GI16850 [Drosophila mojavensis]	--	--	--	--	--	--	--	--	--	--	--	--	--	PF01607	Chitin binding Peritrophin-A domain	GO:0006030	chitin metabolic process	GO:0008061	chitin binding	GO:0005576	extracellular region	KOG1911	Heterochromatin-associated protein HP1 and related CHROMO domain proteins
comp35265_c0		0.166753	scaffold3298	protein with chitin binding Peritrophin-A domain-A	Other: chitin binding	T	T	Domain	No	No	No	No	7203.27	3655.3	244	735	T	--	--	--	--	--	--	--	--	--	--	--	--	--	--	--	--	--	--	PF01607	Chitin binding Peritrophin-A domain	GO:0006030	chitin metabolic process	GO:0008061	chitin binding	GO:0005576	extracellular region	--	--
comp34378_c1		0.120752	scaffold1803	protein with chitin binding Peritrophin-A domain	Other: chitin binding	T	N	Domain	No	No	No	No	14867.4	8019.18	90	270	T	--	--	--	--	--	--	--	--	--	--	--	--	--	--	--	--	--	--	PF08050//PF01607//PF01213	Tetracycline resistance leader peptide//Chitin binding Peritrophin-A domain//Adenylate cyclase associated (CAP) N terminal	GO:0006030//GO:0007010//GO:0046677	chitin metabolic process//cytoskeleton organization//response to antibiotic	GO:0008061//GO:0003779	chitin binding//actin binding	GO:0005576	extracellular region	--	--
comp27138_c0		1.33977	scaffold193	dumpy(blast)	Other: binding	T	T	No	No	No	No	No	1322.69	1449.6	400	1203	No result	195433142	XP_002064574.1	140	1.55673e-06	GK23922 [Drosophila willistoni]	--	--	--	--	--	--	--	--	--	--	--	--	--	--	--	--	--	--	--	--	--	KOG1218	Proteins containing Ca2+-binding EGF-like domains
comp34034_c2		0.253004	scaffold422/Scaffold9960	dumpy(blast)	Other: binding	T	T	No	No	No	No	No	1671.56	804.804	251	756	T	270013391	EFA09839.1	135	5.52394e-06	hypothetical protein TcasGA2_TC011986 [Tribolium castaneum]	--	--	--	--	--	--	--	--	--	--	--	--	--	PF02976	DNA mismatch repair enzyme MutH	--	--	GO:0004519//GO:0003677	endonuclease activity//DNA binding	--	--	--	--
comp35438_c2		2.01254	scaffold663	dumpy(blast)EGF,domain（smart)	Other: binding	T	T	No	No	No	No	No	7164.04	3190.88	283	852	T	357612664	EHJ68109.1	175	2.36095e-10	hypothetical protein KGM_01730 [Danaus plexippus]	--	--	--	--	--	--	--	--	--	--	--	--	--	PF03253//PF04593	Urea transporter//Selenoprotein P, C terminal region	GO:0071918//GO:0015840	urea transmembrane transport//urea transport	GO:0008430//GO:0015204	selenium binding//urea transmembrane transporter activity	GO:0016021	integral to membrane	--	--
comp32205_c0	0.0220556	0.0345006	scaffold1050	selenoprotein	unknown	T	T	No	No	No	No	No	434.783	212.182	170	513	N	91078330	XP_973321.1	577	5.00082e-71	PREDICTED: similar to 15 kDa selenoprotein [Tribolium castaneum]	--	--	--	--	--	--	--	--	--	A1Z623	366	7.752e-41	15 kDa selenoprotein OS=Sus scrofa GN=SEP15 PE=2 SV=2	--	--	--	--	--	--	--	--	--	--
comp26667_c0		0.0632511	scaffold25/scaffold727	hypothetical protein(blast)	unknown	T	N	No	No	No	No	No	863.058	324.238	181	546	T	328714521	XP_003245382.1	143	2.95768e-07	PREDICTED: hypothetical protein LOC100166039 [Acyrthosiphon pisum]	--	--	--	--	--	--	--	--	--	--	--	--	--	--	--	--	--	--	--	--	--	--	--
comp34363_c0		0.0690012	No	hypothetical protein（blast）	unknown	T	T	No	No	No	No	No	17.4826	9.54485	248	747	No result	32566734	NP_507642.2	171	3.00195e-10	Protein Y69H2.3, isoform c [Caenorhabditis elegans]	--	--	--	--	--	--	--	--	--	--	--	--	--	--	--	--	--	--	--	--	--	KOG1217	Fibrillins and related proteins containing Ca2+-binding EGF-like domains
comp32344_c0		0.057501	scaffold844	hypothetical protein（blast）	unknown	T	T	No	Blast	Blast	No	No	277.8	126.546	291	876	No result	242024978	XP_002432903.1	431	1.18179e-46	conserved hypothetical protein [Pediculus humanus corporis]	--	--	--	--	--	--	--	--	--	--	--	--	--	PF02422	Keratin	--	--	GO:0005200	structural constituent of cytoskeleton	GO:0005856//GO:0005882	cytoskeleton//intermediate filament	--	--
comp36455_c1		0.0517509	scaffold5	unknown	unknown	T	N	No	No	No	No	No	73.4197	24.9421	792	2379	T	--	--	--	--	--	--	--	--	--	--	--	--	--	--	--	--	--	--	--	--	--	--	--	--	--	--	--	--
comp26984_c0		0.0115002	scaffold2589	unknown	unknown	T	N	No	No	No	No	No	1461.13	549.801	70	213	T	--	--	--	--	--	--	--	--	--	--	--	--	--	--	--	--	--	--	PF06152	Phage minor capsid protein 2	--	--	GO:0005198	structural molecule activity	GO:0019028	viral capsid	KOG0439	VAMP-associated protein involved in inositol metabolism
comp34222_c1		0.253004	scaffold3200/scaffold79	unknown	unknown	T	T	No	No	No	No	No	10524.4	3219.1	179	540	T	--	--	--	--	--	--	--	--	--	--	--	--	--	--	--	--	--	--	--	--	--	--	--	--	--	--	--	--
comp29748_c0		0.224254	scaffold4256	unknown	unknown	T	T	No	No	No	No	No	11963.9	4209.74	180	543	T	--	--	--	--	--	--	--	--	--	--	--	--	--	--	--	--	--	--	--	--	--	--	--	--	--	--	--	--
comp28918_c0		0.0345006	scaffold663	unknown	unknown	T	N	No	No	No	No	No	363.124	217.486	68	207	T	--	--	--	--	--	--	--	--	--	--	--	--	--	--	--	--	--	--	PF01114	Colipase, N-terminal domain	GO:0016042//GO:0007586	lipid catabolic process//digestion	GO:0008047	enzyme activator activity	GO:0005576	extracellular region	--	--
PSM(%): [number of peptides mapped to each protein (average number of three samples)/total peptide detected]×100
RPKM(Reads Per Kilo bases per Million mapped Reads): expression level of each protein was normalized to RPKM for comparison between different samples.
Scaffolds: Location of each sequence in N. lugens genome scaffold sequences.

## Sheet: Unconfirmed SFPs
Supplemental Table 2B: Proteins not predicted to be secreted but detected in seminal fluid of D. melanogaster, A. aegypti, A. albopictus and A. mellifera.
MRT_id	UM-PSMs	FRS-PSMs	Scaffold	Name	Function	FDR_0.01	D. melanogaster	A. aegypti	A. albopictus	A. mellifera	Homo Sapiens	MAG_RPKM	MRT_RPKM	aa_len	Nt-len	Male-specific	NR GI	NR ID	NR Score	NR Evalue	NR Description	NT GI	NT ID	NT Score	NT Evalue	NT Description	KO ID	KO Name	KO Description	Http Link	Swissprot ID	Swissprot Score	Swissprot Evalue	Swissprot Description	PFAM ID	PFAM description	Gene Ontology Biological Pathway	BP Description	Gene Ontology Molecular Function	MF Description	Gene Ontology Cellular Component	CC Description	KOG ID	KOG Description
comp37011_c0	0.121306	0.155253	scaffold1661/scaffold7245	spectrin alpha chain-like	Cell structure	T	Domain	Domain	No	No	Domain	2.87788	7.44333	913	4733	N	383848576	XP_003699925.1	249	1.44901e-18	PREDICTED: spectrin alpha chain-like isoform 2 [Megachile rotundata]	195490568	XM_002093158.1	975	0	Drosophila yakuba GE20915 (Dyak\GE20915), mRNA	K06114	SPTA	spectrin alpha	http://www.genome.jp/dbget-bin/www_bget?ko:K06114	P13395	249	1.1087e-19	Spectrin alpha chain OS=Drosophila melanogaster GN=alpha-Spec PE=1 SV=2	PF00435//PF10591//PF00317	Spectrin repeat//Secreted protein acidic and rich in cysteine Ca binding region//Ribonucleotide reductase, all-alpha domain	GO:0006144//GO:0007165//GO:0006206//GO:0006260//GO:0055114//GO:0009186	purine nucleobase metabolic process//signal transduction//pyrimidine nucleobase metabolic process//DNA replication//oxidation-reduction process//deoxyribonucleoside diphosphate metabolic process	GO:0004748//GO:0005515//GO:0005509//GO:0005524	ribonucleoside-diphosphate reductase activity, thioredoxin disulfide as acceptor//protein binding//calcium ion binding//ATP binding	GO:0005578//GO:0005971	proteinaceous extracellular matrix//ribonucleoside-diphosphate reductase complex	KOG0040	Ca2+-binding actin-bundling protein (spectrin), alpha chain (EF-Hand protein superfamily)
comp33399_c0	0.308778	0.218504	scaffold1687	actinin	Cell structure	T	Domain	Domain	No	No	Domain	3.13262	5.68312	533	1888	N	242012900	XP_002427163.1	2476	0	alpha-actinin-4, putative [Pediculus humanus corporis]	153925009	AK283413.1	262	8.52652e-133	Gryllus bimaculatus mRNA, GBcontig30274	K05699	ACTN	actinin alpha	http://www.genome.jp/dbget-bin/www_bget?ko:K05699	P18091	2447	0	Alpha-actinin, sarcomeric OS=Drosophila melanogaster GN=Actn PE=2 SV=2	PF05192//PF00435//PF06385	MutS domain III//Spectrin repeat//Baculovirus LEF-11 protein	GO:0006298//GO:0019058//GO:0006355	mismatch repair//viral infectious cycle//regulation of transcription, DNA-dependent	GO:0005515//GO:0005524//GO:0030983	protein binding//ATP binding//mismatched DNA binding	--	--	KOG0035	Ca2+-binding actin-bundling protein (actinin), alpha chain (EF-Hand protein superfamily)
comp36141_c0	0.319806	0.166753	scaffold1072	Radixin, moesin and related proteins of the ERM family	Cell structure	T	No	Domain	Domain	No	Domain	7.06357	11.7771	320	2993	N	189234525	XP_976164.2	1273	1.7245e-161	PREDICTED: similar to GA10507-PA isoform 4 [Tribolium castaneum]	195480011	XM_002101067.1	208	1.4188e-102	Drosophila yakuba GE17431 (Dyak\GE17431), mRNA	K05763	MSN	moesin	http://www.genome.jp/dbget-bin/www_bget?ko:K05763	P46150	1201	7.5616e-151	Moesin/ezrin/radixin homolog 1 OS=Drosophila melanogaster GN=Moe PE=1 SV=2	PF00552//PF00769	Integrase DNA binding domain//Ezrin/radixin/moesin family	--	--	GO:0008092//GO:0003676	cytoskeletal protein binding//nucleic acid binding	GO:0005737//GO:0019898	cytoplasm//extrinsic to membrane	KOG3529	Radixin, moesin and related proteins of the ERM family
comp32959_c0		0.109252	scaffold3728/scaffold474/scaffold730	beta-tubulin	Cell structure	T	Domain	Domain	No	Domain	Blast	9.8996	16.8745	161	869	N	33087514	AAP92914.1	829	3.72805e-105	beta-tubulin [Laodelphax striatella]	38201606	AY334072.2	332	4.70171e-172	Laodelphax striatellus beta-tubulin mRNA, complete cds	K07375	TUBB	tubulin beta	http://www.genome.jp/dbget-bin/www_bget?ko:K07375	P02556	725	1.38727e-94	Tubulin beta chain (Fragment) OS=Lytechinus pictus PE=2 SV=1	PF00800//PF03953	Prephenate dehydratase//Tubulin C-terminal domain	GO:0006571//GO:0051258//GO:0006184//GO:0009094//GO:0000162	tyrosine biosynthetic process//protein polymerization//GTP catabolic process//L-phenylalanine biosynthetic process//tryptophan biosynthetic process	GO:0005525//GO:0003924//GO:0004664	GTP binding//GTPase activity//prephenate dehydratase activity	GO:0043234	protein complex	KOG1375	Beta tubulin
comp34530_c0	0.358403	0.178253	scaffold78	Annexin	Cell structure	T	No	Domain	Domain	No	Domain	12.7098	20.0013	323	1354	N	242012949	XP_002427186.1	1106	7.24589e-146	Annexin-B10, putative [Pediculus humanus corporis]	--	--	--	--	--	--	--	--	--	P22465	969	8.02788e-127	Annexin-B10 OS=Drosophila melanogaster GN=AnnX PE=2 SV=2	PF00191	Annexin	--	--	GO:0005509//GO:0005544	calcium ion binding//calcium-dependent phospholipid binding	--	--	KOG0819	Annexin
comp36870_c0	0.176445	0.0690012	scaffold846	Annexin	Cell structure	T	No	Domain	Domain	No	Domain	13.0364	15.0585	170	756	N	193700072	XP_001950997.1	179	2.05028e-12	PREDICTED: annexin-B11-like [Acyrthosiphon pisum]	--	--	--	--	--	--	--	--	--	Q9VXG4	118	6.28914e-06	Annexin-B11 OS=Drosophila melanogaster GN=Anxb11 PE=2 SV=1	PF05192//PF00191	MutS domain III//Annexin	GO:0006298	mismatch repair	GO:0005509//GO:0030983//GO:0005524//GO:0005544	calcium ion binding//mismatched DNA binding//ATP binding//calcium-dependent phospholipid binding	--	--	KOG0819	Annexin
comp34893_c0	0.270181	0.764763	scaffold4902/scaffold7707	tubulin	Cell structure	T	Domain	Domain	No	Domain	Domain	14.8012	466.688	451	2654	N	339283888	AEJ38213.1	2209	0	tubulin [Laodelphax striatella]	339283887	JF728811.1	843	0	Laodelphax striatellus clone 3 tubulin mRNA, complete cds	K07375	TUBB	tubulin beta	http://www.genome.jp/dbget-bin/www_bget?ko:K07375	P11833	2135	0	Tubulin beta chain OS=Paracentrotus lividus PE=2 SV=1	PF00091//PF03953//PF12503	Tubulin/FtsZ family, GTPase domain//Tubulin C-terminal domain//Cucumber mosaic virus 1a protein C terminal	GO:0006184//GO:0051258	GTP catabolic process//protein polymerization	GO:0008168//GO:0016817//GO:0003924//GO:0005525	methyltransferase activity//hydrolase activity, acting on acid anhydrides//GTPase activity//GTP binding	GO:0043234	protein complex	KOG1375	Beta tubulin
comp36007_c0	0.170931	0.0517509	scaffold746	Annexin	Cell structure	T	No	Domain	Domain	No	Domain	16.9469	20.0293	324	3116	N	195054433	XP_001994129.1	1335	6.60216e-173	GH17323 [Drosophila grimshawi]	--	--	--	--	--	--	--	--	--	P22464	1277	2.18793e-165	Annexin-B9 OS=Drosophila melanogaster GN=AnnIX PE=2 SV=2	PF00191	Annexin	--	--	GO:0005509//GO:0005544	calcium ion binding//calcium-dependent phospholipid binding	--	--	KOG0819	Annexin
comp32861_c0	0.430084	0.747513	scaffold144	tubulin	Cell structure	T	Domain	Blast	No	Domain	Domain	21.917	453.976	452	1914	T	339283884	AEJ38211.1	2222	0	tubulin [Laodelphax striatella]	339283883	JF728809.1	723	0	Laodelphax striatellus clone 1 tubulin mRNA, complete cds	K07374	TUBA	tubulin alpha	http://www.genome.jp/dbget-bin/www_bget?ko:K07374	P06603	2184	0	Tubulin alpha-1 chain OS=Drosophila melanogaster GN=alphaTub84B PE=2 SV=1	PF00091//PF03953//PF08054//PF01665	Tubulin/FtsZ family, GTPase domain//Tubulin C-terminal domain//Leucine operon leader peptide//Rotavirus non-structural protein NSP3	GO:0051258//GO:0006184//GO:0009098//GO:0007018	protein polymerization//GTP catabolic process//leucine biosynthetic process//microtubule-based movement	GO:0005525//GO:0003924//GO:0003723//GO:0005198	GTP binding//GTPase activity//RNA binding//structural molecule activity	GO:0005874//GO:0005737//GO:0043234	microtubule//cytoplasm//protein complex	KOG1376	Alpha tubulin
comp27718_c0	0.237098	0.276005	scaffold2056	alpha-1-tubulin	Cell structure	T	Blast	Blast	No	Blast	Blast	30.3572	52.4254	102	307	N	333036673	AEF13171.1	557	1.34688e-70	alpha-1-tubulin [Delphacodes kuscheli]	195454356	XM_002074169.1	183	1.0428e-89	Drosophila willistoni GK12743 (Dwil\GK12743), mRNA	K07374	TUBA	tubulin alpha	http://www.genome.jp/dbget-bin/www_bget?ko:K07374	P24635	542	4.30732e-69	Tubulin alpha chain (Fragment) OS=Octopus vulgaris PE=2 SV=1	PF01529//PF03953	DHHC zinc finger domain//Tubulin C-terminal domain	GO:0006184//GO:0051258	GTP catabolic process//protein polymerization	GO:0003924//GO:0005525//GO:0008270	GTPase activity//GTP binding//zinc ion binding	GO:0043234	protein complex	KOG1376	Alpha tubulin
comp37068_c0	1.07521	1.09252	scaffold21	myosin heavy chain	Cell structure	T	No	No	Blast	No	Blast	33.7043	39.0999	1942	6402	N	328702403	XP_001952092.2	7965	0	PREDICTED: myosin heavy chain, muscle isoform 1 [Acyrthosiphon pisum]	345480173	XM_001607253.2	2396	0	PREDICTED: Nasonia vitripennis myosin heavy chain 1, transcript variant 1 (Mhc1), mRNA	K10352	MYH	myosin heavy chain	http://www.genome.jp/dbget-bin/www_bget?ko:K10352	P05661	7566	0	Myosin heavy chain, muscle OS=Drosophila melanogaster GN=Mhc PE=1 SV=4	PF00612//PF02892//PF00063//PF02736//PF01576	IQ calmodulin-binding motif//BED zinc finger//Myosin head (motor domain)//Myosin N-terminal SH3-like domain//Myosin tail	--	--	GO:0005524//GO:0003774//GO:0003677//GO:0005515	ATP binding//motor activity//DNA binding//protein binding	GO:0016459	myosin complex	KOG0161	Myosin class II heavy chain
comp26910_c0	0.391487	0.276005	scaffold1255/scaffold295	tropomyosin-type actin-binding protein	Cell structure	T	No	No	Domain	No	Domain	37.1406	181.751	150	1964	N	308512829	ADO33068.1	732	3.92505e-90	twinstar [Biston betularia]	--	--	--	--	--	K05765	CFL	cofilin	http://www.genome.jp/dbget-bin/www_bget?ko:K05765	P45594	709	5.45367e-88	Cofilin/actin-depolymerizing factor homolog OS=Drosophila melanogaster GN=tsr PE=2 SV=1	PF00241	Cofilin/tropomyosin-type actin-binding protein	--	--	GO:0003779	actin binding	GO:0005622	intracellular	KOG1735	Actin depolymerizing factor
comp27169_c0	0.0661668	0.0345006	scaffold201	Myosin-2 essential light chain	Cell structure	T	Blast	Domain	No	No	Domain	63.1887	64.519	181	1577	N	307170630	EFN62814.1	702	5.354e-87	Myosin-2 essential light chain [Camponotus floridanus]	--	--	--	--	--	K12752	MYLAN	myosin light chain, invertebrate	http://www.genome.jp/dbget-bin/www_bget?ko:K12752	P54357	613	3.83427e-75	Myosin-2 essential light chain OS=Drosophila melanogaster GN=Mlc-c PE=1 SV=1	--	--	--	--	GO:0005509	calcium ion binding	--	--	KOG0030	Myosin essential light chain, EF-Hand protein superfamily
comp36721_c0	0.380459	0.448508	scaffold2097	tubulin	Cell structure	T	Domain	Domain	No	Domain	Domain	67.3209	530.296	448	2066	T	296434297	NP_001171814.1	2129	0	tubulin, beta 2C-like [Saccoglossus kowalevskii]	295314923	HM124750.1	457	0	Hypophthalmichthys molitrix tubulin beta 1 mRNA, complete cds	K07375	TUBB	tubulin beta	http://www.genome.jp/dbget-bin/www_bget?ko:K07375	P11833	2122	0	Tubulin beta chain OS=Paracentrotus lividus PE=2 SV=1	PF00091//PF03953//PF12125	Tubulin/FtsZ family, GTPase domain//Tubulin C-terminal domain//D domain of beta-TrCP	GO:0006184//GO:0051258	GTP catabolic process//protein polymerization	GO:0003924//GO:0005525//GO:0046983	GTPase activity//GTP binding//protein dimerization activity	GO:0043234	protein complex	KOG1375	Beta tubulin
comp35886_c0	0.154389	0.138002	scaffold1906	Annexin	Cell structure	T	No	Domain	Domain	No	Domain	67.9598	65.1346	325	1381	N	380018998	XP_003693405.1	169	1.16816e-10	PREDICTED: annexin-B9-like [Apis florea]	--	--	--	--	--	--	--	--	--	P22464	157	2.7368e-10	Annexin-B9 OS=Drosophila melanogaster GN=AnnIX PE=2 SV=2	PF00191	Annexin	--	--	GO:0005509//GO:0005544	calcium ion binding//calcium-dependent phospholipid binding	--	--	KOG0819	Annexin
comp31583_c0	0.242612	0.304755	scaffold1271	Flagellar motor switch protein FliM	Cell structure	T	No	No	Blast	No	Blast	80.9208	279.95	252	3704	N	121543925	ABM55627.1	1209	1.50346e-153	putative 14-3-3 protein [Maconellicoccus hirsutus]	224924154	FJ687751.1	264	1.30389e-133	Anopheles sinensis 14-3-3 zeta mRNA, complete cds	K16197	YWHAB_Q_Z	14-3-3 protein beta/theta/zeta	http://www.genome.jp/dbget-bin/www_bget?ko:K16197	Q2F637	1178	4.03171e-150	14-3-3 protein zeta OS=Bombyx mori GN=14-3-3zeta PE=2 SV=2	PF02154	Flagellar motor switch protein FliM	GO:0006935//GO:0001539	chemotaxis//ciliary or bacterial-type flagellar motility	GO:0003774	motor activity	GO:0009425	bacterial-type flagellum basal body	KOG0841	Multifunctional chaperone (14-3-3 family)
comp27457_c0	0.0937363	0.0460008	scaffold545	Profilin	Cell structure	T	No	No	Domain	Domain	Domain	114.259	242.486	129	2731	N	147902613	NP_001011626.2	554	1.94108e-63	profilin [Apis mellifera]	--	--	--	--	--	K05759	PFN	profilin	http://www.genome.jp/dbget-bin/www_bget?ko:K05759	Q6QEJ7	541	8.38969e-63	Profilin OS=Apis mellifera PE=2 SV=1	PF00235	Profilin	GO:0007010	cytoskeleton organization	GO:0003779	actin binding	GO:0015629	actin cytoskeleton	KOG1755	Profilin
comp35156_c0		0.230004	scaffold172	tubulin alpha	Cell structure	T	Domain	Blast	No	Domain	Domain	233.812	266.223	99	487	N	281352790	EFB28374.1	463	6.44774e-57	hypothetical protein PANDA_015961 [Ailuropoda melanoleuca]	45239445	AY550922.1	217	2.16961e-108	Laodelphax striatellus alpha 2-tubulin mRNA, complete cds	K07374	TUBA	tubulin alpha	http://www.genome.jp/dbget-bin/www_bget?ko:K07374	P02553	462	4.28311e-57	Tubulin alpha chain (Fragment) OS=Lytechinus pictus PE=3 SV=1	PF03953	Tubulin C-terminal domain	GO:0006184//GO:0051258	GTP catabolic process//protein polymerization	GO:0005525//GO:0003924	GTP binding//GTPase activity	GO:0043234	protein complex	KOG1376	Alpha tubulin
comp33271_c0	0.29775	0.224254	scaffold1318	myosin regulatory light chain 2-like	Cell structure	T	Domain	No	No	No	No	1529.21	1264.9	229	1169	N	340726424	XP_003401558.1	621	5.67172e-75	PREDICTED: myosin regulatory light chain 2-like [Bombus terrestris]	359551149	JN982315.1	82	6.01321e-33	Blattella germanica allergen bla g 8 (Bla g 8) mRNA, complete cds	K12754	MYL7	myosin regulatory light chain 7	http://www.genome.jp/dbget-bin/www_bget?ko:K12754	Q1HPS0	580	4.68768e-71	Myosin regulatory light chain 2 OS=Bombyx mori PE=1 SV=1	PF02412//PF01213	Thrombospondin type 3 repeat//Adenylate cyclase associated (CAP) N terminal	GO:0007010//GO:0007155	cytoskeleton organization//cell adhesion	GO:0003779//GO:0005509	actin binding//calcium ion binding	--	--	KOG0031	Myosin regulatory light chain, EF-Hand protein superfamily
comp29827_c0	0.667182	0.920016	scaffold46/scaffold54	Actin	Cell structure	T	No	Domain	No	Domain	Domain	1796.35	1667.03	380	2385	N	113255	P18603.1	2021	0	RecName: Full=Actin, clone 403; Flags: Precursor	163883738	EU179849.1	1421	0	Nilaparvata lugens actin 2 mRNA, complete cds	K05692	ACTB_G1	actin beta/gamma 1	http://www.genome.jp/dbget-bin/www_bget?ko:K05692	P18603	2021	0	Actin, clone 403 OS=Artemia sp. PE=2 SV=1	--	--	--	--	--	--	--	--	KOG0676	Actin and related proteins
comp33449_c0	0.0937363	0.057501	scaffold1181	aspartate aminotransferase	Metabolism: amino acid	T	No	Domain	Domain	Domain	Domain	2.96526	8.35404	412	2055	N	156554459	XP_001601449.1	1437	0	PREDICTED: aspartate aminotransferase, cytoplasmic-like [Nasonia vitripennis]	443428887	JQ861715.1	386	0	Laodelphax striatella putative aspartate aminotransferase isoform 1 mRNA, partial cds	K14454	GOT1	aspartate aminotransferase, cytoplasmic	http://www.genome.jp/dbget-bin/www_bget?ko:K14454	P00503	1327	5.10514e-176	Aspartate aminotransferase, cytoplasmic OS=Sus scrofa GN=GOT1 PE=1 SV=3	PF05393//PF00155	Human adenovirus early E3A glycoprotein//Aminotransferase class I and II	GO:0009058	biosynthetic process	GO:0016740//GO:0030170	transferase activity//pyridoxal phosphate binding	GO:0016021	integral to membrane	KOG1412	Aspartate aminotransferase/Glutamic oxaloacetic transaminase AAT2/GOT1
comp34047_c0	0.628584	0.465758	scaffold2565	glutamine synthetase	Metabolism: amino acid	T	No	No	No	Domain	No	3.24986	8.64719	371	1489	N	237874151	NP_001153848.1	1670	0	glutamine synthetase 2 [Acyrthosiphon pisum]	198475655	XM_001357066.2	104	4.54194e-45	Drosophila pseudoobscura pseudoobscura GA15446 (Dpse\GA15446), mRNA	K01915	glnA	glutamine synthetase	http://www.genome.jp/dbget-bin/www_bget?ko:K01915	P20478	1559	0	Glutamine synthetase 2 cytoplasmic OS=Drosophila melanogaster GN=Gs2 PE=2 SV=3	PF03951//PF00120	Glutamine synthetase, beta-Grasp domain//Glutamine synthetase, catalytic domain	GO:0006542//GO:0009252//GO:0006807	glutamine biosynthetic process//peptidoglycan biosynthetic process//nitrogen compound metabolic process	GO:0004356	glutamate-ammonia ligase activity	--	--	KOG0683	Glutamine synthetase
comp35048_c0	0.0606529	0.166753	scaffold3005	serine hydroxymethyltransferase	Metabolism: amino acid	T	No	No	Domain	No	No	4.57434	7.18308	495	2390	N	157129677	XP_001655451.1	1791	0	serine hydroxymethyltransferase [Aedes aegypti]	--	--	--	--	--	K00600	glyA, SHMT	glycine hydroxymethyltransferase	http://www.genome.jp/dbget-bin/www_bget?ko:K00600	Q5E9P9	1518	0	Serine hydroxymethyltransferase, cytosolic OS=Bos taurus GN=SHMT1 PE=2 SV=3	PF00266//PF00464//PF12019	Aminotransferase class-V//Serine hydroxymethyltransferase//Type II transport protein GspH	GO:0006544//GO:0006563//GO:0015628//GO:0008152//GO:0015031	glycine metabolic process//L-serine metabolic process//protein secretion by the type II secretion system//metabolic process//protein transport	GO:0004372//GO:0008565	glycine hydroxymethyltransferase activity//protein transporter activity	GO:0015627	type II protein secretion system complex	KOG2467	Glycine/serine hydroxymethyltransferase
comp36395_c0	0.0496251	0.0287505	scaffold20	kynurenine/oxoglutarate transaminase	Metabolism: amino acid	T	No	Domain	Domain	Domain	Domain	5.72826	16.4594	465	2284	N	242009619	XP_002425580.1	1567	0	kynurenine/oxoglutarate transaminase 1, putative [Pediculus humanus corporis]	--	--	--	--	--	K00816	CCBL	kynurenine---oxoglutarate transaminase / cysteine-S-conjugate beta-lyase / glutamine---phenylpyruvate transaminase	http://www.genome.jp/dbget-bin/www_bget?ko:K00816	Q6YP21	1202	1.24287e-155	Kynurenine--oxoglutarate transaminase 3 OS=Homo sapiens GN=CCBL2 PE=1 SV=1	PF00155//PF00266//PF01053	Aminotransferase class I and II//Aminotransferase class-V//Cys/Met metabolism PLP-dependent enzyme	GO:0009058//GO:0008152//GO:0006520	biosynthetic process//metabolic process//cellular amino acid metabolic process	GO:0016740//GO:0030170	transferase activity//pyridoxal phosphate binding	--	--	KOG0257	Kynurenine aminotransferase, glutamine transaminase K
comp36944_c0	0.220556	0.126502	scaffold60/scaffold9276	glutamate synthase	Metabolism: amino acid	T	No	No	Domain	Domain	No	6.68781	12.1876	1176	3859	N	328721168	XP_001948786.2	4948	0	PREDICTED: putative glutamate synthase [NADPH]-like [Acyrthosiphon pisum]	443428883	JQ861713.1	822	0	Laodelphax striatella putative glutamate synthase mRNA, partial cds	K00264	GLT1	glutamate synthase (NADPH/NADH)	http://www.genome.jp/dbget-bin/www_bget?ko:K00264	Q9C102	3411	0	Putative glutamate synthase [NADPH] OS=Schizosaccharomyces pombe (strain 972 / ATCC 24843) GN=glt1 PE=2 SV=1	PF07992//PF01645//PF00743//PF00070//PF03807//PF03721//PF02558//PF05834//PF07991//PF02254//PF01210//PF01070//PF01134//PF02737//PF01593//PF01493//PF03446//PF01266	Pyridine nucleotide-disulphide oxidoreductase//Conserved region in glutamate synthase//Flavin-binding monooxygenase-like//Pyridine nucleotide-disulphide oxidoreductase//NADP oxidoreductase coenzyme F420-dependent//UDP-glucose/GDP-mannose dehydrogenase family, NAD binding domain//Ketopantoate reductase PanE/ApbA//Lycopene cyclase protein//Acetohydroxy acid isomeroreductase, catalytic domain//TrkA-…	GO:0008033//GO:0016117//GO:0009098//GO:0008152//GO:0009097//GO:0006568//GO:0006537//GO:0006574//GO:0018874//GO:0006552//GO:0015940//GO:0046168//GO:0055114//GO:0009099//GO:0008652//GO:0006550//GO:0019521//GO:0006633//GO:0006554//GO:0006813//GO:0006098//GO:0006631	tRNA processing//carotenoid biosynthetic process//leucine biosynthetic process//metabolic process//isoleucine biosynthetic process//tryptophan metabolic process//glutamate biosynthetic process//valine catabolic process//benzoate metabolic process//leucine catabolic process//pantothenate biosynthetic process//glycerol-3-phosphate catabolic process//oxidation-reduction process//valine biosynthetic …	GO:0008677//GO:0016638//GO:0016491//GO:0004499//GO:0003857//GO:0004455//GO:0016616//GO:0015930//GO:0051287//GO:0016705//GO:0050660//GO:0050661//GO:0004616	2-dehydropantoate 2-reductase activity//oxidoreductase activity, acting on the CH-NH2 group of donors//oxidoreductase activity//N,N-dimethylaniline monooxygenase activity//3-hydroxyacyl-CoA dehydrogenase activity//ketol-acid reductoisomerase activity//oxidoreductase activity, acting on the CH-OH group of donors, NAD or NADP as acceptor//glutamate synthase activity//NAD binding//oxidoreductase act…	GO:0005737	cytoplasm	KOG0399	Glutamate synthase
comp27597_c0	1.04764	0.425507	scaffold790	arginine kinase	Metabolism: amino acid	T	No	No	No	Domain	Blast	108.535	433.511	378	1954	N	46561738	AAT01074.1	1813	0	putative arginine kinase [Homalodisca vitripennis]	50428903	AY563004.1	558	0	Periplaneta americana arginine kinase (Argk) mRNA, complete cds	K00934	E2.7.3.3	arginine kinase	http://www.genome.jp/dbget-bin/www_bget?ko:K00934	P91798	1749	0	Arginine kinase OS=Schistocerca americana GN=ARGK PE=2 SV=1	PF02807//PF00217	ATP:guanido phosphotransferase, N-terminal domain//ATP:guanido phosphotransferase, C-terminal catalytic domain	--	--	GO:0016772//GO:0016301	transferase activity, transferring phosphorus-containing groups//kinase activity	--	--	KOG3581	Creatine kinases
comp36040_c0	0.0937363	0.120752	scaffold171/scaffold5626	alanine aminotransferase	Metabolism: amino acid	T	No	Domain	Domain	Domain	Domain	9.11927	14.5586	550	2948	N	328704534	XP_001948711.2	2033	0	PREDICTED: alanine aminotransferase 2-like [Acyrthosiphon pisum]	--	--	--	--	--	K00814	GPT, ALT	alanine transaminase	http://www.genome.jp/dbget-bin/www_bget?ko:K00814	Q6NYL5	1544	0	Alanine aminotransferase 2-like OS=Danio rerio GN=gpt2l PE=2 SV=2	PF00155//PF01212//PF04736	Aminotransferase class I and II//Beta-eliminating lyase//Eclosion hormone	GO:0006520//GO:0009058//GO:0018990//GO:0007218	cellular amino acid metabolic process//biosynthetic process//ecdysis, chitin-based cuticle//neuropeptide signaling pathway	GO:0016829//GO:0016740//GO:0030170//GO:0008255	lyase activity//transferase activity//pyridoxal phosphate binding//ecdysis-triggering hormone activity	--	--	KOG0258	Alanine aminotransferase
comp393465_c0		0.0402507	scaffold426	Glucose-6-phosphate isomerase	Metabolism: carbohydrate	T	No	No	Domain	Domain	Domain	0.536599	1.60625	111	334	N	307203089	EFN82269.1	493	2.67216e-57	Glucose-6-phosphate isomerase [Harpegnathos saltator]	--	--	--	--	--	K01810	GPI, pgi	glucose-6-phosphate isomerase	http://www.genome.jp/dbget-bin/www_bget?ko:K01810	P52029	436	2.49903e-50	Glucose-6-phosphate isomerase OS=Drosophila melanogaster GN=Pgi PE=2 SV=2	PF00342//PF01553	Phosphoglucose isomerase//Acyltransferase	GO:0008152//GO:0005982//GO:0006094//GO:0005985//GO:0006098//GO:0006096	metabolic process//starch metabolic process//gluconeogenesis//sucrose metabolic process//pentose-phosphate shunt//glycolysis	GO:0004347//GO:0016746	glucose-6-phosphate isomerase activity//transferase activity, transferring acyl groups	--	--	KOG2446	Glucose-6-phosphate isomerase
comp35276_c0	0.176445	0.103502	scaffold520	hexokinase	Metabolism: carbohydrate	T	No	Domain	No	Domain	Domain	5.16992	111.48	495	1872	T	343129702	AEL88644.1	1954	0	hexokinase [Nilaparvata lugens]	343129701	JF330412.1	1325	0	Nilaparvata lugens hexokinase mRNA, partial cds	K00844	HK	hexokinase	http://www.genome.jp/dbget-bin/www_bget?ko:K00844	Q9NFT7	1182	5.98506e-154	Hexokinase type 2 OS=Drosophila melanogaster GN=Hex-t2 PE=2 SV=4	PF00349//PF03727	Hexokinase//Hexokinase	GO:0016310//GO:0006000//GO:0019872//GO:0006040//GO:0005985//GO:0006096//GO:0005982//GO:0006094//GO:0006012//GO:0006013//GO:0005975	phosphorylation//fructose metabolic process//streptomycin biosynthetic process//amino sugar metabolic process//sucrose metabolic process//glycolysis//starch metabolic process//gluconeogenesis//galactose metabolic process//mannose metabolic process//carbohydrate metabolic process	GO:0004396//GO:0005524//GO:0016773	hexokinase activity//ATP binding//phosphotransferase activity, alcohol group as acceptor	--	--	KOG1369	Hexokinase
comp35879_c0	0.1985	0.166753	scaffold292/scaffold5	oxoglutarate dehydrogenase	Metabolism: carbohydrate	T	No	Blast	No	No	No	7.54451	29.9034	1144	5345	N	307204872	EFN83427.1	4573	0	2-oxoglutarate dehydrogenase E1 component, mitochondrial [Harpegnathos saltator]	158295753	XM_001688807.1	877	0	Anopheles gambiae str. PEST AGAP006366-PD (AgaP_AGAP006366) mRNA, complete cds	K00164	OGDH, sucA	2-oxoglutarate dehydrogenase E1 component	http://www.genome.jp/dbget-bin/www_bget?ko:K00164	Q60HE2	3373	0	2-oxoglutarate dehydrogenase, mitochondrial OS=Macaca fascicularis GN=OGDH PE=2 SV=1	PF02099//PF00676	Josephin//Dehydrogenase E1 component	GO:0008152	metabolic process	GO:0008242//GO:0016624	omega peptidase activity//oxidoreductase activity, acting on the aldehyde or oxo group of donors, disulfide as acceptor	--	--	KOG0450	2-oxoglutarate dehydrogenase, E1 subunit
comp34420_c0	0.275695	0.224254	scaffold3677	Triosephosphate isomerase	Metabolism: carbohydrate	T	No	No	Domain	Domain	Domain	26.4855	64.1676	311	2206	N	380014259	XP_003691157.1	1000	1.11314e-127	PREDICTED: triosephosphate isomerase-like [Apis florea]	283975473	GQ922829.1	63	4.19771e-22	Pseudozyma flocculosa putative triosephosphate isomerase gene, complete cds	K01803	TPI, tpiA	triosephosphate isomerase (TIM)	http://www.genome.jp/dbget-bin/www_bget?ko:K01803	P82204	965	1.46826e-123	Triosephosphate isomerase OS=Bombyx mori GN=Tpi PE=1 SV=2	PF00121	Triosephosphate isomerase	GO:0006094//GO:0008152//GO:0006020//GO:0006013//GO:0006000//GO:0015976//GO:0006096//GO:0046486	gluconeogenesis//metabolic process//inositol metabolic process//mannose metabolic process//fructose metabolic process//carbon utilization//glycolysis//glycerolipid metabolic process	GO:0004807	triose-phosphate isomerase activity	--	--	KOG1643	Triosephosphate isomerase
comp23390_c0	0.42457	0.350756	scaffold2238	Transketolase	Metabolism: carbohydrate	T	No	Domain	No	No	Domain	29.9562	24.5627	636	2388	N	332026029	EGI66180.1	2572	0	Transketolase-like protein 2 [Acromyrmex echinatior]	--	--	--	--	--	K00615	E2.2.1.1, tktA, tktB	transketolase	http://www.genome.jp/dbget-bin/www_bget?ko:K00615	Q9D4D4	2098	0	Transketolase-like protein 2 OS=Mus musculus GN=Tktl2 PE=2 SV=1	PF02775//PF02780//PF00676	Thiamine pyrophosphate enzyme, C-terminal TPP binding domain//Transketolase, C-terminal domain//Dehydrogenase E1 component	GO:0008152	metabolic process	GO:0030976//GO:0003824//GO:0016624	thiamine pyrophosphate binding//catalytic activity//oxidoreductase activity, acting on the aldehyde or oxo group of donors, disulfide as acceptor	--	--	KOG0523	Transketolase
comp30016_c0	0.132334	0.218504	scaffold354/scaffold972	Phosphoglycerate kinase	Metabolism: carbohydrate	T	No	No	No	Domain	Domain	31.8503	60.7561	425	2037	N	357610086	EHJ66818.1	1568	0	putative phosphoglycerate kinase [Danaus plexippus]	328775929	XM_395047.4	192	7.53578e-94	PREDICTED: Apis mellifera phosphoglycerate kinase, transcript variant 1 (Pgk), mRNA	K00927	PGK, pgk	phosphoglycerate kinase	http://www.genome.jp/dbget-bin/www_bget?ko:K00927	Q01604	1439	0	Phosphoglycerate kinase OS=Drosophila melanogaster GN=Pgk PE=2 SV=2	PF00162	Phosphoglycerate kinase	GO:0006096//GO:0015976//GO:0016310//GO:0006094	glycolysis//carbon utilization//phosphorylation//gluconeogenesis	GO:0004618	phosphoglycerate kinase activity	--	--	KOG1367	3-phosphoglycerate kinase
comp34811_c0	0.374945	0.241504	scaffold1170	malic enzyme	Metabolism: carbohydrate	T	No	Domain	No	No	No	40.9907	37.8731	611	3385	N	321468728	EFX79712.1	2110	0	hypothetical protein DAPPUDRAFT_304467 [Daphnia pulex]	170046749	XM_001850861.1	131	1.02337e-59	Culex quinquefasciatus malic enzyme, mRNA	K00029	E1.1.1.40, maeB	malate dehydrogenase (oxaloacetate-decarboxylating)(NADP+)	http://www.genome.jp/dbget-bin/www_bget?ko:K00029	P28227	1821	0	NADP-dependent malic enzyme OS=Anas platyrhynchos GN=ME1 PE=1 SV=1	PF03949//PF00390	Malic enzyme, NAD binding domain//Malic enzyme, N-terminal domain	GO:0055114	oxidation-reduction process	GO:0051287//GO:0016616	NAD binding//oxidoreductase activity, acting on the CH-OH group of donors, NAD or NADP as acceptor	--	--	KOG1257	NADP+-dependent malic enzyme
comp32646_c0	0.248125	0.109252	scaffold227	malate dehydrogenase	Metabolism: carbohydrate	T	No	Blast	Domain	Blast	Domain	54.8007	29.9161	380	1859	N	91085015	XP_973533.1	1321	3.83834e-176	PREDICTED: similar to malate dehydrogenase [Tribolium castaneum]	61674862	CR938044.1	40	2.153e-09	Single read from an extremity of a full-length cDNA clone made from Aedes aegypti total adult females. 5-prime end of clone KW0AAA2YM07AAM1 from strain Liverpool of Aedes aegypti (yellow fever mosquito)	K00026	MDH2	malate dehydrogenase	http://www.genome.jp/dbget-bin/www_bget?ko:K00026	Q5NVR2	1150	1.91199e-151	Malate dehydrogenase, mitochondrial OS=Pongo abelii GN=MDH2 PE=2 SV=1	PF01118//PF02882//PF00056//PF02866//PF01073//PF00534//PF01113	Semialdehyde dehydrogenase, NAD binding domain//Tetrahydrofolate dehydrogenase/cyclohydrolase, NAD(P)-binding domain//lactate/malate dehydrogenase, NAD binding domain//lactate/malate dehydrogenase, alpha/beta C-terminal domain//3-beta hydroxysteroid dehydrogenase/isomerase family//Glycosyl transferases group 1//Dihydrodipicolinate reductase, N-terminus	GO:0009089//GO:0008210//GO:0009085//GO:0046487//GO:0008209//GO:0009058//GO:0009396//GO:0008207//GO:0006694//GO:0006520//GO:0055114	lysine biosynthetic process via diaminopimelate//estrogen metabolic process//lysine biosynthetic process//glyoxylate metabolic process//androgen metabolic process//biosynthetic process//folic acid-containing compound biosynthetic process//C21-steroid hormone metabolic process//steroid biosynthetic process//cellular amino acid metabolic process//oxidation-reduction process	GO:0051287//GO:0016491//GO:0003824//GO:0016616//GO:0003854//GO:0004488//GO:0008839//GO:0016620	NAD binding//oxidoreductase activity//catalytic activity//oxidoreductase activity, acting on the CH-OH group of donors, NAD or NADP as acceptor//3-beta-hydroxy-delta5-steroid dehydrogenase activity//methylenetetrahydrofolate dehydrogenase (NADP+) activity//4-hydroxy-tetrahydrodipicolinate reductase//oxidoreductase activity, acting on the aldehyde or oxo group of donors, NAD or NADP as acceptor	GO:0005737	cytoplasm	KOG1494	NAD-dependent malate dehydrogenase
comp36598_c0	0.220556	0.166753	scaffold10946/scaffold2488	6-phosphogluconate dehydrogenase	Metabolism: carbohydrate	T	No	No	Domain	No	Domain	70.1561	88.7369	499	1898	N	390352584	XP_003727927.1	2143	0	PREDICTED: 6-phosphogluconate dehydrogenase, decarboxylating isoform 1 [Strongylocentrotus purpuratus]	345794485	XM_535411.3	227	2.45189e-113	PREDICTED: Canis lupus familiaris phosphogluconate dehydrogenase, transcript variant 1 (PGD), mRNA	K00033	E1.1.1.44, PGD, gnd	6-phosphogluconate dehydrogenase	http://www.genome.jp/dbget-bin/www_bget?ko:K00033	P52209	1956	0	6-phosphogluconate dehydrogenase, decarboxylating OS=Homo sapiens GN=PGD PE=1 SV=3	PF03446//PF00393//PF03807//PF00162	NAD binding domain of 6-phosphogluconate dehydrogenase//6-phosphogluconate dehydrogenase, C-terminal domain//NADP oxidoreductase coenzyme F420-dependent//Phosphoglycerate kinase	GO:0019521//GO:0006096//GO:0006098//GO:0015976//GO:0016310//GO:0055114//GO:0006094	D-gluconate metabolic process//glycolysis//pentose-phosphate shunt//carbon utilization//phosphorylation//oxidation-reduction process//gluconeogenesis	GO:0016491//GO:0050661//GO:0004618//GO:0004616	oxidoreductase activity//NADP binding//phosphoglycerate kinase activity//phosphogluconate dehydrogenase (decarboxylating) activity	--	--	KOG2653	6-phosphogluconate dehydrogenase
comp35771_c0	0.121306	0.0690012	scaffold1032	citrate synthase	Metabolism: carbohydrate	T	No	No	No	Domain	No	83.5304	160.771	475	2403	N	91083623	XP_970124.1	1971	0	PREDICTED: similar to citrate synthase [Tribolium castaneum]	194896272	XM_001978409.1	366	0	Drosophila erecta GG19590 (Dere\GG19590), mRNA	K01647	CS, gltA	citrate synthase	http://www.genome.jp/dbget-bin/www_bget?ko:K01647	Q16P20	1936	0	Probable citrate synthase 2, mitochondrial OS=Aedes aegypti GN=AAEL011789 PE=3 SV=1	PF00285	Citrate synthase	GO:0044262	cellular carbohydrate metabolic process	GO:0046912	transferase activity, transferring acyl groups, acyl groups converted into alkyl on transfer	--	--	KOG2617	Citrate synthase
comp35637_c0	0.220556	0.172503	scaffold426	enolase	Metabolism: carbohydrate	T	No	No	Domain	No	Domain	104.919	185.551	498	2241	N	53830714	AAU95200.1	1935	0	enolase [Oncometopia nigricans]	53830713	AY725787.1	489	0	Oncometopia nigricans enolase mRNA, complete cds	K01689	ENO, eno	enolase	http://www.genome.jp/dbget-bin/www_bget?ko:K01689	P15007	1904	0	Enolase OS=Drosophila melanogaster GN=Eno PE=1 SV=2	PF00113//PF03952	Enolase, C-terminal TIM barrel domain//Enolase, N-terminal domain	GO:0009094//GO:0006096//GO:0000162//GO:0006571//GO:0006094	L-phenylalanine biosynthetic process//glycolysis//tryptophan biosynthetic process//tyrosine biosynthetic process//gluconeogenesis	GO:0004634//GO:0000287	phosphopyruvate hydratase activity//magnesium ion binding	GO:0000015	phosphopyruvate hydratase complex	KOG2670	Enolase
comp33286_c0	0.314292	0.379507	scaffold500	Fructose-bisphosphate aldolase	Metabolism: carbohydrate	T	No	No	Domain	No	Domain	153.054	160.772	395	2011	N	328751733	AEB39622.1	1393	0	FI14722p [Drosophila melanogaster]	390178590	XM_001359116.3	237	7.17946e-119	Drosophila pseudoobscura pseudoobscura GA19329 (Dpse\GA19329), transcript variant C, mRNA	K01623	ALDO	fructose-bisphosphate aldolase, class I	http://www.genome.jp/dbget-bin/www_bget?ko:K01623	P07764	1378	0	Fructose-bisphosphate aldolase OS=Drosophila melanogaster GN=Ald PE=1 SV=5	PF00274	Fructose-bisphosphate aldolase class-I	GO:0006094//GO:0006013//GO:0006020//GO:0015976//GO:0006000//GO:0006098//GO:0006096	gluconeogenesis//mannose metabolic process//inositol metabolic process//carbon utilization//fructose metabolic process//pentose-phosphate shunt//glycolysis	GO:0004332	fructose-bisphosphate aldolase activity	--	--	KOG1557	Fructose-biphosphate aldolase
comp35866_c0	0.0330834	0.0115002	scaffold1170	malate dehydrogenase	Metabolism: carbohydrate	T	No	Domain	No	No	No	0	2.3285	127	384	N	195109240	XP_001999195.1	463	2.21443e-52	GI23201 [Drosophila mojavensis]	--	--	--	--	--	K00029	E1.1.1.40, maeB	malate dehydrogenase (oxaloacetate-decarboxylating)(NADP+)	http://www.genome.jp/dbget-bin/www_bget?ko:K00029	P40927	252	2.06468e-24	NADP-dependent malic enzyme OS=Columba livia GN=ME1 PE=1 SV=1	--	--	GO:0006108//GO:0055114//GO:0006090//GO:0006099	malate metabolic process//oxidation-reduction process//pyruvate metabolic process//tricarboxylic acid cycle	GO:0051287//GO:0046872//GO:0016619	NAD binding//metal ion binding//malate dehydrogenase (oxaloacetate-decarboxylating) activity	--	--	KOG1257	NADP+-dependent malic enzyme
comp34496_c2	0.0716807	0.0402507	scaffold76	glutathione s-transferase	Metabolism: detoxification	T	No	Domain	No	No	Domain	5.21551	15.612	108	378	N	387413449	AFJ75809.1	559	1.40415e-70	glutathione s-transferase S2 [Nilaparvata lugens]	387413448	JQ917474.1	357	0	Nilaparvata lugens glutathione s-transferase S2 (gsts2) mRNA, complete cds	K01830	E5.3.99.2, PTGDS	prostaglandin-H2 D-isomerase	http://www.genome.jp/dbget-bin/www_bget?ko:K01830	P46428	363	3.1842e-42	Glutathione S-transferase OS=Anopheles gambiae GN=GstS1 PE=2 SV=4	PF02798	Glutathione S-transferase, N-terminal domain	--	--	GO:0005515	protein binding	--	--	KOG1695	Glutathione S-transferase
comp36619_c0	0.446626	0.638261	scaffold1050	catalase	Metabolism: detoxification	T	No	Domain	No	No	Domain	12.8258	26.7157	517	1894	N	414144815	CCO56224.1	2619	0	catalase [Nilaparvata lugens]	414144814	HF549036.1	1701	0	Nilaparvata lugens mRNA for catalase (kat-1 gene) gi|443910002|gb|KC120606.1| Nilaparvata lugens kat-1 mRNA, complete cds	K03781	katE, CAT, catB, srpA	catalase	http://www.genome.jp/dbget-bin/www_bget?ko:K03781	Q9PWF7	1867	0	Catalase OS=Glandirana rugosa GN=cat PE=2 SV=3	PF00199	Catalase	GO:0006568//GO:0006804//GO:0015947//GO:0055114//GO:0006979	tryptophan metabolic process//peroxidase reaction//methane metabolic process//oxidation-reduction process//response to oxidative stress	GO:0004096//GO:0020037	catalase activity//heme binding	--	--	KOG0047	Catalase
comp33190_c0	0.1985	0.115002	scaffold560	pyrroline-5-carboxylate dehydrogenase	Metabolism: detoxification	T	No	No	No	Blast	Blast	15.5125	48.0201	588	2510	N	347971770	XP_313649.4	2278	0	AGAP004366-PA [Anopheles gambiae str. PEST]	170042989	XM_001849136.1	319	2.34578e-164	Culex quinquefasciatus pyrroline-5-carboxylate dehydrogenase, mRNA	K00294	E1.5.1.12	1-pyrroline-5-carboxylate dehydrogenase	http://www.genome.jp/dbget-bin/www_bget?ko:K00294	Q7SY23	1796	0	Delta-1-pyrroline-5-carboxylate dehydrogenase, mitochondrial OS=Danio rerio GN=aldh4a1 PE=2 SV=1	PF00171//PF01208	Aldehyde dehydrogenase family//Uroporphyrinogen decarboxylase (URO-D)	GO:0015994//GO:0008152//GO:0006779//GO:0055114	chlorophyll metabolic process//metabolic process//porphyrin-containing compound biosynthetic process//oxidation-reduction process	GO:0004853//GO:0016491	uroporphyrinogen decarboxylase activity//oxidoreductase activity	--	--	KOG2455	Delta-1-pyrroline-5-carboxylate dehydrogenase
comp31644_c0	0.0496251	0.057501	scaffold740	Glutathione S-transferase	Metabolism: detoxification	T	No	No	Domain	No	Domain	22.6566	37.7902	220	1060	N	20386063	AAM21563.1	1135	7.37901e-154	glutathione S-transferase [Nilaparvata lugens]	387413252	JQ917467.1	829	0	Nilaparvata lugens glutathione s-transferase D2 (gstd2) mRNA, complete cds	K00799	GST, gst	glutathione S-transferase	http://www.genome.jp/dbget-bin/www_bget?ko:K00799	Q93113	667	2.00988e-84	Glutathione S-transferase 1, isoform D OS=Anopheles gambiae GN=GstD1 PE=1 SV=1	PF02798	Glutathione S-transferase, N-terminal domain	--	--	GO:0005515//GO:0016740	protein binding//transferase activity	--	--	KOG0867	Glutathione S-transferase
comp32545_c0	0.0330834	0.057501	scaffold2705	glutathione s-transferase S1	Metabolism: detoxification	T	No	Domain	No	No	Domain	28.7595	96.1338	205	2742	N	387413277	AFJ75803.1	977	4.95162e-123	glutathione s-transferase S1 [Nilaparvata lugens]	387413276	JQ917468.1	818	0	Nilaparvata lugens glutathione s-transferase S1 (gsts1) mRNA, complete cds	K00799	GST, gst	glutathione S-transferase	http://www.genome.jp/dbget-bin/www_bget?ko:K00799	O18598	564	5.80366e-65	Glutathione S-transferase OS=Blattella germanica PE=1 SV=3	PF02798//PF06602	Glutathione S-transferase, N-terminal domain//Myotubularin-related	GO:0016311	dephosphorylation	GO:0005515//GO:0016791	protein binding//phosphatase activity	--	--	KOG1695	Glutathione S-transferase
comp36113_c0	0.242612	0.212754	scaffold143	v-type proton ATPase subunit C-like	Metabolism: energy	T	No	No	Domain	No	No	4.3728	13.5688	397	2951	N	193702420	XP_001946227.1	1814	0	PREDICTED: v-type proton ATPase subunit C-like [Acyrthosiphon pisum]	348553876	XM_003462704.1	65	4.35484e-23	PREDICTED: Cavia porcellus ATPase, H+ transporting, lysosomal V1 subunit C2, transcript variant 3 (Atp6v1c2), mRNA	K02148	ATPeVC, ATP6C	V-type H+-transporting ATPase subunit C	http://www.genome.jp/dbget-bin/www_bget?ko:K02148	Q9U5N1	1698	0	V-type proton ATPase subunit C OS=Manduca sexta PE=2 SV=1	PF03223//PF04513//PF00739	V-ATPase subunit C//Baculovirus polyhedron envelope protein, PEP, C terminus//Trans-activation protein X	GO:0019079//GO:0015991	viral genome replication//ATP hydrolysis coupled proton transport	GO:0005198//GO:0016820	structural molecule activity//hydrolase activity, acting on acid anhydrides, catalyzing transmembrane movement of substances	GO:0019028//GO:0033180//GO:0019031	viral capsid//proton-transporting V-type ATPase, V1 domain//viral envelope	KOG2909	Vacuolar H+-ATPase V1 sector, subunit C
comp36880_c0	0.755404	0.833765	scaffold1163	ATPase [Homo sapiens]	Metabolism: energy	T	No	No	Domain	No	No	5.09778	14.9466	616	4427	N	291866	AAA35578.1	3071	0	ATPase [Homo sapiens]	11061	X64233.1	759	0	M.sexta mRNA for vacuolar ATPase subunit A	K02145	ATPeVA, ATP6A1	V-type H+-transporting ATPase subunit A	http://www.genome.jp/dbget-bin/www_bget?ko:K02145	Q2TJ56	3052	0	V-type proton ATPase catalytic subunit A OS=Aedes albopictus GN=VhaA PE=2 SV=1	PF02874//PF00306//PF11883//PF00006	ATP synthase alpha/beta family, beta-barrel domain//ATP synthase alpha/beta chain, C terminal domain//Domain of unknown function (DUF3403)//ATP synthase alpha/beta family, nucleotide-binding domain	GO:0046034//GO:0016310//GO:0015991//GO:0009069//GO:0006119//GO:0015986//GO:0015992	ATP metabolic process//phosphorylation//ATP hydrolysis coupled proton transport//serine family amino acid metabolic process//oxidative phosphorylation//ATP synthesis coupled proton transport//proton transport	GO:0046961//GO:0046933//GO:0016820//GO:0004674//GO:0005524	proton-transporting ATPase activity, rotational mechanism//proton-transporting ATP synthase activity, rotational mechanism//hydrolase activity, acting on acid anhydrides, catalyzing transmembrane movement of substances//protein serine/threonine kinase activity//ATP binding	GO:0045259//GO:0016469//GO:0033178	proton-transporting ATP synthase complex//proton-transporting two-sector ATPase complex//proton-transporting two-sector ATPase complex, catalytic domain	KOG1352	Vacuolar H+-ATPase V1 sector, subunit A
comp36535_c0	0.0661668	0.0805014	scaffold1840/scaffold5187	putative vacuolar ATP synthase subunit D	Metabolism: energy	T	No	No	Domain	No	No	11.1705	16.7188	276	1444	N	46561758	AAT01084.1	1147	2.57212e-153	putative vacuolar ATP synthase subunit D [Homalodisca vitripennis]	346706945	AK385273.1	204	1.13215e-100	Bombyx mori mRNA, clone: e10006I22	K02149	ATPeVD, ATP6M	V-type H+-transporting ATPase subunit D	http://www.genome.jp/dbget-bin/www_bget?ko:K02149	Q9V7D2	1083	9.46149e-145	V-type proton ATPase subunit D 1 OS=Drosophila melanogaster GN=Vha36-1 PE=2 SV=1	PF01813	ATP synthase subunit D	GO:0006810	transport	GO:0042626	ATPase activity, coupled to transmembrane movement of substances	--	--	KOG1647	Vacuolar H+-ATPase V1 sector, subunit D
comp36726_c0	0.0771946	0.0632511	scaffold569	putative vacuolar ATP synthase subunit E	Metabolism: energy	T	No	Domain	Domain	No	No	11.335	21.3554	229	2182	N	299473919	ADJ18242.1	1042	2.24768e-134	putative vacuolar ATP synthase subunit E [Nilaparvata lugens]	299473918	HM243145.1	822	0	Nilaparvata lugens putative vacuolar ATP synthase subunit E (Ve-1) mRNA, complete cds	K02150	ATPeVE, ATP6E	V-type H+-transporting ATPase subunit E	http://www.genome.jp/dbget-bin/www_bget?ko:K02150	P54611	788	7.96536e-98	V-type proton ATPase subunit E OS=Drosophila melanogaster GN=Vha26 PE=2 SV=1	PF04048//PF01991	Sec8 exocyst complex component specific domain//ATP synthase (E/31 kDa) subunit	GO:0015991//GO:0006119//GO:0015992//GO:0006904//GO:0015031	ATP hydrolysis coupled proton transport//oxidative phosphorylation//proton transport//vesicle docking involved in exocytosis//protein transport	GO:0046961	proton-transporting ATPase activity, rotational mechanism	GO:0000145//GO:0033178	exocyst//proton-transporting two-sector ATPase complex, catalytic domain	KOG1664	Vacuolar H+-ATPase V1 sector, subunit E
comp35084_c0	0.479709	0.488759	scaffold2049/scaffold2787	vacuolar V-type H(+)-ATPase B subunit	Metabolism: energy	T	No	No	Domain	No	No	14.293	41.8123	503	2395	N	302138846	ADK94761.1	2560	0	vacuolar V-type H(+)-ATPase B subunit [Helicoverpa armigera]	194764830	XM_001964495.1	727	0	Drosophila ananassae GF23001 (Dana\GF23001), mRNA	K02147	ATPeVB, ATP6B1	V-type H+-transporting ATPase subunit B	http://www.genome.jp/dbget-bin/www_bget?ko:K02147	P31410	2559	0	V-type proton ATPase subunit B OS=Heliothis virescens GN=VHA55 PE=2 SV=1	PF00006//PF00306//PF02874	ATP synthase alpha/beta family, nucleotide-binding domain//ATP synthase alpha/beta chain, C terminal domain//ATP synthase alpha/beta family, beta-barrel domain	GO:0015992//GO:0015986//GO:0006119//GO:0046034//GO:0015991	proton transport//ATP synthesis coupled proton transport//oxidative phosphorylation//ATP metabolic process//ATP hydrolysis coupled proton transport	GO:0005524//GO:0046961//GO:0046933//GO:0016820	ATP binding//proton-transporting ATPase activity, rotational mechanism//proton-transporting ATP synthase activity, rotational mechanism//hydrolase activity, acting on acid anhydrides, catalyzing transmembrane movement of substances	GO:0033178//GO:0045259//GO:0016469	proton-transporting two-sector ATPase complex, catalytic domain//proton-transporting ATP synthase complex//proton-transporting two-sector ATPase complex	KOG1351	Vacuolar H+-ATPase V1 sector, subunit B
comp36373_c0	0.110278	0.143753	scaffold282	electron transfer flavoprotein alpha subunit	Metabolism: energy	T	No	No	Domain	No	No	20.5156	38.9985	341	1394	N	84782647	ABC61672.1	1236	1.53657e-165	cxpwmw03 [Periplaneta americana]	195380943	XM_002049180.1	212	3.89985e-105	Drosophila virilis GJ21462 (Dvir\GJ21462), mRNA	K03522	fixB, etfA	electron transfer flavoprotein alpha subunit	http://www.genome.jp/dbget-bin/www_bget?ko:K03522	P13804	1111	7.54791e-148	Electron transfer flavoprotein subunit alpha, mitochondrial OS=Homo sapiens GN=ETFA PE=1 SV=1	--	--	GO:0006118	electron transport	GO:0050660//GO:0009055	flavin adenine dinucleotide binding//electron carrier activity	--	--	KOG3954	Electron transfer flavoprotein, alpha subunit
comp33720_c0	0.209528	0.138002	scaffold448	malate dehydrogenase	Metabolism: energy	T	No	No	Domain	No	Domain	75.7236	100.661	336	2129	N	242008014	XP_002424808.1	1132	2.7346e-146	malate dehydrogenase, putative [Pediculus humanus corporis]	--	--	--	--	--	K00025	MDH1	malate dehydrogenase	http://www.genome.jp/dbget-bin/www_bget?ko:K00025	P11708	1033	8.35223e-133	Malate dehydrogenase, cytoplasmic OS=Sus scrofa GN=MDH1 PE=1 SV=4	PF02866//PF00056	lactate/malate dehydrogenase, alpha/beta C-terminal domain//lactate/malate dehydrogenase, NAD binding domain	GO:0055114	oxidation-reduction process	GO:0016616//GO:0016491	oxidoreductase activity, acting on the CH-OH group of donors, NAD or NADP as acceptor//oxidoreductase activity	--	--	KOG1494	NAD-dependent malate dehydrogenase
comp34323_c1	0.369431	0.419757	scaffold11	H+ transporting ATP synthase beta subunit	Metabolism: energy	T	No	No	Domain	No	No	208.685	235.496	579	2111	N	114052072	NP_001040450.1	2255	0	H+ transporting ATP synthase beta subunit isoform 1 [Bombyx mori]	300250971	HM156739.1	694	0	Helicoverpa zea ATP synthase mRNA, complete cds	K02133	ATPeF1B, ATP5B	F-type H+-transporting ATPase subunit beta	http://www.genome.jp/dbget-bin/www_bget?ko:K02133	Q05825	2210	0	ATP synthase subunit beta, mitochondrial OS=Drosophila melanogaster GN=ATPsyn-beta PE=2 SV=3	PF00004//PF00931//PF01637//PF00006//PF02874//PF00306//PF03193	ATPase family associated with various cellular activities (AAA)//NB-ARC domain//Archaeal ATPase//ATP synthase alpha/beta family, nucleotide-binding domain//ATP synthase alpha/beta family, beta-barrel domain//ATP synthase alpha/beta chain, C terminal domain//Protein of unknown function, DUF258	GO:0015986//GO:0006119//GO:0015992//GO:0015991//GO:0046034	ATP synthesis coupled proton transport//oxidative phosphorylation//proton transport//ATP hydrolysis coupled proton transport//ATP metabolic process	GO:0043531//GO:0005524//GO:0003924//GO:0005525//GO:0016820//GO:0046933//GO:0046961	ADP binding//ATP binding//GTPase activity//GTP binding//hydrolase activity, acting on acid anhydrides, catalyzing transmembrane movement of substances//proton-transporting ATP synthase activity, rotational mechanism//proton-transporting ATPase activity, rotational mechanism	GO:0033178//GO:0016469//GO:0045259	proton-transporting two-sector ATPase complex, catalytic domain//proton-transporting two-sector ATPase complex//proton-transporting ATP synthase complex	KOG1350	F0F1-type ATP synthase, beta subunit
comp33684_c0	0.0992502	0.132252	scaffold571	ATP synthase subunit alpha	Metabolism: energy	T	No	No	Domain	No	No	272.487	397.902	584	2182	N	193666827	XP_001943349.1	2606	0	PREDICTED: ATP synthase subunit alpha, mitochondrial-like [Acyrthosiphon pisum]	195488016	XM_002092100.1	728	0	Drosophila yakuba GE14023 (Dyak\GE14023), mRNA	K02132	ATPeF1A, ATP5A1	F-type H+-transporting ATPase subunit alpha	http://www.genome.jp/dbget-bin/www_bget?ko:K02132	P35381	2481	0	ATP synthase subunit alpha, mitochondrial OS=Drosophila melanogaster GN=blw PE=1 SV=2	PF00779//PF00006//PF02874//PF00306	BTK motif//ATP synthase alpha/beta family, nucleotide-binding domain//ATP synthase alpha/beta family, beta-barrel domain//ATP synthase alpha/beta chain, C terminal domain	GO:0015992//GO:0006119//GO:0015986//GO:0015991//GO:0046034//GO:0035556	proton transport//oxidative phosphorylation//ATP synthesis coupled proton transport//ATP hydrolysis coupled proton transport//ATP metabolic process//intracellular signal transduction	GO:0005524//GO:0046933//GO:0016820//GO:0046961	ATP binding//proton-transporting ATP synthase activity, rotational mechanism//hydrolase activity, acting on acid anhydrides, catalyzing transmembrane movement of substances//proton-transporting ATPase activity, rotational mechanism	GO:0033178//GO:0016469//GO:0045259	proton-transporting two-sector ATPase complex, catalytic domain//proton-transporting two-sector ATPase complex//proton-transporting ATP synthase complex	KOG1353	F0F1-type ATP synthase, alpha subunit
comp37280_c0	0.259153	0.103502	scaffold10858/scaffold1215/scaffold260	Cytochrome c	Metabolism: energy	T	No	No	Domain	Domain	Domain	367.139	494.795	112	1100	N	344190606	AEM97990.1	512	3.04868e-61	cytochrome c-like protein [Dipetalogaster maximus]	90820023	DQ445531.1	149	3.21628e-70	Graphocephala atropunctata isolate WHGA0824 cytochrome c-like protein mRNA, complete cds; mitochondrial	K08738	CYC	cytochrome c	http://www.genome.jp/dbget-bin/www_bget?ko:K08738	P00038	471	2.42422e-56	Cytochrome c OS=Apis mellifera GN=cytC PE=1 SV=2	PF00034	Cytochrome c	GO:0006118	electron transport	GO:0009055//GO:0020037//GO:0005506	electron carrier activity//heme binding//iron ion binding	--	--	KOG3453	Cytochrome c
comp35636_c0	0.055139	0.0230004	scaffold10463/scaffold1149/scaffold6594	phospholipase A-2-activating protein-like isoform 1	Metabolism: lipid	T	No	No	No	Domain	Domain	1.00821	5.14828	798	3022	N	328707744	XP_001947954.2	1484	0	PREDICTED: phospholipase A-2-activating protein-like isoform 1 [Acyrthosiphon pisum]	126139074	XM_001386023.1	35	2.11996e-06	Scheffersomyces stipitis CBS 6054 hypothetical protein partial mRNA	K14018	PLAA, DOA1, UFD3	phospholipase A-2-activating protein	http://www.genome.jp/dbget-bin/www_bget?ko:K14018	Q6GM65	1203	3.32496e-148	Phospholipase A-2-activating protein OS=Xenopus laevis GN=plaa PE=2 SV=2	PF00400//PF00830//PF01876	WD domain, G-beta repeat//Ribosomal L28 family//RNase P subunit p30	GO:0051252//GO:0008033//GO:0006412//GO:0042254	regulation of RNA metabolic process//tRNA processing//translation//ribosome biogenesis	GO:0005515//GO:0004540//GO:0003735	protein binding//ribonuclease activity//structural constituent of ribosome	GO:0005622//GO:0005840	intracellular//ribosome	KOG0301	Phospholipase A2-activating protein (contains WD40 repeats)
comp36839_c0	0.22607	0.143753	scaffold2474	acyl-CoA dehydrogenase	Metabolism: lipid	T	Domain	No	No	No	No	19.6279	28.0585	426	5086	N	195325801	XP_002029619.1	1769	0	GM24997 [Drosophila sechellia]	167534478	XM_001748863.1	165	1.9403e-78	Monosiga brevicollis MX1 predicted protein MONBRDRAFT_38510 mRNA, complete cds	K00249	ACADM, acd	acyl-CoA dehydrogenase	http://www.genome.jp/dbget-bin/www_bget?ko:K00249	Q9VSA3	1764	0	Probable medium-chain specific acyl-CoA dehydrogenase, mitochondrial OS=Drosophila melanogaster GN=CG12262 PE=1 SV=1	PF00441//PF08028//PF00569//PF02770//PF00352//PF02771	Acyl-CoA dehydrogenase, C-terminal domain//Acyl-CoA dehydrogenase, C-terminal domain//Zinc finger, ZZ type//Acyl-CoA dehydrogenase, middle domain//Transcription factor TFIID (or TATA-binding protein, TBP)//Acyl-CoA dehydrogenase, N-terminal domain	GO:0006355//GO:0055114//GO:0006367//GO:0006118	regulation of transcription, DNA-dependent//oxidation-reduction process//transcription initiation from RNA polymerase II promoter//electron transport	GO:0016491//GO:0003677//GO:0050660//GO:0016627//GO:0003995//GO:0008270	oxidoreductase activity//DNA binding//flavin adenine dinucleotide binding//oxidoreductase activity, acting on the CH-CH group of donors//acyl-CoA dehydrogenase activity//zinc ion binding	--	--	KOG0140	Medium-chain acyl-CoA dehydrogenase
comp33825_c0	0.0441112	0.0632511	scaffold312	Adenylosuccinate synthetase	Metabolism: nucleotide	T	No	No	Domain	No	No	5.51216	16.3429	260	1138	N	328698278	XP_001950238.2	1005	1.36261e-130	PREDICTED: adenylosuccinate synthetase-like [Acyrthosiphon pisum]	--	--	--	--	--	K01939	E6.3.4.4, purA	adenylosuccinate synthase	http://www.genome.jp/dbget-bin/www_bget?ko:K01939	B0W9B4	984	3.03591e-128	Adenylosuccinate synthetase OS=Culex quinquefasciatus GN=CPIJ003725 PE=3 SV=1	PF00709	Adenylosuccinate synthetase	GO:0006164//GO:0006522//GO:0006144//GO:0006531	purine nucleotide biosynthetic process//alanine metabolic process//purine nucleobase metabolic process//aspartate metabolic process	GO:0004019//GO:0005525//GO:0000287	adenylosuccinate synthase activity//GTP binding//magnesium ion binding	GO:0005737	cytoplasm	KOG1355	Adenylosuccinate synthase
comp14915_c0		0.0517509	No	Dihydropyrimidine dehydrogenase	Metabolism: nucleotide	T	No	No	Domain	Domain	No	5.82952	5.00504	361	1322	N	383863176	XP_003707058.1	288	9.22284e-137	PREDICTED: dihydropyrimidine dehydrogenase [NADP(+)]-like [Megachile rotundata]	268579436	XM_002644655.1	56	1.93797e-18	Caenorhabditis briggsae C. briggsae CBR-DPYD-1 protein (Cbr-dpyd-1) mRNA, complete cds	K00207	E1.3.1.2, DPYD	dihydropyrimidine dehydrogenase (NADP+)	http://www.genome.jp/dbget-bin/www_bget?ko:K00207	Q28007	266	7.76377e-124	Dihydropyrimidine dehydrogenase [NADP(+)] OS=Bos taurus GN=DPYD PE=1 SV=1	PF00037//PF12800//PF01884//PF01180//PF01207//PF12837//PF12797//PF12838	4Fe-4S binding domain//4Fe-4S binding domain//PcrB family//Dihydroorotate dehydrogenase//Dihydrouridine synthase (Dus)//4Fe-4S binding domain//4Fe-4S binding domain//4Fe-4S dicluster domain	GO:0006118//GO:0008033//GO:0006222//GO:0006206//GO:0055114	electron transport//tRNA processing//UMP biosynthetic process//pyrimidine nucleobase metabolic process//oxidation-reduction process	GO:0017150//GO:0004152//GO:0051536//GO:0050660//GO:0016765//GO:0009055	tRNA dihydrouridine synthase activity//dihydroorotate dehydrogenase activity//iron-sulfur cluster binding//flavin adenine dinucleotide binding//transferase activity, transferring alkyl or aryl (other than methyl) groups//electron carrier activity	--	--	--	--
comp32868_c0	0.0496251	0.057501	scaffold895	Uridylate kinase	Metabolism: nucleotide	T	No	Domain	No	No	No	7.40978	11.2057	246	1548	N	321474424	EFX85389.1	666	3.03377e-81	hypothetical protein DAPPUDRAFT_230557 [Daphnia pulex]	--	--	--	--	--	K13800	CMPK1, UMPK	UMP-CMP kinase	http://www.genome.jp/dbget-bin/www_bget?ko:K13800	Q29561	613	1.71533e-74	UMP-CMP kinase OS=Sus scrofa GN=CMPK1 PE=1 SV=1	PF06414//PF01712//PF00004//PF00406	Zeta toxin//Deoxynucleoside kinase//ATPase family associated with various cellular activities (AAA)//Adenylate kinase	GO:0006139	nucleobase-containing compound metabolic process	GO:0016301//GO:0016773//GO:0005524//GO:0019205	kinase activity//phosphotransferase activity, alcohol group as acceptor//ATP binding//nucleobase-containing compound kinase activity	--	--	KOG3079	Uridylate kinase/adenylate kinase
comp29262_c0	0.358403	0.172503	scaffold1280	ribonuclease	Metabolism: nucleotide	T	No	No	Domain	No	Domain	39.9421	60.1667	331	1391	No result	312375734	EFR23045.1	1201	1.33929e-160	hypothetical protein AND_13780 [Anopheles darlingi]	--	--	--	--	--	K00011	E1.1.1.21, AKR1	aldehyde reductase	http://www.genome.jp/dbget-bin/www_bget?ko:K00011	P07943	934	1.6797e-121	Aldose reductase OS=Rattus norvegicus GN=Akr1b1 PE=1 SV=3	PF00545	ribonuclease	GO:0051252	regulation of RNA metabolic process	GO:0003723//GO:0004521	RNA binding//endoribonuclease activity	--	--	KOG1577	Aldo/keto reductase family proteins
comp35186_c0	0.0716807	0.0805014	scaffold1846/scaffold219/scaffold4899	26S protease regulatory subunit 6A	Other: proteasome machinery	T	No	No	Domain	No	Domain	25.008	110.387	441	1505	N	357613322	EHJ68433.1	2151	0	26S protease regulatory subunit 6A [Danaus plexippus]	170062087	XM_001866482.1	516	0	Culex quinquefasciatus 26S protease regulatory subunit 6A, mRNA	K03065	PSMC3, RPT5	26S proteasome regulatory subunit T5	http://www.genome.jp/dbget-bin/www_bget?ko:K03065	P17980	1982	0	26S protease regulatory subunit 6A OS=Homo sapiens GN=PSMC3 PE=1 SV=3	PF07724//PF02562//PF00910//PF00158//PF01695//PF07728//PF00004//PF05496//PF01078//PF06414	AAA domain (Cdc48 subfamily)//PhoH-like protein//RNA helicase//Sigma-54 interaction domain//IstB-like ATP binding protein//AAA domain (dynein-related subfamily)//ATPase family associated with various cellular activities (AAA)//Holliday junction DNA helicase ruvB N-terminus//Magnesium chelatase, subunit ChlI//Zeta toxin	GO:0006281//GO:0006355//GO:0015995//GO:0006310//GO:0015979//GO:0015994	DNA repair//regulation of transcription, DNA-dependent//chlorophyll biosynthetic process//DNA recombination//photosynthesis//chlorophyll metabolic process	GO:0008134//GO:0005524//GO:0003723//GO:0016301//GO:0009378//GO:0003724//GO:0016887//GO:0016851	transcription factor binding//ATP binding//RNA binding//kinase activity//four-way junction helicase activity//RNA helicase activity//ATPase activity//magnesium chelatase activity	GO:0005667//GO:0010007//GO:0009379//GO:0005657	transcription factor complex//magnesium chelatase complex//Holliday junction helicase complex//replication fork	KOG0652	26S proteasome regulatory complex, ATPase RPT5
comp36135_c1	0.0827085	0.0690012	scaffold919	26S protease regulatory	Other: proteasome machinery	T	No	No	Domain	No	Domain	31.1734	92.1961	411	1926	N	307212064	EFN87947.1	1917	0	26S protease regulatory subunit 8 [Harpegnathos saltator]	195482259	XM_002101940.1	464	0	Drosophila yakuba GE17917 (Dyak\GE17917), mRNA	K03066	PSMC5, RPT6	26S proteasome regulatory subunit T6	http://www.genome.jp/dbget-bin/www_bget?ko:K03066	P54814	1894	0	26S protease regulatory subunit 8 OS=Manduca sexta PE=2 SV=1	PF00910//PF02562//PF00158//PF01695//PF07728//PF00125//PF07724//PF06068//PF01057//PF06414//PF07726//PF05496//PF00004//PF01078	RNA helicase//PhoH-like protein//Sigma-54 interaction domain//IstB-like ATP binding protein//AAA domain (dynein-related subfamily)//Core histone H2A/H2B/H3/H4//AAA domain (Cdc48 subfamily)//TIP49 C-terminus//Parvovirus non-structural protein NS1//Zeta toxin//ATPase family associated with various cellular activities (AAA)//Holliday junction DNA helicase ruvB N-terminus//ATPase family associated wi…	GO:0019079//GO:0006281//GO:0006310//GO:0006355//GO:0015995//GO:0015994//GO:0015979	viral genome replication//DNA repair//DNA recombination//regulation of transcription, DNA-dependent//chlorophyll biosynthetic process//chlorophyll metabolic process//photosynthesis	GO:0008134//GO:0003678//GO:0003723//GO:0016301//GO:0005524//GO:0016851//GO:0003677//GO:0003724//GO:0016887//GO:0009378	transcription factor binding//DNA helicase activity//RNA binding//kinase activity//ATP binding//magnesium chelatase activity//DNA binding//RNA helicase activity//ATPase activity//four-way junction helicase activity	GO:0010007//GO:0009379//GO:0005667//GO:0005657	magnesium chelatase complex//Holliday junction helicase complex//transcription factor complex//replication fork	KOG0728	26S proteasome regulatory complex, ATPase RPT6
comp18483_c0	0.0330834	0.0230004	scaffold711	26S proteasome regulatory complex, ATPase RPT4	Other: proteasome machinery	T	No	No	Domain	No	Domain	60.7172	146.05	421	1408	N	170034396	XP_001845060.1	1874	0	26S protease regulatory subunit S10B [Culex quinquefasciatus]	28932715	AY208828.1	378	0	Rhipicephalus appendiculatus proteasome-like protein mRNA, complete cds	K03064	PSMC6, RPT4	26S proteasome regulatory subunit T4	http://www.genome.jp/dbget-bin/www_bget?ko:K03064	P62335	1772	0	26S protease regulatory subunit 10B OS=Spermophilus tridecemlineatus GN=PSMC6 PE=2 SV=1	PF07728//PF02562//PF00910//PF01695//PF00004//PF01637//PF07926//PF11593//PF06414//PF00435//PF06068//PF07724//PF00158//PF01078//PF05496//PF07726	AAA domain (dynein-related subfamily)//PhoH-like protein//RNA helicase//IstB-like ATP binding protein//ATPase family associated with various cellular activities (AAA)//Archaeal ATPase//TPR/MLP1/MLP2-like protein//Mediator complex subunit 3 fungal//Zeta toxin//Spectrin repeat//TIP49 C-terminus//AAA domain (Cdc48 subfamily)//Sigma-54 interaction domain//Magnesium chelatase, subunit ChlI//Holliday j…	GO:0006281//GO:0006606//GO:0015995//GO:0006355//GO:0006310//GO:0006357//GO:0015979//GO:0015994	DNA repair//protein import into nucleus//chlorophyll biosynthetic process//regulation of transcription, DNA-dependent//DNA recombination//regulation of transcription from RNA polymerase II promoter//photosynthesis//chlorophyll metabolic process	GO:0003678//GO:0008134//GO:0005524//GO:0016301//GO:0003723//GO:0009378//GO:0016887//GO:0003724//GO:0016851//GO:0005515//GO:0001104	DNA helicase activity//transcription factor binding//ATP binding//kinase activity//RNA binding//four-way junction helicase activity//ATPase activity//RNA helicase activity//magnesium chelatase activity//protein binding//RNA polymerase II transcription cofactor activity	GO:0005667//GO:0009379//GO:0010007//GO:0005657//GO:0016592//GO:0005643	transcription factor complex//Holliday junction helicase complex//magnesium chelatase complex//replication fork//mediator complex//nuclear pore	KOG0651	26S proteasome regulatory complex, ATPase RPT4
comp32761_c0	0.110278	0.0977517	scaffold744	26S proteasome regulatory complex, ATPase RPT1	Other: proteasome machinery	T	No	No	Domain	No	Domain	67.7427	186.918	441	1553	N	350419438	XP_003492182.1	2035	0	PREDICTED: 26S protease regulatory subunit 7-like [Bombus impatiens]	345488547	XM_001603203.2	496	0	PREDICTED: Nasonia vitripennis 26S protease regulatory subunit 7-like (LOC100113655), mRNA	K03061	PSMC2, RPT1	26S proteasome regulatory subunit T1	http://www.genome.jp/dbget-bin/www_bget?ko:K03061	P46471	1987	0	26S protease regulatory subunit 7 OS=Mus musculus GN=Psmc2 PE=1 SV=5	PF07724//PF07728//PF01695//PF00158//PF00910//PF01078//PF05496//PF00004//PF06068//PF07726//PF06414	AAA domain (Cdc48 subfamily)//AAA domain (dynein-related subfamily)//IstB-like ATP binding protein//Sigma-54 interaction domain//RNA helicase//Magnesium chelatase, subunit ChlI//Holliday junction DNA helicase ruvB N-terminus//ATPase family associated with various cellular activities (AAA)//TIP49 C-terminus//ATPase family associated with various cellular activities (AAA)//Zeta toxin	GO:0015994//GO:0015979//GO:0006355//GO:0015995//GO:0006310//GO:0006281	chlorophyll metabolic process//photosynthesis//regulation of transcription, DNA-dependent//chlorophyll biosynthetic process//DNA recombination//DNA repair	GO:0009378//GO:0003724//GO:0016887//GO:0016851//GO:0005524//GO:0003723//GO:0016301//GO:0003678//GO:0008134	four-way junction helicase activity//RNA helicase activity//ATPase activity//magnesium chelatase activity//ATP binding//RNA binding//kinase activity//DNA helicase activity//transcription factor binding	GO:0005657//GO:0005667//GO:0010007//GO:0009379	replication fork//transcription factor complex//magnesium chelatase complex//Holliday junction helicase complex	KOG0729	26S proteasome regulatory complex, ATPase RPT1
comp35544_c0	0.253639	0.253004	scaffold2538/scaffold483	glutamate dehydrogenase	other:oxidoreductase	T	No	Domain	Domain	No	No	3.48008	5.78734	543	1854	N	193582510	XP_001951708.1	2460	0	PREDICTED: glutamate dehydrogenase, mitochondrial-like [Acyrthosiphon pisum]	443428881	JQ861712.1	493	0	Laodelphax striatella putative glutamate dehydrogenase mRNA, partial cds	K00261	E1.4.1.3	glutamate dehydrogenase (NAD(P)+)	http://www.genome.jp/dbget-bin/www_bget?ko:K00261	P54385	2382	0	Glutamate dehydrogenase, mitochondrial OS=Drosophila melanogaster GN=Gdh PE=1 SV=2	PF00208//PF02812	Glutamate/Leucine/Phenylalanine/Valine dehydrogenase//Glu/Leu/Phe/Val dehydrogenase, dimerisation domain	GO:0006520//GO:0055114	cellular amino acid metabolic process//oxidation-reduction process	GO:0016491	oxidoreductase activity	--	--	KOG2250	Glutamate/leucine/phenylalanine/valine dehydrogenases
comp17565_c0		0.0517509	scaffold1254	GMC oxidoreductase	other:oxidoreductase	T	No	No	No	Domain	No	3.91201	2.33438	319	4673	N	193713741	XP_001944712.1	1304	3.28104e-159	PREDICTED: glucose dehydrogenase [acceptor]-like [Acyrthosiphon pisum]	--	--	--	--	--	K00108	E1.1.99.1, betA, CHDH	choline dehydrogenase	http://www.genome.jp/dbget-bin/www_bget?ko:K00108	P18172	1050	2.88081e-124	Glucose dehydrogenase [acceptor] OS=Drosophila pseudoobscura pseudoobscura GN=Gld PE=3 SV=4	PF05199	GMC oxidoreductase	GO:0055114	oxidation-reduction process	GO:0016614	oxidoreductase activity, acting on CH-OH group of donors	--	--	--	--
comp27423_c0	0.534848	0.195503	scaffold16	peroxiredoxin	other:oxidoreductase	T	No	Blast	No	Blast	Domain	4.13992	13.0722	210	1039	N	195383650	XP_002050539.1	822	1.65408e-106	GJ20147 [Drosophila virilis]	--	--	--	--	--	K11188	PRDX6	peroxiredoxin 6, 1-Cys peroxiredoxin	http://www.genome.jp/dbget-bin/www_bget?ko:K11188	Q5ZJF4	515	1.31973e-61	Peroxiredoxin-6 OS=Gallus gallus GN=PRDX6 PE=2 SV=3	PF10417	C-terminal domain of 1-Cys peroxiredoxin	GO:0055114	oxidation-reduction process	GO:0051920	peroxiredoxin activity	--	--	KOG0852	Alkyl hydroperoxide reductase, thiol specific antioxidant and related enzymes
comp33578_c0	0.0882224	0.0460008	scaffold368	Thioredoxin reductase	other:oxidoreductase	T	No	Domain	No	No	Domain	6.50603	27.2651	501	2617	N	91079422	XP_975772.1	1637	0	PREDICTED: similar to thioredoxin reductase isoform 2 [Tribolium castaneum]	195448974	XM_002071858.1	53	1.80678e-16	Drosophila willistoni GK18868 (Dwil\GK18868), mRNA	K00384	E1.8.1.9, trxB	thioredoxin reductase (NADPH)	http://www.genome.jp/dbget-bin/www_bget?ko:K00384	P91938	1532	0	Thioredoxin reductase 1, mitochondrial OS=Drosophila melanogaster GN=Trxr-1 PE=1 SV=2	PF07992//PF02852//PF05834//PF01134//PF01266//PF00070	Pyridine nucleotide-disulphide oxidoreductase//Pyridine nucleotide-disulphide oxidoreductase, dimerisation domain//Lycopene cyclase protein//Glucose inhibited division protein A//FAD dependent oxidoreductase//Pyridine nucleotide-disulphide oxidoreductase	GO:0055114//GO:0045454//GO:0008033//GO:0016117	oxidation-reduction process//cell redox homeostasis//tRNA processing//carotenoid biosynthetic process	GO:0050660//GO:0016491//GO:0016705	flavin adenine dinucleotide binding//oxidoreductase activity//oxidoreductase activity, acting on paired donors, with incorporation or reduction of molecular oxygen	GO:0005737	cytoplasm	KOG4716	Thioredoxin reductase
comp34658_c0		0.0690012	Scaffold26891/scaffold194	thioredoxin-like	other:oxidoreductase	T	No	No	Blast	No	Domain	25.2741	43.2086	309	1432	N	91085787	XP_974503.1	1041	1.0039e-136	PREDICTED: similar to thioredoxin-like protein [Tribolium castaneum]	--	--	--	--	--	--	--	--	--	Q8CDN6	784	3.54397e-99	Thioredoxin-like protein 1 OS=Mus musculus GN=Txnl1 PE=1 SV=3	PF08534//PF00085	Redoxin//Thioredoxin	GO:0006662//GO:0006118//GO:0045454	glycerol ether metabolic process//electron transport//cell redox homeostasis	GO:0015035//GO:0016491//GO:0009055	protein disulfide oxidoreductase activity//oxidoreductase activity//electron carrier activity	--	--	KOG0908	Thioredoxin-like protein
comp31523_c0	0.104764	0.109252	scaffold1433	Predicted dehydrogenase	other:oxidoreductase	T	No	No	No	Domain	No	55.64	59.5679	260	1045	N	189238298	XP_970128.2	455	3.54568e-51	PREDICTED: similar to serine 3-dehydrogenase [Tribolium castaneum]	--	--	--	--	--	--	--	--	--	Q71R50	369	1.04173e-39	Dehydrogenase/reductase SDR family member 11 OS=Gallus gallus GN=DHRS11 PE=2 SV=1	PF01073//PF02737//PF01370//PF00106//PF03807//PF02558	3-beta hydroxysteroid dehydrogenase/isomerase family//3-hydroxyacyl-CoA dehydrogenase, NAD binding domain//NAD dependent epimerase/dehydratase family//short chain dehydrogenase//NADP oxidoreductase coenzyme F420-dependent//Ketopantoate reductase PanE/ApbA	GO:0008207//GO:0018874//GO:0006554//GO:0006694//GO:0006552//GO:0015940//GO:0055114//GO:0006631//GO:0044237//GO:0008210//GO:0008152//GO:0006550//GO:0006568//GO:0006633//GO:0008209//GO:0006574	C21-steroid hormone metabolic process//benzoate metabolic process//lysine catabolic process//steroid biosynthetic process//leucine catabolic process//pantothenate biosynthetic process//oxidation-reduction process//fatty acid metabolic process//cellular metabolic process//estrogen metabolic process//metabolic process//isoleucine catabolic process//tryptophan metabolic process//fatty acid biosynthe…	GO:0016616//GO:0050662//GO:0003854//GO:0008677//GO:0016491//GO:0003824//GO:0003857	oxidoreductase activity, acting on the CH-OH group of donors, NAD or NADP as acceptor//coenzyme binding//3-beta-hydroxy-delta5-steroid dehydrogenase activity//2-dehydropantoate 2-reductase activity//oxidoreductase activity//catalytic activity//3-hydroxyacyl-CoA dehydrogenase activity	--	--	KOG1205	Predicted dehydrogenase
comp35849_c0	0.0385973	0.0172503	scaffold2464	thioredoxin-2-like	other:oxidoreductase	T	No	No	Blast	No	Domain	233.636	213.984	255	2233	N	340715133	XP_003396074.1	401	5.0011e-43	PREDICTED: thioredoxin-2-like [Bombus terrestris]	327285305	XM_003227327.1	36	4.34105e-07	PREDICTED: Anolis carolinensis thioredoxin-like (LOC100560936), mRNA	K03671	trxA	thioredoxin 1	http://www.genome.jp/dbget-bin/www_bget?ko:K03671	Q6XHI1	325	1.64385e-33	Thioredoxin-2 OS=Drosophila yakuba GN=Trx-2 PE=3 SV=1	PF00085//PF00578//PF08534	Thioredoxin//AhpC/TSA family//Redoxin	GO:0045454//GO:0055114	cell redox homeostasis//oxidation-reduction process	GO:0016209//GO:0016491	antioxidant activity//oxidoreductase activity	--	--	KOG0907	Thioredoxin
comp29088_c0	0.827085	0.345006	scaffold774	peroxiredoxin 1	other:oxidoreductase	T	No	Domain	No	Domain	Domain	601.027	279.919	196	1246	N	350397388	XP_003484863.1	823	4.05645e-106	PREDICTED: peroxiredoxin 1-like [Bombus impatiens]	--	--	--	--	--	K03386	E1.11.1.15, PRDX, ahpC	peroxiredoxin (alkyl hydroperoxide reductase subunit C)	http://www.genome.jp/dbget-bin/www_bget?ko:K03386	Q9V3P0	782	4.85846e-101	Peroxiredoxin 1 OS=Drosophila melanogaster GN=Jafrac1 PE=1 SV=1	PF10417//PF00578//PF08534	C-terminal domain of 1-Cys peroxiredoxin//AhpC/TSA family//Redoxin	GO:0055114	oxidation-reduction process	GO:0016491//GO:0051920//GO:0016209	oxidoreductase activity//peroxiredoxin activity//antioxidant activity	--	--	KOG0852	Alkyl hydroperoxide reductase, thiol specific antioxidant and related enzymes
comp363556_c0		0.0402507	scaffold510	cAMP-dependent protein kinase catalytic subunit, putative	other: protein kinase	T	No	Domain	No	No	Domain	1.25771	1.25771	95	285	N	242022287	XP_002431572.1	544	1.84151e-65	cAMP-dependent protein kinase catalytic subunit, putative [Pediculus humanus corporis]	--	--	--	--	--	K04515	CAMK2	calcium/calmodulin-dependent protein kinase (CaM kinase) II	http://www.genome.jp/dbget-bin/www_bget?ko:K04515	Q00168	511	1.34061e-61	Calcium/calmodulin-dependent protein kinase type II alpha chain OS=Drosophila melanogaster GN=CaMKII PE=1 SV=1	PF07714//PF00069	Protein tyrosine kinase//Protein kinase domain	GO:0006468	protein phosphorylation	GO:0004672//GO:0005524	protein kinase activity//ATP binding	--	--	KOG0033	Ca2+/calmodulin-dependent protein kinase, EF-Hand protein superfamily
comp35116_c1		0.0230004	scaffold29	Mitogen-activated protein kinase	other: protein kinase	T	No	Domain	No	No	Domain	9.99962	17.4333	142	1631	N	307214895	EFN89763.1	551	7.49874e-62	Mitogen-activated protein kinase 14B [Harpegnathos saltator]	--	--	--	--	--	K04441	P38	p38 MAP kinase	http://www.genome.jp/dbget-bin/www_bget?ko:K04441	O62618	466	7.70684e-51	Mitogen-activated protein kinase 14A OS=Drosophila melanogaster GN=Mpk2 PE=1 SV=1	PF00069	Protein kinase domain	GO:0006468	protein phosphorylation	GO:0005524//GO:0004672	ATP binding//protein kinase activity	--	--	KOG0660	Mitogen-activated protein kinase
comp35366_c0	0.0385973	0.0460008	scaffold1223	Protein kinase shaggy	other: protein kinase	T	No	Blast	No	No	Blast	12.8017	212.673	477	2212	N	307197001	EFN78376.1	1732	0	Protein kinase shaggy [Harpegnathos saltator]	194768914	XM_001966520.1	297	3.50209e-152	Drosophila ananassae GF22237 (Dana\GF22237), mRNA	K03083	GSK3B	glycogen synthase kinase 3 beta	http://www.genome.jp/dbget-bin/www_bget?ko:K03083	Q91757	1647	0	Glycogen synthase kinase-3 beta OS=Xenopus laevis GN=gsk3b PE=1 SV=1	PF07714//PF00069//PF06293//PF01633	Protein tyrosine kinase//Protein kinase domain//Lipopolysaccharide kinase (Kdo/WaaP) family//Choline/ethanolamine kinase	GO:0006468//GO:0009103	protein phosphorylation//lipopolysaccharide biosynthetic process	GO:0004672//GO:0005524//GO:0016773	protein kinase activity//ATP binding//phosphotransferase activity, alcohol group as acceptor	GO:0016020	membrane	KOG0658	Glycogen synthase kinase-3
comp35605_c0	0.0771946	0.109252	scaffold844	Protein kinase C epsilon	other: protein kinase	T	No	No	Domain	No	Blast	41.3075	70.3475	281	2625	N	322792347	EFZ16331.1	1105	1.91314e-141	hypothetical protein SINV_07010 [Solenopsis invicta]	241690489	XM_002411728.1	126	4.76181e-57	Ixodes scapularis multifunctional chaperone, putative, mRNA	K06630	YWHAE	14-3-3 protein epsilon	http://www.genome.jp/dbget-bin/www_bget?ko:K06630	P92177	1038	1.14936e-132	14-3-3 protein epsilon OS=Drosophila melanogaster GN=14-3-3epsilon PE=1 SV=2	--	--	--	--	--	--	--	--	KOG0841	Multifunctional chaperone (14-3-3 family)
comp32274_c0	0.132334	0.0402507	scaffold541	ubiquitin-conjugating enzyme	other: ubiquitination pathway	T	Domain	No	No	No	Domain	44.1026	54.6719	186	2548	N	242024336	XP_002432584.1	693	1.36666e-82	ubiquitin-conjugating enzyme E2-17 kDa, putative [Pediculus humanus corporis]	380018318	XM_003693031.1	193	2.62976e-94	PREDICTED: Apis florea ubiquitin-conjugating enzyme E2 N-like (LOC100866490), mRNA	K10580	UBE2N, BLU, UBC13	ubiquitin-conjugating enzyme E2 N	http://www.genome.jp/dbget-bin/www_bget?ko:K10580	P35128	641	1.49431e-76	Ubiquitin-conjugating enzyme E2 N OS=Drosophila melanogaster GN=ben PE=2 SV=1	PF00179//PF05743//PF05773	Ubiquitin-conjugating enzyme//UEV domain//RWD domain	GO:0015031//GO:0006464	protein transport//cellular protein modification process	GO:0016881//GO:0005515	acid-amino acid ligase activity//protein binding	--	--	KOG0417	Ubiquitin-protein ligase
comp36068_c0	0.336348	0.287505	scaffold804	heat shock protein 70	protein modification machinery	T	No	Blast	Blast	Domain	Domain	0.648058	12.3578	635	2489	N	386686301	AFJ20626.1	3052	0	heat shock protein 70 [Nilaparvata lugens]	386686300	JQ782193.1	2365	0	Nilaparvata lugens heat shock protein 70 (hsp70) mRNA, complete cds	K03283	HSPA1_8	heat shock 70kDa protein 1/8	http://www.genome.jp/dbget-bin/www_bget?ko:K03283	P41827	2506	0	Heat shock protein 70 B2 OS=Anopheles albimanus GN=HSP70B2 PE=3 SV=1	PF06723//PF01254//PF02782//PF01968//PF02491	MreB/Mbl protein//Nuclear transition protein 2//FGGY family of carbohydrate kinases, C-terminal domain//Hydantoinase/oxoprolinase//Cell division protein FtsA	GO:0005975//GO:0007049//GO:0007283//GO:0000902	carbohydrate metabolic process//cell cycle//spermatogenesis//cell morphogenesis	GO:0005515//GO:0016787//GO:0016773//GO:0003677	protein binding//hydrolase activity//phosphotransferase activity, alcohol group as acceptor//DNA binding	GO:0005634//GO:0000786	nucleus//nucleosome	KOG0101	Molecular chaperones HSP70/HSC70, HSP70 superfamily
comp36964_c0		0.0287505	scaffold771	Peptidyl-prolyl cis-trans isomerase	protein modification machinery	T	Blast	No	No	No	Blast	1.83888	33.5192	512	3996	N	307203595	EFN82624.1	200	2.824e-13	Peptidyl-prolyl cis-trans isomerase SDCCAG10 [Harpegnathos saltator]	--	--	--	--	--	K12737	SDCCAG10	peptidyl-prolyl cis-trans isomerase SDCCAG10	http://www.genome.jp/dbget-bin/www_bget?ko:K12737	Q7ZW86	164	3.99366e-10	Peptidyl-prolyl cis-trans isomerase CWC27 homolog OS=Danio rerio GN=cwc27 PE=2 SV=1	PF06072//PF00160	Alphaherpesvirus tegument protein US9//Cyclophilin type peptidyl-prolyl cis-trans isomerase/CLD	GO:0006457	protein folding	GO:0003755	peptidyl-prolyl cis-trans isomerase activity	GO:0019033	viral tegument	KOG0885	Peptidyl-prolyl cis-trans isomerase
comp34872_c0	0.540362	0.310505	scaffold557/scaffold8561	heat shock 70 kDa protein	protein modification machinery	T	No	Blast	Blast	Blast	Domain	4.99716	25.2814	828	3192	N	193596448	XP_001951792.1	2202	0	PREDICTED: heat shock 70 kDa protein 4L-like [Acyrthosiphon pisum]	--	--	--	--	--	K09485	HSP110	heat shock protein 110kDa	http://www.genome.jp/dbget-bin/www_bget?ko:K09485	Q94738	357	4.72772e-33	97 kDa heat shock protein OS=Strongylocentrotus franciscanus GN=HSP110 PE=2 SV=1	PF06723	MreB/Mbl protein	GO:0000902	cell morphogenesis	--	--	--	--	KOG0103	Molecular chaperones HSP105/HSP110/SSE1, HSP70 superfamily
comp28726_c0	0.529334	0.235754	scaffold3445	heat shock protein 90	protein modification machinery	T	No	No	Domain	Domain	Domain	41.3016	165.98	748	2617	N	292606981	ADE34169.1	3407	0	heat shock protein 90 [Nilaparvata lugens]	292606980	GU723300.1	2536	0	Nilaparvata lugens heat shock protein 90 (hsp90) mRNA, complete cds	K04079	htpG, HSP90A	molecular chaperone HtpG	http://www.genome.jp/dbget-bin/www_bget?ko:K04079	Q4UDU8	2236	0	Heat shock protein 90 OS=Theileria annulata GN=TA12105 PE=3 SV=1	PF02724//PF00183//PF02518//PF03896	CDC45-like protein//Hsp90 protein//Histidine kinase-, DNA gyrase B-, and HSP90-like ATPase//Translocon-associated protein (TRAP), alpha subunit	GO:0006457//GO:0006950//GO:0006270	protein folding//response to stress//DNA replication initiation	GO:0005524//GO:0051082	ATP binding//unfolded protein binding	GO:0005783	endoplasmic reticulum	KOG0019	Molecular chaperone (HSP90 family)
comp18732_c0	1.96295	0.816514	scaffold2591	heat shock cognate protein 70	protein modification machinery	T	No	Blast	Blast	Domain	Domain	153.43	327.776	657	2279	N	292606983	ADE34170.1	3016	0	heat shock cognate protein 70 [Nilaparvata lugens]	292606982	GU723301.1	2239	0	Nilaparvata lugens heat shock cognate protein 70 (hsc70) mRNA, complete cds	K03283	HSPA1_8	heat shock 70kDa protein 1/8	http://www.genome.jp/dbget-bin/www_bget?ko:K03283	Q9U639	2866	0	Heat shock 70 kDa protein cognate 4 OS=Manduca sexta PE=2 SV=1	PF04625//PF06723//PF02782//PF01968//PF02491	DEC-1 protein, N-terminal region//MreB/Mbl protein//FGGY family of carbohydrate kinases, C-terminal domain//Hydantoinase/oxoprolinase//Cell division protein FtsA	GO:0007049//GO:0005975//GO:0007304//GO:0000902	cell cycle//carbohydrate metabolic process//chorion-containing eggshell formation//cell morphogenesis	GO:0016773//GO:0016787//GO:0005213//GO:0005515	phosphotransferase activity, alcohol group as acceptor//hydrolase activity//structural constituent of chorion//protein binding	GO:0042600//GO:0005576	chorion//extracellular region	KOG0101	Molecular chaperones HSP70/HSC70, HSP70 superfamily
comp29590_c0	0.0992502	0.103502	scaffold3093	peptidyl-prolyl cis-trans isomerase	protein modification machinery	T	Blast	No	No	No	Domain	155.167	202.462	233	1724	N	121543595	ABM55516.1	771	1.12515e-96	putative peptidyl-prolyl cis-trans isomerase [Maconellicoccus hirsutus]	60679565	AY803197.1	197	1.05645e-96	Suidasia medanensis Mal s 6 allergen mRNA, complete cds	K09565	PPIF	peptidyl-prolyl isomerase F (cyclophilin D)	http://www.genome.jp/dbget-bin/www_bget?ko:K09565	P25007	756	1.1466e-94	Peptidyl-prolyl cis-trans isomerase OS=Drosophila melanogaster GN=Cyp1 PE=1 SV=2	PF00160	Cyclophilin type peptidyl-prolyl cis-trans isomerase/CLD	GO:0006457//GO:0000413	protein folding//protein peptidyl-prolyl isomerization	GO:0003755	peptidyl-prolyl cis-trans isomerase activity	--	--	KOG0865	Cyclophilin type peptidyl-prolyl cis-trans isomerase
comp33161_c0	0.0165417	0.0460008	scaffold109	aminopeptidase	Proteolysis regulators: protease	T	Blast	Domain	Domain	Domain	Domain	1.63209	3.96945	502	1757	N	328696661	XP_003240092.1	1168	3.06973e-146	PREDICTED: glutamyl aminopeptidase-like isoform 2 [Acyrthosiphon pisum]	--	--	--	--	--	K11141	ENPEP	glutamyl aminopeptidase	http://www.genome.jp/dbget-bin/www_bget?ko:K11141	Q95334	788	1.69664e-91	Glutamyl aminopeptidase OS=Sus scrofa GN=ENPEP PE=1 SV=1	PF06337	DUSP domain	GO:0016579//GO:0006511	protein deubiquitination//ubiquitin-dependent protein catabolic process	GO:0004221	ubiquitin thiolesterase activity	--	--	KOG1046	Puromycin-sensitive aminopeptidase and related aminopeptidases
comp36106_c0	0.237098	0.0632511	scaffold694	prolyl endopeptidase isoform 1	Proteolysis regulators: protease	T	No	Domain	Domain	No	No	1.944	8.57227	775	2858	N	357629634	EHJ78277.1	2556	0	putative prolyl endopeptidase isoform 1 [Danaus plexippus]	389611797	AK402933.1	74	4.18623e-28	Papilio xuthus mRNA for prolyl endopeptidase, complete cds, sequence id: Px-0757, expressed in epidermis	K01322	E3.4.21.26, PREP	prolyl oligopeptidase	http://www.genome.jp/dbget-bin/www_bget?ko:K01322	Q9QUR6	2324	0	Prolyl endopeptidase OS=Mus musculus GN=Prep PE=2 SV=1	PF00326//PF02897	Prolyl oligopeptidase family//Prolyl oligopeptidase, N-terminal beta-propeller domain	GO:0006508	proteolysis	GO:0004252//GO:0008236	serine-type endopeptidase activity//serine-type peptidase activity	--	--	--	--
comp34501_c1	0.110278	0.0460008	scaffold3	aminopeptidase	Proteolysis regulators: protease	T	No	Domain	Domain	No	Blast	4.37015	9.95607	760	2434	N	332377021	AEE63650.1	1357	1.53641e-173	unknown [Dendroctonus ponderosae]	--	--	--	--	--	K01303	APEH	acylaminoacyl-peptidase	http://www.genome.jp/dbget-bin/www_bget?ko:K01303	Q8R146	1164	1.4002e-145	Acylamino-acid-releasing enzyme OS=Mus musculus GN=Apeh PE=2 SV=3	PF00326//PF01907//PF05577//PF02230//PF07859	Prolyl oligopeptidase family//Ribosomal protein L37e//Serine carboxypeptidase S28//Phospholipase/Carboxylesterase//alpha/beta hydrolase fold	GO:0008152//GO:0042254//GO:0006412//GO:0006508	metabolic process//ribosome biogenesis//translation//proteolysis	GO:0008236//GO:0016787//GO:0003735	serine-type peptidase activity//hydrolase activity//structural constituent of ribosome	GO:0005622//GO:0005840	intracellular//ribosome	KOG2100	Dipeptidyl aminopeptidase
comp36477_c0	0.0882224	0.0805014	scaffold1817/scaffold2586	puromycin-sensitive aminopeptidase	Proteolysis regulators: protease	T	Blast	Domain	Domain	Domain	Domain	4.49268	22.462	983	3710	N	328722584	XP_001944612.2	2733	0	PREDICTED: puromycin-sensitive aminopeptidase-like [Acyrthosiphon pisum]	432842995	XM_004065484.1	58	4.27288e-19	PREDICTED: Oryzias latipes puromycin-sensitive aminopeptidase-like (LOC101158915), mRNA	K08776	NPEPPS	puromycin-sensitive aminopeptidase	http://www.genome.jp/dbget-bin/www_bget?ko:K08776	Q11011	2437	0	Puromycin-sensitive aminopeptidase OS=Mus musculus GN=Npepps PE=1 SV=2	PF01433	Peptidase family M1	--	--	GO:0008237//GO:0008270	metallopeptidase activity//zinc ion binding	--	--	KOG1046	Puromycin-sensitive aminopeptidase and related aminopeptidases
comp36705_c0	0.0716807	0.0287505	scaffold1093/scaffold3593/scaffold6231	glutamate carboxypeptidase	Proteolysis regulators: protease	T	No	Domain	Domain	No	Domain	5.27357	11.5786	487	2311	N	91078836	XP_971451.1	1537	0	PREDICTED: similar to glutamate carboxypeptidase [Tribolium castaneum]	--	--	--	--	--	K08660	CNDP2	cytosolic nonspecific dipeptidase	http://www.genome.jp/dbget-bin/www_bget?ko:K08660	Q3ZC84	1396	0	Cytosolic non-specific dipeptidase OS=Bos taurus GN=CNDP2 PE=2 SV=1	PF01546//PF07687	Peptidase family M20/M25/M40//Peptidase dimerisation domain	GO:0008152	metabolic process	GO:0016787//GO:0008238	hydrolase activity//exopeptidase activity	--	--	KOG2276	Metalloexopeptidases
comp35660_c0	0.0882224	0.155253	scaffold724	membrane metallo-endopeptidase-like	Proteolysis regulators: protease	T	No	No	Domain	Domain	Domain	5.97907	8.22553	769	3627	N	193693010	XP_001950596.1	2757	0	PREDICTED: membrane metallo-endopeptidase-like 1-like [Acyrthosiphon pisum]	153921320	AK283006.1	65	5.3644e-23	Gryllus bimaculatus mRNA, GBcontig29867	--	--	--	--	Q9JLI3	1324	2.36239e-164	Membrane metallo-endopeptidase-like 1 OS=Mus musculus GN=Mmel1 PE=1 SV=1	PF01431//PF05649	Peptidase family M13//Peptidase family M13	GO:0006508	proteolysis	GO:0004222//GO:0008237	metalloendopeptidase activity//metallopeptidase activity	--	--	KOG3624	M13 family peptidase
comp34873_c0	0.204014	0.161003	scaffold367	dipeptidyl peptidase	Proteolysis regulators: protease	T	No	No	Domain	No	Domain	6.73348	9.29307	732	2848	N	156551692	XP_001601820.1	2102	0	PREDICTED: dipeptidyl peptidase 3-like [Nasonia vitripennis]	--	--	--	--	--	K01277	E3.4.14.4, DPP3	dipeptidyl-peptidase III	http://www.genome.jp/dbget-bin/www_bget?ko:K01277	Q9VHR8	1936	0	Dipeptidyl peptidase 3 OS=Drosophila melanogaster GN=DppIII PE=2 SV=2	--	--	--	--	--	--	--	--	--	--
comp33043_c0	0.12682	0.103502	scaffold2002	aminopeptidase	Proteolysis regulators: protease	T	Domain	Blast	Blast	No	No	7.98163	15.5661	576	1976	N	307193513	EFN76290.1	1408	0	Putative aminopeptidase W07G4.4 [Harpegnathos saltator]	--	--	--	--	--	K01255	CARP, pepA	leucyl aminopeptidase	http://www.genome.jp/dbget-bin/www_bget?ko:K01255	Q27245	991	1.67463e-124	Putative aminopeptidase W07G4.4 OS=Caenorhabditis elegans GN=W07G4.4 PE=1 SV=1	PF00883	Cytosol aminopeptidase family, catalytic domain	GO:0006508	proteolysis	GO:0004177	aminopeptidase activity	GO:0005622	intracellular	KOG2597	Predicted aminopeptidase of the M17 family
comp37140_c0	0.0992502	0.0517509	scaffold196	aminopeptidase	Proteolysis regulators: protease	T	Domain	Blast	Blast	No	No	8.91512	37.5242	558	2995	N	91094127	XP_968492.1	1729	0	PREDICTED: similar to GA20276-PA [Tribolium castaneum]	--	--	--	--	--	K09611	NPEPL1	probable aminopeptidase NPEPL1	http://www.genome.jp/dbget-bin/www_bget?ko:K09611	Q5R7G6	1455	0	Probable aminopeptidase NPEPL1 OS=Pongo abelii GN=NPEPL1 PE=3 SV=2	PF00883	Cytosol aminopeptidase family, catalytic domain	GO:0006508	proteolysis	GO:0004177	aminopeptidase activity	GO:0005622	intracellular	KOG2597	Predicted aminopeptidase of the M17 family
comp29647_c0	0.110278	0.0345006	scaffold145	Putative Xaa-Pro aminopeptidase	Proteolysis regulators: protease	T	No	Domain	Domain	No	No	12.2263	41.4209	503	1891	N	345492724	XP_003426914.1	1461	0	PREDICTED: xaa-Pro dipeptidase-like isoform 2 [Nasonia vitripennis]	--	--	--	--	--	K14213	PEPD	Xaa-Pro dipeptidase	http://www.genome.jp/dbget-bin/www_bget?ko:K14213	P12955	1380	0	Xaa-Pro dipeptidase OS=Homo sapiens GN=PEPD PE=1 SV=3	PF00008//PF05195//PF00557	EGF-like domain//Aminopeptidase P, N-terminal domain//Metallopeptidase family M24	GO:0009987	cellular process	GO:0030145//GO:0005515//GO:0004177	manganese ion binding//protein binding//aminopeptidase activity	--	--	KOG2414	Putative Xaa-Pro aminopeptidase
comp28428_c0	0.110278	0.270255	scaffold180	Cytosol aminopeptidase	Proteolysis regulators: protease	T	Domain	Blast	Blast	No	No	18.0314	144.229	517	1809	N	340725938	XP_003401321.1	1289	7.48044e-169	PREDICTED: cytosol aminopeptidase-like [Bombus terrestris]	218756063	CP001197.1	38	2.70878e-08	Desulfovibrio vulgaris str. &apos;Miyazaki F&apos;, complete genome	K11142	LAP3	cytosol aminopeptidase	http://www.genome.jp/dbget-bin/www_bget?ko:K11142	Q68FS4	1241	1.09508e-162	Cytosol aminopeptidase OS=Rattus norvegicus GN=Lap3 PE=1 SV=1	PF02789//PF00883	Cytosol aminopeptidase family, N-terminal domain//Cytosol aminopeptidase family, catalytic domain	GO:0006508	proteolysis	GO:0004177	aminopeptidase activity	GO:0005622	intracellular	KOG2597	Predicted aminopeptidase of the M17 family
comp23135_c0	0.0992502	0.0402507	No	Plasminogen activator inhibitor	Proteolysis regulators: protease inhibitor	T	Domain	No	No	No	No	10.5836	9.04581	462	4369	N	242004319	XP_002423047.1	426	2.17162e-41	Plasminogen activator inhibitor 1 RNA-binding protein, putative [Pediculus humanus corporis]	--	--	--	--	--	K13199	SERBP1	plasminogen activator inhibitor 1 RNA-binding protein	http://www.genome.jp/dbget-bin/www_bget?ko:K13199	Q6AXS5	156	2.67443e-09	Plasminogen activator inhibitor 1 RNA-binding protein OS=Rattus norvegicus GN=Serbp1 PE=1 SV=2	--	--	--	--	--	--	--	--	KOG2945	Predicted RNA-binding protein
comp37072_c0	0.12682	0.0920016	scaffold1798/scaffold3329	Methenyltetrahydrofolate synthase domain-containing protein	RNA and protein synthesis	T	No	Domain	No	No	Domain	1.06831	16.1147	855	2852	N	350412922	XP_003489817.1	530	4.50425e-56	PREDICTED: methenyltetrahydrofolate synthase domain-containing protein-like [Bombus impatiens]	--	--	--	--	--	K01934	E6.3.3.2	5-formyltetrahydrofolate cyclo-ligase	http://www.genome.jp/dbget-bin/www_bget?ko:K01934	Q0P464	435	4.79752e-45	Methenyltetrahydrofolate synthase domain-containing protein OS=Danio rerio GN=mthfsd PE=2 SV=1	PF05955//PF01102//PF01812//PF05432//PF01034//PF02480	Equine herpesvirus glycoprotein gp2//Glycophorin A//5-formyltetrahydrofolate cyclo-ligase family//Bone sialoprotein II (BSP-II)//Syndecan domain//Alphaherpesvirus glycoprotein E	GO:0009396//GO:0001503//GO:0007155//GO:0016032	folic acid-containing compound biosynthetic process//ossification//cell adhesion//viral process	GO:0008092//GO:0030272//GO:0005524	cytoskeletal protein binding//5-formyltetrahydrofolate cyclo-ligase activity//ATP binding	GO:0016021//GO:0016020//GO:0005576	integral to membrane//membrane//extracellular region	KOG4410	5-formyltetrahydrofolate cyclo-ligase
comp32688_c0	0.154389	0.0862515	scaffold642	translation elongation factor-1 gamma	RNA and protein synthesis	T	No	No	Domain	No	Domain	105.518	211.794	457	1600	N	18874391	AAL78751.1	634	3.31135e-73	translation elongation factor-1 gamma [Locusta migratoria]	389608292	AK401136.1	127	8.0083e-58	Papilio xuthus mRNA for elongation factor 1 gamma, complete cds, sequence id: Px-0142	K03233	EEF1G	elongation factor 1-gamma	http://www.genome.jp/dbget-bin/www_bget?ko:K03233	P12261	603	6.478e-70	Elongation factor 1-gamma OS=Artemia salina PE=1 SV=3	PF02798//PF00647	Glutathione S-transferase, N-terminal domain//Elongation factor 1 gamma, conserved domain	GO:0006414//GO:0006448	translational elongation//regulation of translational elongation	GO:0005515//GO:0003746	protein binding//translation elongation factor activity	GO:0005840//GO:0005853	ribosome//eukaryotic translation elongation factor 1 complex	KOG0867	Glutathione S-transferase
comp32706_c0	0.0441112	0.0632511	scaffold865	eukaryotic translation initiation factor	RNA and protein synthesis	T	No	No	No	Domain	Domain	125.632	233.802	345	1289	N	91080113	XP_967415.1	1295	3.46683e-175	PREDICTED: similar to eukaryotic translation initiation factor 3 subunit 2 beta [Tribolium castaneum]	116201582	XM_001226602.1	57	5.25022e-19	Chaetomium globosum CBS 148.51 hypothetical protein (CHGG_08676) partial mRNA	K03246	EIF3I	translation initiation factor 3 subunit I	http://www.genome.jp/dbget-bin/www_bget?ko:K03246	B4I195	1226	5.24234e-166	Eukaryotic translation initiation factor 3 subunit I OS=Drosophila sechellia GN=Trip1 PE=3 SV=1	PF00400	WD domain, G-beta repeat	--	--	GO:0005515	protein binding	--	--	KOG0643	Translation initiation factor 3, subunit i (eIF-3i)/TGF-beta receptor-interacting protein (TRIP-1)
comp31170_c0	0.055139	0.0345006	scaffold1798	Transcription factor HEX, contains HOX and HALZ domains	RNA and protein synthesis	T	Domain	No	No	No	No	211.289	130.049	93	642	No result	328701706	XP_003241687.1	192	2.20605e-16	PREDICTED: homeodomain-only protein-like [Acyrthosiphon pisum]	--	--	--	--	--	--	--	--	--	--	--	--	--	PF00046	Homeobox domain	GO:0006355	regulation of transcription, DNA-dependent	GO:0043565//GO:0003700	sequence-specific DNA binding//sequence-specific DNA binding transcription factor activity	GO:0005667	transcription factor complex	KOG0483	Transcription factor HEX, contains HOX and HALZ domains
comp27008_c0	0.115792	0.172503	scaffold1296	translation initiation factor 5a	RNA and protein synthesis	T	No	No	Domain	No	No	221.185	210.293	164	2633	N	240848715	NP_001155488.1	825	1.3581e-101	translation initiation factor 5a-like [Acyrthosiphon pisum]	242006997	XM_002424284.1	195	2.10002e-95	Pediculus humanus corporis eukaryotic translation initiation factor 5A, putative, mRNA	K03263	EIF5A	translation initiation factor 5A	http://www.genome.jp/dbget-bin/www_bget?ko:K03263	P62925	781	2.507e-96	Eukaryotic translation initiation factor 5A OS=Spodoptera frugiperda GN=eIF-5A PE=2 SV=1	PF01287//PF02237	Eukaryotic elongation factor 5A hypusine, DNA-binding OB fold//Biotin protein ligase C terminal domain	GO:0006464//GO:0045901//GO:0006448//GO:0006452//GO:0045905	cellular protein modification process//positive regulation of translational elongation//regulation of translational elongation//translational frameshifting//positive regulation of translational termination	GO:0003723//GO:0043022//GO:0003746	RNA binding//ribosome binding//translation elongation factor activity	GO:0005840	ribosome	KOG3271	Translation initiation factor 5A (eIF-5A)
comp29930_c0	0.187473	0.247254	scaffold763	40S ribosomal protein S8-like	RNA and protein synthesis	T	No	No	Domain	No	No	2338.02	2154.1	211	790	N	383847735	XP_003699508.1	858	1.51081e-113	PREDICTED: 40S ribosomal protein S8-like [Megachile rotundata]	195341334	XM_002037230.1	113	2.34733e-50	Drosophila sechellia GM12832 (Dsec\GM12832), mRNA	K02995	RP-S8e, RPS8	small subunit ribosomal protein S8e	http://www.genome.jp/dbget-bin/www_bget?ko:K02995	O76756	841	5.09568e-112	40S ribosomal protein S8 OS=Apis mellifera GN=RpS8 PE=2 SV=2	--	--	--	--	--	--	--	--	KOG3283	40S ribosomal protein S8
comp30312_c0	0.0220556	0.0172503	scaffold2114	Predicted signal transduction protein	Signal transduction	T	No	Domain	No	No	No	0.325862	2.53612	851	2750	N	270001905	EEZ98352.1	2485	0	hypothetical protein TcasGA2_TC000807 [Tribolium castaneum]	--	--	--	--	--	K12200	PDCD6IP, ALIX, RIM20	programmed cell death 6-interacting protein	http://www.genome.jp/dbget-bin/www_bget?ko:K12200	Q9W6C5	1664	0	Programmed cell death 6-interacting protein OS=Xenopus laevis GN=pdcd6ip PE=1 SV=1	--	--	--	--	--	--	--	--	KOG2220	Predicted signal transduction protein
comp25911_c0	0.0441112	0.0115002	scaffold1071	neurocalcin	Signal transduction	T	Domain	Domain	No	No	Domain	0.429794	3.43077	192	834	N	156538104	XP_001608176.1	984	1.60005e-132	PREDICTED: neurocalcin homolog [Nasonia vitripennis]	156402512	XM_001639585.1	195	6.47981e-96	Nematostella vectensis predicted protein (NEMVEDRAFT_v1g86632) mRNA, complete cds	--	--	--	--	P42325	979	4.80174e-133	Neurocalcin homolog OS=Drosophila melanogaster GN=Nca PE=1 SV=2	PF10591	Secreted protein acidic and rich in cysteine Ca binding region	GO:0007165	signal transduction	GO:0005509	calcium ion binding	GO:0005578	proteinaceous extracellular matrix	KOG0044	Ca2+ sensor (EF-Hand superfamily)
comp28994_c0	0.0330834	0.0115002	scaffold7	Mitogen-activated protein kinase 1	Signal transduction	T	No	Domain	No	Blast	Domain	1.36708	5.04704	368	1311	N	332650262	AEE81046.1	1713	0	Erk1/2 [Bemisia tabaci]	268575721	XM_002642794.1	204	1.02536e-100	Caenorhabditis briggsae C. briggsae CBR-MPK-1 protein (Cbr-mpk-1) mRNA, complete cds	K04371	ERK1_2	extracellular signal-regulated kinase 1/2	http://www.genome.jp/dbget-bin/www_bget?ko:K04371	P26696	1612	0	Mitogen-activated protein kinase 1 OS=Xenopus laevis GN=mapk1 PE=1 SV=3	PF00069//PF07714//PF06293//PF01633	Protein kinase domain//Protein tyrosine kinase//Lipopolysaccharide kinase (Kdo/WaaP) family//Choline/ethanolamine kinase	GO:0006468//GO:0009103	protein phosphorylation//lipopolysaccharide biosynthetic process	GO:0016773//GO:0005524//GO:0004672	phosphotransferase activity, alcohol group as acceptor//ATP binding//protein kinase activity	GO:0016020	membrane	KOG0660	Mitogen-activated protein kinase
comp26208_c0	0.259153	0.0920016	scaffold106	Na(+)/H(+) exchange regulatory cofactor NHE-RF2-like	Signal transduction	T	No	Domain	No	No	Domain	1.53511	2.48905	256	934	N	48129806	XP_396656.1	505	6.80565e-59	PREDICTED: Na(+)/H(+) exchange regulatory cofactor NHE-RF1-like [Apis mellifera]	340710239	XM_003393654.1	61	2.25343e-21	PREDICTED: Bombus terrestris Na(+)/H(+) exchange regulatory cofactor NHE-RF2-like (LOC100649320), mRNA	K13358	SLC9A3R2, NHERF2	Na(+)/H(+) exchange regulatory cofactor NHE-RF2	http://www.genome.jp/dbget-bin/www_bget?ko:K13358	Q28619	243	4.27034e-22	Na(+)/H(+) exchange regulatory cofactor NHE-RF1 OS=Oryctolagus cuniculus GN=SLC9A3R1 PE=1 SV=3	PF00595	PDZ domain (Also known as DHR or GLGF)	--	--	GO:0005515	protein binding	--	--	KOG3528	FOG: PDZ domain
comp32935_c0	0.319806	0.166753	scaffold1809/scaffold2170/scaffold4569	Na(+)/H(+) exchange regulatory cofactor NHE-RF3-like	Signal transduction	T	No	Domain	No	No	Domain	2.11584	4.59366	466	1440	N	193669165	XP_001944917.1	1082	6.31697e-138	PREDICTED: PDZ and LIM domain protein Zasp-like isoform 1 [Acyrthosiphon pisum]	332376113	BT128237.1	87	1.23769e-35	Dendroctonus ponderosae clone DPO084_I14 unknown mRNA	--	--	--	--	A1ZA47	916	1.6956e-107	PDZ and LIM domain protein Zasp OS=Drosophila melanogaster GN=Zasp52 PE=1 SV=2	PF00412//PF04023//PF00595	LIM domain//FeoA domain//PDZ domain (Also known as DHR or GLGF)	--	--	GO:0005515//GO:0008270//GO:0005506	protein binding//zinc ion binding//iron ion binding	--	--	KOG1703	Adaptor protein Enigma and related PDZ-LIM proteins
comp33240_c0	0.0771946	0.0287505	scaffold1292	GTP-binding nuclear protein Ran	Signal transduction	T	No	No	Blast	No	Blast	21.34	59.1022	231	1310	N	307206476	EFN84506.1	1114	1.79382e-149	GTP-binding nuclear protein Ran [Harpegnathos saltator]	383847262	XM_003699226.1	279	2.08096e-142	PREDICTED: Megachile rotundata GTP-binding nuclear protein Ran-like (LOC100876452), mRNA	K07936	RAN	GTP-binding nuclear protein Ran	http://www.genome.jp/dbget-bin/www_bget?ko:K07936	Q9VZ23	1083	6.39953e-146	GTP-binding nuclear protein Ran OS=Drosophila melanogaster GN=ran PE=1 SV=1	PF00773//PF00071//PF00009//PF00503//PF00910//PF04670//PF00025//PF08477	RNB domain//Ras family//Elongation factor Tu GTP binding domain//G-protein alpha subunit//RNA helicase//Gtr1/RagA G protein conserved region//ADP-ribosylation factor family//Miro-like protein	GO:0007165//GO:0051252//GO:0007264//GO:0007186	signal transduction//regulation of RNA metabolic process//small GTPase mediated signal transduction//G-protein coupled receptor signaling pathway	GO:0004871//GO:0003724//GO:0019001//GO:0003723//GO:0003924//GO:0005525//GO:0004540	signal transducer activity//RNA helicase activity//guanyl nucleotide binding//RNA binding//GTPase activity//GTP binding//ribonuclease activity	GO:0005634//GO:0005622//GO:0005737	nucleus//intracellular//cytoplasm	KOG0096	GTPase Ran/TC4/GSP1 (nuclear protein transport pathway), small G protein superfamily
comp32611_c0	0.22607	0.0805014	scaffold262	Thymosin	Signal transduction	T	No	No	Domain	No	No	24.2833	68.9979	237	2229	N	301016779	BAJ11759.1	730	2.95813e-88	HsjCib isoform1 [Hodotermopsis sjoestedti]	--	--	--	--	--	--	--	--	--	--	--	--	--	PF11612//PF01290//PF00304	Pseudopilin GspJ//Thymosin beta-4 family//Gamma-thionin family	GO:0007010//GO:0015628//GO:0006952//GO:0015031	cytoskeleton organization//protein secretion by the type II secretion system//defense response//protein transport	GO:0003779//GO:0008565	actin binding//protein transporter activity	GO:0015627//GO:0005737	type II protein secretion system complex//cytoplasm	KOG4794	Thymosin beta
comp32989_c0	0.303264	0.103502	scaffold730	troponin C-like	Signal transduction	T	Blast	Domain	No	No	Domain	174.194	224.625	164	1066	N	240848699	NP_001155712.1	743	1.53165e-95	troponin C-like [Acyrthosiphon pisum]	380016033	XM_003691950.1	128	1.46935e-58	PREDICTED: Apis florea troponin C, isoform 3-like (LOC100870534), mRNA	--	--	--	--	P47948	653	4.18231e-83	Troponin C, isoform 2 OS=Drosophila melanogaster GN=TpnC47D PE=2 SV=2	PF00616	GTPase-activator protein for Ras-like GTPase	GO:0051056	regulation of small GTPase mediated signal transduction	GO:0005096	GTPase activator activity	GO:0005622	intracellular	KOG0027	Calmodulin and related proteins (EF-Hand superfamily)
comp23380_c0	0.402515	0.138002	scaffold633	calmodulin	Signal transduction	T	Blast	Domain	No	No	Domain	188.299	344.341	178	1849	N	254939725	ACT88125.1	763	5.39085e-95	AT15141p [Drosophila melanogaster]	379134069	JN314840.1	308	2.24016e-158	Balanus amphitrite calmodulin mRNA, complete cds	K02183	CALM	calmodulin	http://www.genome.jp/dbget-bin/www_bget?ko:K02183	P62154	761	3.94626e-96	Calmodulin OS=Locusta migratoria PE=1 SV=2	PF03874//PF02627//PF10591//PF02563	RNA polymerase Rpb4//Carboxymuconolactone decarboxylase family//Secreted protein acidic and rich in cysteine Ca binding region//Polysaccharide biosynthesis/export protein	GO:0015774//GO:0055114//GO:0006206//GO:0007165//GO:0006144//GO:0006351	polysaccharide transport//oxidation-reduction process//pyrimidine nucleobase metabolic process//signal transduction//purine nucleobase metabolic process//transcription, DNA-dependent	GO:0015159//GO:0005509//GO:0051920//GO:0003899	polysaccharide transmembrane transporter activity//calcium ion binding//peroxiredoxin activity//DNA-directed RNA polymerase activity	GO:0005730//GO:0005578//GO:0016020	nucleolus//proteinaceous extracellular matrix//membrane	KOG0027	Calmodulin and related proteins (EF-Hand superfamily)
comp29294_c0	0.32532	0.195503	scaffold2475	G protein beta subunit-like protein	Signal transduction	T	No	No	No	Domain	Domain	500.947	669.185	326	1163	N	312306040	ADQ73873.1	1682	0	receptor for activated protein kinase C [Laodelphax striatella]	312306039	HQ385972.1	684	0	Laodelphax striatellus isolate Jiangsu receptor for activated protein kinase C (RACK) mRNA, complete cds	K14753	RACK1	guanine nucleotide-binding protein subunit beta-2-like 1 protein	http://www.genome.jp/dbget-bin/www_bget?ko:K14753	O18640	1400	0	Guanine nucleotide-binding protein subunit beta-like protein OS=Drosophila melanogaster GN=Rack1 PE=2 SV=2	PF00400	WD domain, G-beta repeat	--	--	GO:0005515	protein binding	--	--	KOG0279	G protein beta subunit-like protein
comp30535_c0	0.0827085	0.488759	scaffold1249	protein transport protein	Transporters and protein export machinery	T	No	No	No	Domain	Domain	1.18193	3.7524	500	1668	N	242013817	XP_002427597.1	548	3.37795e-57	conserved hypothetical protein [Pediculus humanus corporis]	--	--	--	--	--	K14005	SEC31	protein transport protein SEC31	http://www.genome.jp/dbget-bin/www_bget?ko:K14005	Q7SYD5	431	3.27126e-43	Protein transport protein Sec31A OS=Danio rerio GN=sec31a PE=2 SV=1	--	--	--	--	--	--	--	--	KOG0307	Vesicle coat complex COPII, subunit SEC31
comp31386_c0		0.0230004	scaffold4440/scaffold5138/scaffold600/scaffold828	low-density lipoprotein receptor	Transporters and protein export machinery	T	Domain	Domain	Domain	Domain	Domain	1.6678	4.48032	465	1397	N	242022207	XP_002431532.1	785	8.66706e-89	low-density lipoprotein receptor, putative [Pediculus humanus corporis]	--	--	--	--	--	K06233	LRP2	low density lipoprotein-related protein 2	http://www.genome.jp/dbget-bin/www_bget?ko:K06233	A2ARV4	124	8.87782e-06	Low-density lipoprotein receptor-related protein 2 OS=Mus musculus GN=Lrp2 PE=1 SV=1	PF00057	Low-density lipoprotein receptor domain class A	--	--	GO:0005515	protein binding	--	--	KOG1215	Low-density lipoprotein receptors containing Ca2+-binding EGF-like domains
comp31462_c0	0.0441112	0.0517509	scaffold351	coatomer	Transporters and protein export machinery	T	No	No	No	Domain	Domain	2.87978	3.88758	856	3174	N	242015300	XP_002428302.1	3252	0	coatomer alpha subunit, putative [Pediculus humanus corporis]	--	--	--	--	--	K05236	COPA	coatomer protein complex, subunit alpha (xenin)	http://www.genome.jp/dbget-bin/www_bget?ko:K05236	P53621	3184	0	Coatomer subunit alpha OS=Homo sapiens GN=COPA PE=1 SV=2	PF04053//PF06957	Coatomer WD associated region//Coatomer (COPI) alpha subunit C-terminus	GO:0016192//GO:0006886	vesicle-mediated transport//intracellular protein transport	GO:0005515//GO:0005198	protein binding//structural molecule activity	GO:0030117//GO:0030126	membrane coat//COPI vesicle coat	KOG0292	Vesicle coat complex COPI, alpha subunit
comp36437_c0	0.187473	0.0977517	scaffold235	Rab GDP dissociation inhibitor	Transporters and protein export machinery	T	No	Domain	Domain	No	Domain	5.58186	7.2014	450	5041	N	312382572	EFR27983.1	1944	0	hypothetical protein AND_04697 [Anopheles darlingi]	--	--	--	--	--	--	--	--	--	P50396	1596	0	Rab GDP dissociation inhibitor alpha OS=Mus musculus GN=Gdi1 PE=1 SV=3	--	--	--	--	--	--	--	--	KOG1439	RAB proteins geranylgeranyltransferase component A (RAB escort protein)
comp34476_c0	0.121306	0.132252	scaffold185	V-type proton ATPase subunit H	Transporters and protein export machinery	T	No	Domain	No	No	No	9.38125	23.7507	510	2560	N	156547735	XP_001605466.1	1881	0	PREDICTED: V-type proton ATPase subunit H isoform 1 [Nasonia vitripennis]	--	--	--	--	--	K02144	ATPeV54kD	V-type H+-transporting ATPase 54 kD subunit	http://www.genome.jp/dbget-bin/www_bget?ko:K02144	Q9V3J1	1716	0	V-type proton ATPase subunit H OS=Drosophila melanogaster GN=VhaSFD PE=2 SV=2	PF11698//PF02985//PF00514//PF01602//PF03224//PF08073	V-ATPase subunit H//HEAT repeat//Armadillo/beta-catenin-like repeat//Adaptin N terminal region//V-ATPase subunit H//CHDNT (NUC034) domain	GO:0015991//GO:0006355//GO:0006119//GO:0016192//GO:0015992//GO:0006886	ATP hydrolysis coupled proton transport//regulation of transcription, DNA-dependent//oxidative phosphorylation//vesicle-mediated transport//proton transport//intracellular protein transport	GO:0008270//GO:0003677//GO:0005515//GO:0016820//GO:0016818//GO:0046961//GO:0005524	zinc ion binding//DNA binding//protein binding//hydrolase activity, acting on acid anhydrides, catalyzing transmembrane movement of substances//hydrolase activity, acting on acid anhydrides, in phosphorus-containing anhydrides//proton-transporting ATPase activity, rotational mechanism//ATP binding	GO:0030117//GO:0000221//GO:0005634	membrane coat//vacuolar proton-transporting V-type ATPase, V1 domain//nucleus	KOG2759	Vacuolar H+-ATPase V1 sector, subunit H
comp37141_c0	0.0771946	0.057501	scaffold2422/scaffold49425/scaffold54/scaffold8414	Coatomer subunit beta	Transporters and protein export machinery	T	No	No	No	Domain	Domain	12.8643	22.6682	970	3274	N	242008111	XP_002424856.1	3837	0	Coatomer subunit beta&apos;, putative [Pediculus humanus corporis]	348500970	XM_003437996.1	348	2.32147e-180	PREDICTED: Oreochromis niloticus coatomer subunit beta&apos;-like (LOC100691498), mRNA	--	--	--	--	O55029	3583	0	Coatomer subunit beta&apos; OS=Mus musculus GN=Copb2 PE=2 SV=2	PF04053//PF00400	Coatomer WD associated region//WD domain, G-beta repeat	GO:0016192//GO:0006886	vesicle-mediated transport//intracellular protein transport	GO:0005515//GO:0005198	protein binding//structural molecule activity	GO:0030117	membrane coat	KOG0276	Vesicle coat complex COPI, beta' subunit
comp32043_c0	0.656154	0.362256	scaffold158	transitional endoplasmic reticulum ATPase	Transporters and protein export machinery	T	No	No	Domain	No	Domain	20.2284	95.7439	812	3307	N	91086235	XP_966692.1	3664	0	PREDICTED: similar to transitional endoplasmic reticulum ATPase TER94 isoform 1 [Tribolium castaneum]	37988934	AK119311.1	855	0	Oryza sativa Japonica Group cDNA clone:001-130-G08, full insert sequence	K13525	VCP, CDC48	transitional endoplasmic reticulum ATPase	http://www.genome.jp/dbget-bin/www_bget?ko:K13525	Q7KN62	3469	0	Transitional endoplasmic reticulum ATPase TER94 OS=Drosophila melanogaster GN=TER94 PE=1 SV=1	PF01695//PF00910//PF02562//PF07728//PF01202//PF00437//PF06414//PF06068//PF00004//PF00931//PF01637//PF04851//PF00158//PF04679//PF07724//PF01443//PF07726//PF01057//PF05496//PF03266//PF01078//PF00006	IstB-like ATP binding protein//RNA helicase//PhoH-like protein//AAA domain (dynein-related subfamily)//Shikimate kinase//Type II/IV secretion system protein//Zeta toxin//TIP49 C-terminus//ATPase family associated with various cellular activities (AAA)//NB-ARC domain//Archaeal ATPase//Type III restriction enzyme, res subunit//Sigma-54 interaction domain//ATP dependent DNA ligase C terminal region/…	GO:0006281//GO:0019079//GO:0009094//GO:0006810//GO:0006571//GO:0006355//GO:0015994//GO:0015979//GO:0000162//GO:0015995//GO:0006260//GO:0006310	DNA repair//viral genome replication//L-phenylalanine biosynthetic process//transport//tyrosine biosynthetic process//regulation of transcription, DNA-dependent//chlorophyll metabolic process//photosynthesis//tryptophan biosynthetic process//chlorophyll biosynthetic process//DNA replication//DNA recombination	GO:0005524//GO:0043531//GO:0003723//GO:0016740//GO:0009378//GO:0016851//GO:0016301//GO:0004765//GO:0003678//GO:0008134//GO:0004386//GO:0016787//GO:0003910//GO:0019204//GO:0003724//GO:0016887//GO:0003677	ATP binding//ADP binding//RNA binding//transferase activity//four-way junction helicase activity//magnesium chelatase activity//kinase activity//shikimate kinase activity//DNA helicase activity//transcription factor binding//helicase activity//hydrolase activity//DNA ligase (ATP) activity//nucleotide phosphatase activity//RNA helicase activity//ATPase activity//DNA binding	GO:0010007//GO:0009379//GO:0005622//GO:0005667//GO:0005657	magnesium chelatase complex//Holliday junction helicase complex//intracellular//transcription factor complex//replication fork	KOG0730	AAA+-type ATPase
comp33644_c0	0.0441112	0.057501	scaffold351	ADP-ribosylation factor	Transporters and protein export machinery	T	No	No	Blast	No	Domain	124.601	232.946	192	3078	N	148298726	NP_001091755.1	960	7.64907e-120	ADP-ribosylation factor [Bombyx mori]	241709502	XM_002413331.1	241	6.60125e-121	Ixodes scapularis ADP-ribosylation factor, mRNA	K07937	ARF1	ADP-ribosylation factor 1	http://www.genome.jp/dbget-bin/www_bget?ko:K07937	P61210	959	7.78693e-121	ADP-ribosylation factor 1 OS=Locusta migratoria GN=ARF1 PE=2 SV=2	PF01591//PF04670//PF00025//PF08477//PF00503//PF00071//PF00009	6-phosphofructo-2-kinase//Gtr1/RagA G protein conserved region//ADP-ribosylation factor family//Miro-like protein//G-protein alpha subunit//Ras family//Elongation factor Tu GTP binding domain	GO:0006000//GO:0007165//GO:0007264//GO:0006013//GO:0007186	fructose metabolic process//signal transduction//small GTPase mediated signal transduction//mannose metabolic process//G-protein coupled receptor signaling pathway	GO:0004871//GO:0019001//GO:0005524//GO:0003873//GO:0005525//GO:0003924	signal transducer activity//guanyl nucleotide binding//ATP binding//6-phosphofructo-2-kinase activity//GTP binding//GTPase activity	GO:0005634//GO:0005622//GO:0005737	nucleus//intracellular//cytoplasm	KOG0070	GTP-binding ADP-ribosylation factor Arf1
comp32359_c0	0.0661668	0.057501	scaffold64	Rab-protein 1	Transporters and protein export machinery	T	No	No	Domain	No	Domain	127.5	217.528	217	1982	N	91087113	XP_975150.1	995	1.41198e-128	PREDICTED: similar to Rab-protein 1 CG3320-PA [Tribolium castaneum]	157108597	XM_001650253.1	260	1.1589e-131	Aedes aegypti ras-related protein Rab-1A partial mRNA	K07874	RAB1A	Ras-related protein Rab-1A	http://www.genome.jp/dbget-bin/www_bget?ko:K07874	Q05974	933	2.22843e-120	Ras-related protein Rab-1A OS=Lymnaea stagnalis GN=RAB1A PE=2 SV=1	PF00004//PF02421//PF00071//PF00009//PF04670//PF00025//PF08477//PF03193//PF10662//PF07728	ATPase family associated with various cellular activities (AAA)//Ferrous iron transport protein B//Ras family//Elongation factor Tu GTP binding domain//Gtr1/RagA G protein conserved region//ADP-ribosylation factor family//Miro-like protein//Protein of unknown function, DUF258//Ethanolamine utilisation - propanediol utilisation//AAA domain (dynein-related subfamily)	GO:0007264//GO:0015684//GO:0006576	small GTPase mediated signal transduction//ferrous iron transport//cellular biogenic amine metabolic process	GO:0015093//GO:0005525//GO:0003924//GO:0005524//GO:0016887	ferrous iron transmembrane transporter activity//GTP binding//GTPase activity//ATP binding//ATPase activity	GO:0005622//GO:0005737//GO:0016021//GO:0005634	intracellular//cytoplasm//integral to membrane//nucleus	KOG0084	GTPase Rab1/YPT1, small G protein superfamily, and related GTP-binding proteins
comp264825_c0	0.0275695	0.057501	scaffold224	clathrin heavy chain	Transporters and protein export machinery	T	No	No	Domain	No	Domain	0	0.801923	73	223	N	262304475	ACY44830.1	386	2.41774e-44	clathrin heavy chain [Machiloides banksi]	262304406	GQ887223.1	89	1.30814e-37	Acheta domesticus isolate 3_6 voucher AdoNEOPT clathrin heavy chain mRNA, partial cds	K04646	CLTC	clathrin heavy chain	http://www.genome.jp/dbget-bin/www_bget?ko:K04646	P29742	353	2.58804e-38	Clathrin heavy chain OS=Drosophila melanogaster GN=Chc PE=2 SV=1	PF00637	Region in Clathrin and VPS	GO:0006886//GO:0016192	intracellular protein transport//vesicle-mediated transport	--	--	--	--	KOG0985	Vesicle coat protein clathrin, heavy chain
comp276289_c0	0.0441112	0.0402507	scaffold1003	discs large	Unknown	T	No	Domain	No	No	Domain	0.697369	2.08749	35	257	N	189234387	XP_001815997.1	150	5.45783e-10	PREDICTED: similar to discs large 1 CG1725-PK [Tribolium castaneum]	--	--	--	--	--	--	--	--	--	Q5PYH6	131	1.41563e-08	Disks large homolog 1 OS=Danio rerio GN=dlg1 PE=2 SV=2	--	--	--	--	--	--	--	--	--	--
comp32496_c0	0.165417	0.0287505	scaffold853	protein with PTZ00121 domain	Unknown	T	No	No	Domain	No	No	14.2275	12.7129	194	844	N	195124495	XP_002006728.1	134	6.63498e-07	GI21225 [Drosophila mojavensis]	--	--	--	--	--	--	--	--	--	--	--	--	--	PF08703//PF07464	PLC-beta C terminal//Apolipophorin-III precursor (apoLp-III)	GO:0006869//GO:0016042//GO:0009395//GO:0046339	lipid transport//lipid catabolic process//phospholipid catabolic process//diacylglycerol metabolic process	GO:0004435//GO:0005509//GO:0008289	phosphatidylinositol phospholipase C activity//calcium ion binding//lipid binding	GO:0005576	extracellular region	--	--
