# Supplementary material for: Seminal fluid protein genes of the brown planthopper, Nilaparvata lugens
Source: BMC Genomics. 2016 Aug 18;17:654. doi: 10.1186/s12864-016-3013-7 (PMC4990865; doi:10.1186/s12864-016-3013-7)
Supplement: Additional file 3: Table S3. — Statistics of function groups. This file gives a statistics analysis of the detected proteins of each function groups, as described in Methods. (XLSX 12 kb) [file 12864_2016_3013_MOESM3_ESM.xlsx]

## Sheet: Sheet1
Supplemental table 3: Statistics of function groups
	Percentage of numbers (%)		Percentage of expression levels (%)
Group	<1>	<2>	<1>	<2>
Cell structure	0.458716	9.17431	0.00500974	3.1239
Metabolism: amino acid	0	3.21101	0	0.105863
Metabolism: carbohydrate	2.29358	5.9633	0.163207	0.459491
Metabolism: detoxification	0	2.29358	0	0.0638592
Metabolism: energy	0	4.58716	0	0.744651
Metabolism: lipid	4.58716	0.917431	2.56017	0.0238743
Metabolism: nucleotide	0.458716	1.83486	0.964042	0.0441112
Metabolism: others	0.458716	0	0.104289	0
Protein modification machinery	5.50459	2.75229	1.47871	0.268591
Proteolysis regulators	16.9725	5.50459	16.3844	0.066259
RNA and protein synthesis	0	2.75229	0	2.25669
Signal transduction	2.29358	4.58716	1.39102	0.687546
Transporters and protein export machinery	1.37615	4.58716	20.2027	0.229889
Other	4.58716	7.79817	28.3032	0.922698
Unknown	4.12844	0.917431	19.5423	0.0112168
Total	43.1193	56.8807	91.0991	9.00864
<1> stand for proteins predicted to be secreted SFPs
<2> stand for proteins not predicted to be secreted SFPs but possess the same conserved domain or show blastp (1e-5) results with SFPs of seminal fluid of D. melanogaster, A. aegypti, A. albopictus and A. mellifera.
A total of 218 genes was in group <1> and group <2>.
Percentage of numbers (%): (number of each group/218)×100
Percentage of expression levels (%): (Accumulation of expression RPKM value of each gene function groups/accumulation of expression RPKM value of the 218 genes)×100
