# Supplementary material for: Seminal fluid protein genes of the brown planthopper, Nilaparvata lugens
Source: BMC Genomics. 2016 Aug 18;17:654. doi: 10.1186/s12864-016-3013-7 (PMC4990865; doi:10.1186/s12864-016-3013-7)
Supplement: Additional file 4: Table S8. — Proteins only detected in MAG samples possessing a signal peptide. We analyzed the signal peptide of the proteins that were only detected from MAG samples. We identified 14 proteins with signal peptides, and their information, including their sequences, is provided in this file. (XLSX 31 kb) [file 12864_2016_3013_MOESM4_ESM.xlsx]

## Sheet: Infirmation
Supplemental Table 8: Protein only detected in MAG samples possessing a signal peptide
MRT_id	Name	Function	MAG-RPKM	NR ID	NR Score	NR Evalue	NR Description	NT GI	NT ID	NT Score	NT Evalue	NT Description	KO ID	KO Name	KO Description	Http Link	Swissprot ID	Swissprot Score	Swissprot Evalue	Swissprot Description	PFAM ID	PFAM description	Gene Ontology Biological Pathway	BP Description	Gene Ontology Molecular Function	MF Description	Gene Ontology Cellular Component	CC Description	KOG ID	KOG Description
comp36480_c0	Lipase 3	Metabolism: lipid	46.8083	XP_002422710.1	575	5.73786e-64	Lipase 3 precursor, putative [Pediculus humanus corporis]	--	--	--	--	--	--	--	--	--	O46107	527	8.03256e-58	Lipase 1 OS=Drosophila melanogaster GN=Lip1 PE=2 SV=2	PF07819//PF04083//PF01738	PGAP1-like protein//Partial alpha/beta-hydrolase lipase region//Dienelactone hydrolase family	GO:0006629//GO:0006505//GO:0006886	lipid metabolic process//GPI anchor metabolic process//intracellular protein transport	GO:0016787//GO:0016788	hydrolase activity//hydrolase activity, acting on ester bonds	GO:0031227	intrinsic to endoplasmic reticulum membrane	KOG2624	Triglyceride lipase-cholesterol esterase
comp36134_c0	nucleobindin-2	Other: binding	2.90562	ADD19025.1	903	9.76422e-113	DNA-binding protein of the nucleobindin family [Glossina morsitans morsitans]	--	--	--	--	--	--	--	--	--	P80303	579	2.00133e-67	Nucleobindin-2 OS=Homo sapiens GN=NUCB2 PE=1 SV=2	--	--	--	--	--	--	--	--	KOG1181	FOG: Low-complexity
comp36006_c0	cathepsin L	Proteolysis regulators: protease	16.5438	XP_003489564.1	1261	9.83955e-170	PREDICTED: cathepsin L-like [Bombus impatiens]	336111719	JF732774.1	38	1.93201e-08	Chelon labrosus cathepsin L mRNA, partial cds	K01365	CTSL	cathepsin L	http://www.genome.jp/dbget-bin/www_bget?ko:K01365	Q26636	1193	1.23028e-160	Cathepsin L OS=Sarcophaga peregrina PE=1 SV=1	PF00112//PF03051	Papain family cysteine protease//Peptidase C1-like family	GO:0006508	proteolysis	GO:0008234//GO:0004197	cysteine-type peptidase activity//cysteine-type endopeptidase activity	--	--	KOG1543	Cysteine proteinase Cathepsin L
comp35881_c0	endoplasmic reticulum resident protein	protein modification machinery	1.83025	XP_971182.1	1562	0	PREDICTED: similar to CG9911 CG9911-PA [Tribolium castaneum]	--	--	--	--	--	--	--	--	--	Q9D1Q6	999	5.1565e-125	Endoplasmic reticulum resident protein 44 OS=Mus musculus GN=Erp44 PE=1 SV=1	PF00085//PF01216	Thioredoxin//Calsequestrin	GO:0045454	cell redox homeostasis	GO:0005509	calcium ion binding	--	--	KOG0190	Protein disulfide isomerase (prolyl 4-hydroxylase beta subunit)
comp36049_c0	pancreatic triacylglycerol lipase-like	Metabolism: lipid	3.20998	XP_001948643.2	2325	0	PREDICTED: pancreatic triacylglycerol lipase-like [Acyrthosiphon pisum]	--	--	--	--	--	K14073	PNLIP, PL	pancreatic triacylglycerol lipase	http://www.genome.jp/dbget-bin/www_bget?ko:K14073	Q64425	792	1.22213e-94	Pancreatic triacylglycerol lipase (Fragment) OS=Myocastor coypus GN=PNLIP PE=2 SV=1	--	--	--	--	--	--	--	--	--	--
comp39711_c0	uncharacterized protein	unknown	183.392	--	--	--	--	--	--	--	--	--	--	--	--	--	--	--	--	--	--	--	--	--	--	--	--	--	--	--
comp36423_c0	alkaline phosphatase	other: protein phosphatase	27.5279	ACN29683.1	2660	0	alakaline phosphatase 2 [Nilaparvata lugens]	223951436	FJ175381.1	1704	0	Nilaparvata lugens alakaline phosphatase 2 (ALP2) mRNA, complete cds	K01077	E3.1.3.1, phoA, phoB	alkaline phosphatase	http://www.genome.jp/dbget-bin/www_bget?ko:K01077	P29523	1039	1.50928e-130	Membrane-bound alkaline phosphatase OS=Bombyx mori GN=Alp-m PE=1 SV=3	PF00245//PF01676	Alkaline phosphatase//Metalloenzyme superfamily	GO:0008152	metabolic process	GO:0003824//GO:0016791//GO:0046872	catalytic activity//phosphatase activity//metal ion binding	--	--	KOG4126	Alkaline phosphatase
comp33759_c1	endoplasmic reticulum resident protein	protein modification machinery	3171.31	XP_002426577.1	516	2.44268e-57	Endoplasmic reticulum protein ERp29, putative [Pediculus humanus corporis]	--	--	--	--	--	--	--	--	--	P30040	351	1.0752e-35	Endoplasmic reticulum resident protein 29 OS=Homo sapiens GN=ERP29 PE=1 SV=4	PF07749//PF07912	Endoplasmic reticulum protein ERp29, C-terminal domain//ERp29, N-terminal domain	GO:0009306	protein secretion	--	--	GO:0005788//GO:0005783	endoplasmic reticulum lumen//endoplasmic reticulum	--	--
comp36625_c0	calumenin	Other: binding	4.34983	XP_002423469.1	1129	7.08393e-142	Calumenin precursor, putative [Pediculus humanus corporis]	--	--	--	--	--	--	--	--	--	Q6XLQ7	892	1.10501e-108	Calumenin OS=Oryctolagus cuniculus GN=CALU PE=1 SV=2	PF02248//PF10591	Small coat protein//Secreted protein acidic and rich in cysteine Ca binding region	GO:0007165	signal transduction	GO:0005509//GO:0005198	calcium ion binding//structural molecule activity	GO:0019028//GO:0005578	viral capsid//proteinaceous extracellular matrix	KOG4223	Reticulocalbin, calumenin, DNA supercoiling factor, and related Ca2+-binding proteins of the CREC family (EF-Hand protein superfamily)
comp37051_c0	UDP-glucose:glycoprotein glucosyltransferase	protein modification machinery	15.9726	XP_969332.2	4610	0	PREDICTED: similar to UDP-glucose glycoprotein:glucosyltransferase [Tribolium castaneum]	410898652	XM_003962763.1	209	6.59733e-103	PREDICTED: Takifugu rubripes UDP-glucose:glycoprotein glucosyltransferase 1-like (LOC101061848), mRNA	K11718	HUGT	UDP-glucose:glycoprotein glucosyltransferase	http://www.genome.jp/dbget-bin/www_bget?ko:K11718	Q09332	3773	0	UDP-glucose:glycoprotein glucosyltransferase OS=Drosophila melanogaster GN=Ugt PE=1 SV=2	PF01501//PF06427	Glycosyl transferase family 8//UDP-glucose:Glycoprotein Glucosyltransferase	GO:0006486	protein glycosylation	GO:0003980//GO:0016757	UDP-glucose:glycoprotein glucosyltransferase activity//transferase activity, transferring glycosyl groups	--	--	KOG1879	UDP-glucose:glycoprotein glucosyltransferase
comp35950_c0	unknown	unknown	10535.9	--	--	--	--	--	--	--	--	--	--	--	--	--	--	--	--	--	PF09268//PF01607//PF00665	Clathrin, heavy-chain linker//Chitin binding Peritrophin-A domain//Integrase core domain	GO:0006030//GO:0006886//GO:0015074//GO:0016192	chitin metabolic process//intracellular protein transport//DNA integration//vesicle-mediated transport	GO:0008061//GO:0005198	chitin binding//structural molecule activity	GO:0005576//GO:0030130//GO:0030132	extracellular region//clathrin coat of trans-Golgi network vesicle//clathrin coat of coated pit	--	--
comp31084_c0	Kazal type serine protease inhibitors	Proteolysis regulators: protease inhibitor	9.67233	XP_002428932.1	137	1.50208e-07	hypothetical protein Phum_PHUM411100 [Pediculus humanus corporis]	--	--	--	--	--	--	--	--	--	--	--	--	--	PF10099//PF00050//PF07174	Anti-sigma-K factor rskA//Kazal-type serine protease inhibitor domain//Fibronectin-attachment protein (FAP)	--	--	GO:0050840//GO:0005515	extracellular matrix binding//protein binding	GO:0016021//GO:0005886//GO:0005576	integral to membrane//plasma membrane//extracellular region	--	--
comp35986_c0	Sparc	Other: binding	34.8106	AAV88596.1	837	1.14569e-105	Sparc [Schistocerca gregaria]	--	--	--	--	--	--	--	--	--	P34714	415	3.5497e-45	SPARC OS=Caenorhabditis elegans GN=ost-1 PE=1 SV=1	PF02777//PF10591	Iron/manganese superoxide dismutases, C-terminal domain//Secreted protein acidic and rich in cysteine Ca binding region	GO:0006801//GO:0007165//GO:0055114	superoxide metabolic process//signal transduction//oxidation-reduction process	GO:0005509//GO:0046872//GO:0004784	calcium ion binding//metal ion binding//superoxide dismutase activity	GO:0005578	proteinaceous extracellular matrix	KOG4004	Matricellular protein Osteonectin/SPARC/BM-40
comp35374_c0	hypothetical protein	unknown	150.07	XP_001947173.1	1147	5.88046e-148	PREDICTED: hypothetical protein LOC100167353 [Acyrthosiphon pisum]	--	--	--	--	--	--	--	--	--	--	--	--	--	--	--	--	--	--	--	--	--	--	--

## Sheet: Sequences
>comp36480_c0
ATGAGGTATTTTGGATATAAAACCATTGTGGGTTTAACTATTGGATTGGTACTTCTTAGC
ACTAGTAGCTGTCAGCAAATAACTAGAACCTCGGCAGACAGGATCAGTTCAGCTGGCTTC
ACACCGGAAGTGCACAAAGTGGCAACACTGGATGGATATGTGCTGACACTATTCCGCATT
GTGACGTCATCAAGTAATAAGACCAAAGATCAGCAGCGCAATCATCCAGTGCTGATTCAG
CATGGTCTGCTCATGTCGTCTGATTGCTTTCTCGTTGATACTGATGGATTAGGTTTTGTA
CTAGCTCGAGACAACTGGGATGTGTGGCTTGGAAATATAAGAGGCAATTATTACAGTAGA
GCACATAACAGGATATCACCCAACAGCTCTGAGTTTTGGAACTACAGTTGGCACGACATG
GGCCAGAAAGATATAACCGCCATGATTGATTACATACTCAATAAAACTGGAAAGCCGCAA
CTGAACTACATCGGCCACTCTATGGGAACCACAATGTTCTATGTGATGGCATCCACTATG
CCCAGCTACAACAAGAAGATCAGCACCATGATAAGTTTGGCTCCAATCGGCAGAATGACT
AAATGGAACTTTGTACTCAATAACTCGACTTACATTTACCAGTACACACATGATTACACT
ATGAAAAATATACGCCAAAATAAGGTTGAAGTTCTGCCTAGAGGAGAGTTTAAAGGAATG
TCCAAGCATCAAATTCTAATGGAAGATTTGGACACCTACTTCAGGACTACATTTCAGATT
ATAACTTGGTTTGTTAATGAAGTGACTGGTGAAGACATATTTCCAGACGGTACTTCTACC
AGAAACTTACTACATTATCTTCAAAATATTGGATCAGGAACATTTCAAAGGTTCGATTAT
GGTTCACGTGAGCGGAACATGAAGGCTTGGGGACATGAAGCTCCAACACCATACAATTTA
AACAACATTAAAGCGCCTGTAGCCGTGTTTTACGCAGTAGCAGATGAATTCGCGTCCGAA
AAAGACGCGGAGTATATGATTTCAAAATTGCCAAACGTTGTGATGAAAATGAGAATTTCA
GCGATGCGATTTGGACACGGTGATTTCTGCTTCACTACTGCCAGAGAGAACCTCAGCATG
CGTCGAAAGATGCACGCCTCCATTTTGAATCTATTGAATCAGCGAGATGAACAAAGTGTT
GCCAAAAAATCTTGTCAGAACAAGAAAGATTGTGATCCAAAATCGTAA
>comp36480_c0
MRYFGYKTIVGLTIGLVLLSTSSCQQITRTSADRISSAGFTPEVHKVATLDGYVLTLFRI
VTSSSNKTKDQQRNHPVLIQHGLLMSSDCFLVDTDGLGFVLARDNWDVWLGNIRGNYYSR
AHNRISPNSSEFWNYSWHDMGQKDITAMIDYILNKTGKPQLNYIGHSMGTTMFYVMASTM
PSYNKKISTMISLAPIGRMTKWNFVLNNSTYIYQYTHDYTMKNIRQNKVEVLPRGEFKGM
SKHQILMEDLDTYFRTTFQIITWFVNEVTGEDIFPDGTSTRNLLHYLQNIGSGTFQRFDY
GSRERNMKAWGHEAPTPYNLNNIKAPVAVFYAVADEFASEKDAEYMISKLPNVVMKMRIS
AMRFGHGDFCFTTARENLSMRRKMHASILNLLNQRDEQSVAKKSCQNKKDCDPKS
>comp36134_c0
ATGAAGAAAACTCTAAAAATATATTGTCTGCTAATTGGAGCCTTGCACCTGTGTTCGAGT
CTGCCCGTAACTCCCAACAAGCCGAAAGATGAGAAAGACGAGAAAGATACAAAAGAAAAC
AAAGTTGAACCGGATAATCTTGAACAGATGGGAATAGAGTATAATAGGTATTTGAGGCAG
GTGGTTGATGCTTTAGAACAAGATGAAGCTTTTAGAAAAAAGCTTGACAACGCTGAGGAA
GCAGATATCAGGTCGGGAAAAATAGCTCACGAGCTGGATTACGTGAATCATCACGTTCGA
ACGAAGCTGGATGAGCTGAAACGTGTGGAGTTGGAGAGACTGCGCACCTTGGTGAAGCAA
GCCATGGACGACAACAACCACGACTCTCCGCACCTCAAAGCACCTGAGCATCTCGATCAC
GGCAATCCCAACAGCTTCGAAGTGGCCGATCTACAGAAATTGATCAAGAAGGTAACTTCA
GATTTGGCTGAAGCCGATAAGCTAAGACGCGAAGAATTCAAAGAGTATGAAATGCAAAAG
CATTTCGAAGAAGAGGAAAAAATGAAATCATTGGATGAAGAGCATAAAAAGGAGTACAAA
GAAGAATTGGAAAACATGAAGAAGAAACATAAGAAACACCAACCGCTCCATCATCCTGGC
AGTAAACAGCAATTGGAAGAAGTATGGGAGAAACAAGATCATATGGAAAATCAGGAGTTC
AACCCCAAAACATTCTTCTACATCAGAGATCTTGACGGCAACGGCTACTGGGACCAAGAG
GAGGTGAAGATGCTGTTCCTGAAGGAGTTGGACAAACTCTACCAAGCTGGAGTGCCCGAA
GATGACATGAGAGAGAGAGCCGAAGAGATGGAGCGCATGAGAGAGCACGTGTTCCGTGAA
AGCGACACCAACAGAGATGGACTTATCAGTTTCCAAGAATTCATGGATCAAACGAAAAAG
CCAGAGTTTGAGAGGGATGATGGCTGGGAATCTCTGGACCAACAGCAGATGTACACCCCA
GAAGAGTACGCTGAGTTCGAGAGGAGACGCCAGCAGGAAATCGAGAAACTCATCAAGGAG
GGAAGAGAGATTTGA
>comp36134_c0
MKKTLKIYCLLIGALHLCSSLPVTPNKPKDEKDEKDTKENKVEPDNLEQMGIEYNRYLRQ
VVDALEQDEAFRKKLDNAEEADIRSGKIAHELDYVNHHVRTKLDELKRVELERLRTLVKQ
AMDDNNHDSPHLKAPEHLDHGNPNSFEVADLQKLIKKVTSDLAEADKLRREEFKEYEMQK
HFEEEEKMKSLDEEHKKEYKEELENMKKKHKKHQPLHHPGSKQQLEEVWEKQDHMENQEF
NPKTFFYIRDLDGNGYWDQEEVKMLFLKELDKLYQAGVPEDDMRERAEEMERMREHVFRE
SDTNRDGLISFQEFMDQTKKPEFERDDGWESLDQQQMYTPEEYAEFERRRQQEIEKLIKE
GREI
>comp36006_c0
ATGAGGTCTTTCGTGGTTTTGCTGTTTGCCCTAGTGGGCATGGCACAGTGCGTGTCATTC
TTCGACCTGGTGACAGAGGAATGGAAAACTTTTAAGCTGGAACACAAGAAAAGTTACGGT
AATGATTTGGAAGAGAAGTTTAGAATGAAGATCTTCATGGACAACCGTAACAAGATTGCC
AAGCACAATGCCAAGTATGAGAAGGGGTTGGCTTCCTTCAAACTGAAGATCAACCACTTT
GGTGACATGCTGCACCACGAATTTGTGTCGACAATGAACGGCTTCAACTACACGCAGGCG
CGACTCTACAAGAAGCAGCACGCTGAGAGTGTGCCGACGTTCATGTCACTTGCCCATGTC
ACCGTCGCCGATCAAGTTGACTGGCGCCAGGAGGGTGCCGTCACACCGGTCAAGAACCAG
GGCAAGTGCGGGTCCTGCTGGTCATTCAGTTCCACGGGAGCCCTGGAAGGAGCACATTTC
CGCAAAACAGGCCGACTTGTGTCGCTGAGCGAGCAACAGCTGATCGACTGTTCGAGCAAA
TATGGCAACAACGGATGCAACGGCGGTCTCATGGACCAGGCCTTCACCTACATCAGGGAC
AACAAGGGTATTGACAAGGAGGACACCTACCCGTATGAGGCTGCTGATGACACCTGCCGT
TACCGCCCAGCCGACAAGGCCGCAACCGACAAGGGATACCACGACATCACCGAGGGAGAC
GAGGATGCCCTCAAGTCGGCCGTCGCTTCCATGGGACCCGTTTCAGTCGCCATCGACGCC
AGTCGCGAATCGTTCCAGTTCTACTCCACCGGAGTGTACTACGAACCCGAATGTGACCCC
CAGGGTCTGGACCATGGAGTTCTGGCCGTTGGGTATGGAACCACCGAGGACGGTCAGGAC
TACTGGCTGGTGAAGAACTCATGGGGCACCCAGTGGGGCGAGGAGGGCTACATCAAGATG
GCGCGCAACCGTGACAACAACTGCGGTATCGCTTCGTCCGCCAGCTACCCTGTTGTCTAG
>comp36006_c0
MRSFVVLLFALVGMAQCVSFFDLVTEEWKTFKLEHKKSYGNDLEEKFRMKIFMDNRNKIA
KHNAKYEKGLASFKLKINHFGDMLHHEFVSTMNGFNYTQARLYKKQHAESVPTFMSLAHV
TVADQVDWRQEGAVTPVKNQGKCGSCWSFSSTGALEGAHFRKTGRLVSLSEQQLIDCSSK
YGNNGCNGGLMDQAFTYIRDNKGIDKEDTYPYEAADDTCRYRPADKAATDKGYHDITEGD
EDALKSAVASMGPVSVAIDASRESFQFYSTGVYYEPECDPQGLDHGVLAVGYGTTEDGQD
YWLVKNSWGTQWGEEGYIKMARNRDNNCGIASSASYPVV
>comp35881_c0
ATGGGACTTCTTCATGGACTTACAAGTTTGAAGTTTACCGTATTTCTTCATATCTGCATT
TCATTCAGCTGTTATAGGCCCACGGATAGTGGTGCTGTATCCCTCACGCAATCCACCATC
GACACTACACTTGCCACTAGCGAGCTAGTAGTCATAAATTTCTACGCAGAATGGTGTCGA
TTCAGCAACATTTTGGCGCCGATTTTCGATGAAGCCGCTACAAAAGTGGCAGCTGAATTT
CCTCAGCAGCAGGTGGTCATGGGAAAAGTCGACTGTGATAAAGAGAATTCCATAGCAACT
AGATTTCACATCACCAAGTACCCGACTCTGAAGGTGATTCAGAACGGGCAGCCGGCAAAA
CGGGAGTACAGGGGTCAGCGATCTGTGGACGCGTTCTACAATTTCGTCAAAAAACAACTG
GAAGACCCGATCAAGGAGTTCAAGGAGCTGAACGAGCTTAAGAATCTTGATACAAAGAAG
AGGATAATTATTGGGTTTTTCGACCACAAAGACTGTCCGGAGTACAATACATTCAGACGG
GTGGCCACAACACTCAAGGATGATTGCCAGTTCCATGTAGGATTTGGGAGCGTAGTCCAG
CAAATGCACCCGCCCAACCAGCCGATTGTCGTGTTTAGACCAGACGTGGCGTTGTCGAAC
GAACGTGACGAGACATATAATGGCTCACTAACCAGCTACGACGAGACGAACATCTGGATG
AGTGAGCGCTGCATCCCTCTGGTCAGGGAGATCACGTTTGAGAACGCCGAGGAGCTGACT
GAGGAGGGCCTGCCCTTCCTCATCCTCTTCCACAAGCCCAACGACGAGGCTATCATCAAA
CGGTTCAAGGACATAGTGCACAACGATCTCATACAGGAGAAACAAAACATCAACTTTTTG
ACAGCTGACGGCGAGCGCTTCGCTCACCCACTGCATCACCTAGGGAAAGGCCAAGATGAG
TTGCCTCTGATTGCTATTGATAGTTTCCGTCACATGTACCTCTTTCCCGACATCAAGGAC
ATGGAAACGCCCGGCAAACTACTCCAGTTCATTAAGGACCTGTACTCGGGCAAACTGCAT
CGCGAGTTCCATCACGGCCCCGATCCCAACGAGGTGTTGGCCATAGAGCACAAGCCTAGT
GGAGCACCCACCACTCCACCAGAGTCCACATTTAAGAAGCTCGGCCCCTCTAAGAACCGC
TACACGTTGCTCCGGGATGAGCTCTAG
>comp35881_c0
MGLLHGLTSLKFTVFLHICISFSCYRPTDSGAVSLTQSTIDTTLATSELVVINFYAEWCR
FSNILAPIFDEAATKVAAEFPQQQVVMGKVDCDKENSIATRFHITKYPTLKVIQNGQPAK
REYRGQRSVDAFYNFVKKQLEDPIKEFKELNELKNLDTKKRIIIGFFDHKDCPEYNTFRR
VATTLKDDCQFHVGFGSVVQQMHPPNQPIVVFRPDVALSNERDETYNGSLTSYDETNIWM
SERCIPLVREITFENAEELTEEGLPFLILFHKPNDEAIIKRFKDIVHNDLIQEKQNINFL
TADGERFAHPLHHLGKGQDELPLIAIDSFRHMYLFPDIKDMETPGKLLQFIKDLYSGKLH
REFHHGPDPNEVLAIEHKPSGAPTTPPESTFKKLGPSKNRYTLLRDEL
>comp36049_c0
ATGGAGTGGAGATGCAGCTGCAGACAGCTGTTGTGGCTGCTATTGGCCGGCAGCTGCTGC
ATGCAGCTCAGCGGTGCAGCCGGGCTCATTGAGTGGGGACGCAGCAACAAAATAGAGGTC
AACATTCCCTGGCTGCCTTTTGAAAATGAAACCCGGTGCTACGATGAGCTGGGCTGCCTG
AATGTGACCAGGGACTGGTATCATCTGATCTACCGACCCTTCAATGTTTTCCCACTTCCC
AGACAGGTCATAGACACTAAGTTCATCCTCTACACTAGAAAGAACCCCACTGAGGGTCAA
ACGATAAGAGTGCAGTCAGAGAAGACAATCATGAAATCAAATTTCGATCCAAAGAAGCCA
ACCAAAATAATCATTCACGGTTTCATCGATACACCTCTTAGTTCCTGGGTCAAGGAGATG
AGACGAGAACTGCTCAAACGCGCCGATTGGAACGTGGTGGTGGTAGACTGGGCGGGGGGG
TCTCTCCCCCTCTACACCCAGGCGACGGCTAACACACGATTGGTCGGCCTAGAAGTCGCC
TACTTTGTCAACTATATGAAGGACAAACACAAACTGAGCCCGGCCCAGGTGCACATAATA
GGGCACAGCCTAGGCGCCCACACGGCAGGCTACGCGGGGGAGCGCATCGCCGGCCTAGGG
CGCATCACGGGGCTTGACCCGGCCGAGCCCTACTTCCAGGGCATGCCCCCCAGGGTGCGG
CTCGACCCCTCCGACGCTCAGCTTGTCGACGTCATTCACACCGACGGCACCTCTATATTC
CTACTAGGTTACGGCATGAGTGAACCGTGCGGCCACGTGGACTTCTACCCGAACAACGGC
CGCGAACAGCCGGGCTGTGACATCACCGAGACCCCCCTGCCGCTCACCTTCATCCGTGAG
GGCATCGAGGAGGCCAGCCGGGTGCTCGTCGCCTGCAACCACGTCAGAGCCATCAAACTC
TTCACGGAGTCCATCAACAGTCGCTGTCCCTATGTGGCGCACCGATGCTCCAACTATAAC
CACTTTTTGCAGGGGCGGTGTTTCTCGTGTGGAGACAATGGTACAGGCTGTGCAATGATG
GGGCTGGACGTGCAGAGGAGTTCACATCCTCCAGGTTCCAAATATTTCATTGCCACTGGC
AAAGACACGCCTTACTGCAGGCGTCACTACCGGGTGACGTTAGACCTAGCACGGCCTCCA
AGGGCAGAAGCGTGGGTTCAGGGGTTCATGCGGGTTTCCCTGCACAGCGACAATGGTGCC
ATCAAAAACCTCGATCTCACACCCAGCGGCTACGAGCGATTCGAGCACGGCACTTCGCGC
AGTTTCGTGGTGACCCACCCGGAGGAGGTGGGCGAGGTGCGGAGGGTGGAGCTCTACTGG
GAGTACGACATGGACGTGCTGCAGCCACGCAGTCTGTGCTTCCTCTGGTGCAACGATCAC
CTCTACGTGGCCAGTGTGCACGTTGCCATGGCAACCTCGCCACACGGCGCCGCCGCCGTC
AGAGATAAACGAGCCATCGAAGTGAACACAAAGCTATGTAGCAGCGGCAACAGGGACTAT
GCGGATGTGCCATCTAGATCGTCGGTGGTGTTCGTCGACACTTGCACCAGTGCCAAGCGG
ACGATTGGCGACGAAGTCAGTCAGTTGAGTCAGCAGAGCATCAGCAGCAGTCAGCAGCGT
CAGCAGGAACAACAGGAGCAGATACAACAGCAGCAGCAGAATTCCATCCAGCAGACCCCT
TTGCTGCTCTAG
>comp36049_c0
MEWRCSCRQLLWLLLAGSCCMQLSGAAGLIEWGRSNKIEVNIPWLPFENETRCYDELGCL
NVTRDWYHLIYRPFNVFPLPRQVIDTKFILYTRKNPTEGQTIRVQSEKTIMKSNFDPKKP
TKIIIHGFIDTPLSSWVKEMRRELLKRADWNVVVVDWAGGSLPLYTQATANTRLVGLEVA
YFVNYMKDKHKLSPAQVHIIGHSLGAHTAGYAGERIAGLGRITGLDPAEPYFQGMPPRVR
LDPSDAQLVDVIHTDGTSIFLLGYGMSEPCGHVDFYPNNGREQPGCDITETPLPLTFIRE
GIEEASRVLVACNHVRAIKLFTESINSRCPYVAHRCSNYNHFLQGRCFSCGDNGTGCAMM
GLDVQRSSHPPGSKYFIATGKDTPYCRRHYRVTLDLARPPRAEAWVQGFMRVSLHSDNGA
IKNLDLTPSGYERFEHGTSRSFVVTHPEEVGEVRRVELYWEYDMDVLQPRSLCFLWCNDH
LYVASVHVAMATSPHGAAAVRDKRAIEVNTKLCSSGNRDYADVPSRSSVVFVDTCTSAKR
TIGDEVSQLSQQSISSSQQRQQEQQEQIQQQQQNSIQQTPLLL
>comp39711_c0
ATGAAGAGCATCATCTTACTACTTGTGATTGGAGTTGGTGCGACCTGCGGACAAATTTAC
CGGTCGTCATACGCACCCGCAGGCTCCATGTATCCCAGGCCGCAATCCGCATACGAGGAA
GAAGAAGCCATACTTGATCGCAGCAAGGGATCCGAAGACTCCTCATCAAATGTGCCAGTC
GAGGATGTCAATCTCAGAAACCAAGTTCAATTTTGGCCAAAGGAGAAGCAGCCTTTCTGG
TACCTGAACGCCCAGGCCATCAATAGACAAATTGGAAAAGTGAATGGTGCTGTCGTTCAA
TCTTCCACTACTGATTCAACCACCACTAACACCGATAATCGTGCATCCAGTAGCCCGCAA
TCAAACTGA
>comp39711_c0
MKSIILLLVIGVGATCGQIYRSSYAPAGSMYPRPQSAYEEEEAILDRSKGSEDSSSNVPV
EDVNLRNQVQFWPKEKQPFWYLNAQAINRQIGKVNGAVVQSSTTDSTTTNTDNRASSSPQ
SN
>comp36423_c0
ATGCTCGCCTTCAGCCCGCTTATAATCGCTGTGTGCCTTCTATCTTCCTTGACACTGCTT
CAACAATTGCCGGAAACTAGATGTACTCCACTGGGTGAAACCGCCCTGAATCCCGAGAAC
CCCTACTATCATTACTCAATTGATAAAGCTGTAGATCTACCCTACAAAGATGAGAATGAA
TCAAAGTATTGGACCCAGAACGCAATCTCATCCTTGCAGGAGAAACTTGAGAAAAGTATT
ATAAAAAAGAAAGCGAAAAACCTAATCCTATTTTTGGGAGATGGCATGTCAGTTCCTACA
GTGGCAGCCGCGAGGATCTACTTGGGACAGCTTGAGATGAAGGCTGGCGAGAACTCCAGG
CTGAGCTTTGAAGAGTTTCCATTCACTGGCTATTCAAAGACATACTGCGTCGACAAACAG
GTAGCCGATTCGGCCTGCACATCTACAGCCTACACAGGCGGCGTGAAGGCCAACTATGGC
ACCCTAGGCGTCACGGCGGCCGTCGCCCGAGGCAACTGCACAGCCAGCCTTGACCCAGCC
ACACACGTGACGGGCGTCGTGACCTGGGCGCAGACGGCCGGCAAGGCGACCGGCATCGTG
ACGACGGCGTCGGTCACCGACGCGTCGCCGGCCGGCGCATACTCGCACTCGGCCGACCGC
GACTGGCAGAGCGACAAGGATTTGCGCAAGGCTGGTGCGCAGGCGGACGCGTGCAAAGAT
ATTGCGCAGCAGCTCGTGCGCAACAAACCGGGATCTGAGCTCAAGGTTATCCTTGGCGGA
GGAAGAAAAAAGTTCTTGCCGGAGACAGTGAAGGATAAATCTGGAGTGAAAGGCGAGCGA
TTGGATGGAGCCAACTTGATCCAGGAGTGGTTGGATGACAAGAAAGAAAGAAAAGCTACT
GCGAAATATTTCGAAGACAGAACTGGACTCCTAGAATCGAATACTACCTTGTCCGACTAT
ATAATGGGTTTATTCCGTCCTGAGCACATGAACTACTATCTGGAGCCTGCCGCAGCAGGT
CAGCCAACTTTGGAGGAGATGACTCGAGTGGCCATCGAAAGACTTCAACGAGAACCAAAC
GGTTACTACCTATTTGTTGAGGGAGCTCTCATTGACAAAGCTCATCACCAGAACTGGGCT
CAGCGCGCTCTAGCGGAGACTGTCGAGTTTGCCAAAGCAATCAAGCTGGCAGAATCAATG
ACTAATAAGGAAGACACCCTAATAGTGGTGACAGCAGATCACGCTCATACCATGTCCTTC
AGTGGATATCCTCGTCGAGGGAATAACATTCTCAGCACAACCCCTGACCACGACATGAAG
TACAGCTACTCGACACTCGGCTACATGAATGGTCCCAGTGCTAAAAGTTTCCAAGACGCA
CAAAATCATCATTTCGAAAATGACAATATGATGCAACACGACTACAGGTTCCCGTCTCTG
TTCCAACTGGAGGACGAGACGCACGGGGGCGACGATGTGGCCGTGTACGCCAGAGGTCCC
TGGTCGCATCTATTCGTGGGAACTTACGAACAACACCTCATCCCCCACATGATGGCTTTT
GCCGCCAAAATTGGAGCAGCTGGAGCCGTTGGGTCCTCCGCCACTTTCACCCCGTCCGCT
GTCCTTCTTACAATCTCCACCTTGCTTCTATCGTTTAGAATATTGTGA
>comp36423_c0
MLAFSPLIIAVCLLSSLTLLQQLPETRCTPLGETALNPENPYYHYSIDKAVDLPYKDENE
SKYWTQNAISSLQEKLEKSIIKKKAKNLILFLGDGMSVPTVAAARIYLGQLEMKAGENSR
LSFEEFPFTGYSKTYCVDKQVADSACTSTAYTGGVKANYGTLGVTAAVARGNCTASLDPA
THVTGVVTWAQTAGKATGIVTTASVTDASPAGAYSHSADRDWQSDKDLRKAGAQADACKD
IAQQLVRNKPGSELKVILGGGRKKFLPETVKDKSGVKGERLDGANLIQEWLDDKKERKAT
AKYFEDRTGLLESNTTLSDYIMGLFRPEHMNYYLEPAAAGQPTLEEMTRVAIERLQREPN
GYYLFVEGALIDKAHHQNWAQRALAETVEFAKAIKLAESMTNKEDTLIVVTADHAHTMSF
SGYPRRGNNILSTTPDHDMKYSYSTLGYMNGPSAKSFQDAQNHHFENDNMMQHDYRFPSL
FQLEDETHGGDDVAVYARGPWSHLFVGTYEQHLIPHMMAFAAKIGAAGAVGSSATFTPSA
VLLTISTLLLSFRIL
>comp33759_c1
ATGATGTATTTCAACTGTGTTCTACTGTTGTTGGGCATATCCGCCATTGGTGTACATTCA
GAAAAAGGTTGCATAGCACTTGACACAGTATCTTTTGACAAGATCTTATCGAAATTCAAA
GCAGTCCTGGTGAAGTTTGATGCGGTTTTCCCATATGGATCGAAGCAGGAGGCCTATGAA
TCCGTCTGTTCAGCAAGTAGAGTTATAACTGAACTATTGGTCACCGAAGTTTCTGTCAAA
GACTACGGTGACAAGGAGAACTTGGATCTGGCGCAAAAATTCGGAGTGCACAAGAATGAT
TATCCGGTTGTGAAGTTGTTCATCAACGGACAGGAAGCTCACACGTTCAGAGTCAAAGAC
GACAGGGAGTTCAACGAGAAAAACTTGAAAAACTTTATTCGGGCAAAATCAGGTGTCTAC
ATTGGACTTGACGGATGCTACGAAGATTTCGACAACTTAGCGTTGAATTTCACCGTATCT
ACCACTAAAGAGGAGAAGCAAAAATATCTGGAAAAAGCTGAATTTATTCTGAGAAGTACG
AACAGTCTACATAAGCAGAAAGCTGGTGAAATGTATGTGAAATACATGAAAAAGTCACTG
CTGGAGGGGGAAAAATTCATAAACCAAGAGGAGAATAGAATCAAGACAATTACGGAGCAG
GGGAAAATTCATATAACGAAGAGAAGAGAGTTTGATCATAAAATGAATATTTTGAATTCG
TTCAAGATTAAGGATGAGTTATAA
>comp33759_c1
MMYFNCVLLLLGISAIGVHSEKGCIALDTVSFDKILSKFKAVLVKFDAVFPYGSKQEAYE
SVCSASRVITELLVTEVSVKDYGDKENLDLAQKFGVHKNDYPVVKLFINGQEAHTFRVKD
DREFNEKNLKNFIRAKSGVYIGLDGCYEDFDNLALNFTVSTTKEEKQKYLEKAEFILRST
NSLHKQKAGEMYVKYMKKSLLEGEKFINQEENRIKTITEQGKIHITKRREFDHKMNILNS
FKIKDEL
>comp36625_c0
ATGATTGATCTGAGAATGATTGACACCACCATGACGCAGTGGCTTATGACAGCTCTTCTT
TTTTCTTCCATCGTGATGGGGGTTCCAAATCCACAAACTGACGATAAGAAACCTCTGGGA
AAGGACCACAGCGGTAATCAGCATTTTGATCATGGACACCATAACGCACAGTATGACCAT
GAGGCATTCCTGGGAGAGGAGGCAAAAACATTCGATCAGCTGACGCCTGAGGAAAGTCAG
CGAAGATTAGGATTAATAGTGGATAAGATAGATTTCGACAAGGATGGATATGTAACTCTT
GAAGAACTGAAAGACTGGATTAAAAAGACTCAGCGAAGGTATATAACAGACGACGTGGAA
CGTCAATGGAAAACGCACAACCCTGACAACAAAGAAAAAGTGACCTGGGAAGAATACAAG
AAAATGCTCTACGGGTTCATGGATGACATGGACGCCAATGAGCTGGAAAAAACGGAGACG
GGAATGCTGTCCTATCAGCAGATGCAGAACCGCGACCGACGCCGGTGGGCGACTGCCGAC
CAAGATGGCGACGACGCCCTCAACAAGGTGGAGTTCCAGGCCTTCCTGCATCCCGAGGAG
ACGCCCTACATGCGCGACATTGTCGTCGTCGAAACCATGGAGGATATCGACAAAGACAAG
GATGGGAAGCTGTCATTGGAAGAGTATATTGGTGACATGTTCCACAGTGCAGATGGAGAG
GCGGAACCAGAATGGGTGCAGAATGAGAAGGAGCAGTTCAAGACCTACCGAGACAAGGAC
GGAGATGGTTTCATGAACATGGAAGAGGTGAAAAGCTGGATAATTCCACCGGACTTTGAT
CACGCTGAAGCCGAGGCTCGGCACTTGATCTACGAGAGTGACGAGGACGCCGATGGCAAA
CTTACCAAAGAAGAGGTGCTCAGTAAGTACGACATTTTTGTCGGATCGCAGGCCACCGAC
TTTGGAGAGGCCTTAGCCAGGCACGACGAGTTCTGA
>comp36625_c0
MIDLRMIDTTMTQWLMTALLFSSIVMGVPNPQTDDKKPLGKDHSGNQHFDHGHHNAQYDH
EAFLGEEAKTFDQLTPEESQRRLGLIVDKIDFDKDGYVTLEELKDWIKKTQRRYITDDVE
RQWKTHNPDNKEKVTWEEYKKMLYGFMDDMDANELEKTETGMLSYQQMQNRDRRRWATAD
QDGDDALNKVEFQAFLHPEETPYMRDIVVVETMEDIDKDKDGKLSLEEYIGDMFHSADGE
AEPEWVQNEKEQFKTYRDKDGDGFMNMEEVKSWIIPPDFDHAEAEARHLIYESDEDADGK
LTKEEVLSKYDIFVGSQATDFGEALARHDEF
>comp37051_c0
ATGCTGCTGCTACAGAAGACTGTATTTAGGCTCAGCCCACTGCTAGTTCTCTTGTCCTGC
TTGTGTCTCTTGGTATCAGGTGGAAGTGGAGGCTCACAGACAGCTGGCAAGAAGAAGAGC
AAGGCGGTGACGACTGTGATAGACGCCAAGTGGCATTCGACGCCTCTCGTGCTGGAGGTG
GCCGAGTACCTGGCAGAGGAGGGCTCCCACCTATTCTGGCAGTTTGTCGATGCTGTCAGT
CAGATGCAGCCGCCGCTCAGTCACATATCAACCGAGAAAGCGGCCTACGATGCAGCTCTC
GATTTGGTGCGGCAAGGCGACATTCTGTCAGCGGGCCAAGTGTCGGTGATGAAGTTGGCT
CTGTCGCTGCGCGCGCACTCTCCCCGGGTGCAGATGTACTCGCAGATGGCGGCAGAGAGG
GGTATGGCGGGGTGTGCCAACGGAGTCGACCTGGCTGGTGACCTCCTATGCTCACCTGAC
AAGCTAGATGACCACATCGATGCTGTGTTGAAGAAAGATCCAAAATCAGTGACCAGGCTA
GAAACGTTCAGACTGGATCACTACTATCCGGGGGCTGACAATCGAAGTGTGGTGGCCATC
TTGTATGGAGAACTGGGAACTCCTGGATTTGCCGAATTTCATGAAATTCTGAAAAAGCGC
GCTGCCAAGGGGGAAATCGACTATGTGCTCAGGCATCATGTTAAGGAAGCCAGCAATAAA
CGTGTGCGTCTGTCGGGTTATGGCGTGGAATTGCATATGAAATCGACCGAATACAAAGCA
GAGGATGACACCAAAGTGTCAGACAAGGAAAAGGGTGGAGAAGGACAGCCTGAGGATGAT
GAGGAGGAGATTGAGGGATTCAATTTCAGTAAACTCAAACAAATGTACCCGGACAAAAAG
GAAGAGCTGGACAAATTGAGACAAGAACTGTTGGAGACGAGCGATGAGCTAGCGCCCCTG
AAGGTGTGGCAGTTTCAGGAGCTATCGCTGCAGGCCGCTCAGAGGATAGTGTCCGCTCCA
ATAGAGGAAGCCATCAAGATTCTCACTCATATCTCTCAGAATTTTCCCATGCAGGCAAAG
TCTCTGGTGAAGACAAGAGTGAACCCAGAAATGAAGAAAGAAATCAAAATGAACCAAGAC
ATATTTGCGAATACGCTCAACCTCCAGCCAGCAGATACCGCTCTATTCATAAACGGAATG
TTCTTTGAGGCCGAAAATATCGATATGATGACAATACTCGATACCATAAGACAAGAACTC
AATATCATGGAAGGACTCTACAAAATCGGTATTTCGGACAAATCAACGCTGAGCAAACTG
TTGGCGCTGGATTTTTCGACGGCGACGGGACGGGAGTACGCCATCGATATCCGTGACTCG
GCCATCCAGTGGGCCAACGACATCGAGGCTGACAAAAAGTACAAGCGATGGCCTTCGTCC
CTGCTCGAACTGCTCAGGCCCACTTTCCCAGGCATGCTCCGGAGTATCCGCCGCAATATT
TACAATCTGGTTATAATCGGAGACCCGTCGCAGCGCGCCGTGTGGCCGCTAATTAAGATG
GCGGAGTCGTTCCACCTGCACTCGTCTCCGCTGCGCATCGGGCTGGTGTTCGCCGTCAAC
TCGACCAAGGGCACGGGACTCAACCACGCCGGCGTGGCGCTGCTCAACGCCTTCAACTAT
GTCGCCGAAACCAAGGACTCCTTCGACGCGCTCAGCTTTGTCACTGACGTGTACGCGTCA
ATCAAGGAGCCAGACAGAGATGTGTTGCCGGGAGATGTGTACAAATTGTTGCGCTCTCGC
TTCCCCAGTTCGGACCCGGATGAAGTTCTAGGAGCTGACACCGACTATGACACAGGTCGG
CAGCTGGCAGCTGATTTCGTCAGGAAATCTGGATTCCGCACTTTCCCACAGGTATTGTTG
AACGGTATTCCGCTGGCAGAAAGCACATTGACAGCCGATGACTTCGAAGACTCGGTGTTC
TCGGAGGTGATGATCCAAACGCCGACTCTGCAGAAGGCTGTCTACAAGGGAGAACTCTCC
GACGCCATGAATGTGCTCGACTTCATTATGGACCAGCCCAATGTAATGCCAAGATTGAAC
GACCGTGTTCTGAACCTGGGAAAAAGCCGATATGTAGATTTGGTGGACACACCATCGGAA
CTCTCGAAGTCTGTGATGCTCAGCCTGAAGTATGCATCGGCCAGCAAGAAAGAGCAGAAA
TCGGCGCACCTGCTCACACATTGGGTTGTGTCTGACTTGTCCACTCAAAAGGGACGAAAT
CTCCTGCTCAACGCTCTCGAACAGATGAGAAGCAGCGGACGGATCAGAGTGGGCTTCATA
GCGAATCCTTCTTCCTCGGACACGAAACTGGACAGACTGGTTGTGGCGGCGTACGAGACG
CTCACTGCCGACCAGGCCGCTGTCAAGATCAAGCGAATGTTGGCCGACTATGACGACATC
GCGGCTGGCAAAAAGGACCACAGCGACTATGATTTGACGAACGTGGACTGGCCATCAGTG
GACCGCAAAGTGGAGGAGCACCGTTCGTTCGCGAAGCAGGTGGCCTGGCTGGAGGGAGGG
CAACTGGGCATCATCACCAATGGCCGACTGCTCGGCCCACTGGCCGACGATGAGGAGTTC
ACTGTCGACGACTACGGCCTCTTGGAGCGGTTCAGTCTGTCCGCGCATGTCGAGAAGATT
CACAAGACGCTCAATGAAGGTGTGGAGCCGGGAGAGGACATGGTGTCGAGTGATGTGCTG
ATGAAGACAGTGTCGCTTTTGGTGGCCAGACCGCAAACTAAGAGTCGCTTCCAGGTCAAG
GCTGCCGGCGAAAAGCATAGTGTAATCCATCTGCCAGCGGCGGTGGCTGAGCAGCCGGCC
TTCGACATCACAGTGATTGTGGATCCGGTGTCACGTGGTGCTCAGAAAATGGCGCCCATC
CTGACTGTATTGAGGCATGTTGTCAACTGCCACATTCGCATCTTCCTCAACTGCCTCGAG
AAGAACAGCGATATGCCGCTCAAGAGTTTCTACCGTTACGTGTTGGAACCGGAAGTGCAG
TTCACTGCGGACGGGCACCTTGCTTCCGGTCCGTACGCCAAGTTCACGAACATGCCGGGT
GCACCGCTGCTCACACAGAACATGCATGTGCCTGAGAACTGGCTCGTAGAGAGCATTGTC
AGTCCCTACGACCTTGACAACATACGCTTGGAGGAGGTCGAGAGTGCTGTTCACAGTCAA
TTCGAGCTGGAGCACCTGTTGCTGGAGGGGCACTGCTTCGAGGCAACAATGGGCAACCCA
CCGCGTGGCCTGCAGATGACACTGGGCACGGAGACGCAGCCAGTGGTGGTCGACACCATA
GTCATGGCCAACCTCGGCTACTTCCAACTCAAGGCCAACCCTGGCGCATGGCTGCTACGG
TTGAGGCAGGGCCGCTCAGCTGAGATATTCGATATCACTAGTCACGAAGGCTCGGATACG
CCGGTGAACTCGACCGACATCAAGGTGCTGATCAGCTCGTTCCGGTCGCACGTGTTGAAG
CTGCGAGTCACCAAGAAGCCAGACAAGATAGGGATGGACCTCCTCGGCGAGGACGATGAC
AGTCAGCCTGGTCTCTGGAACTCCATCACTAGCACTTTTGGAAGTACAAAAGAGGAGCAA
GTTGAAGCAGAAACTATCAACATATTCTCAGTAGCTTCAGGACATTTGTACGAAAGATTC
CTTCGAATTATGATGTTGAGTGTTCTGAAGAACACCAAATCTCCAGTCAAGTTCTGGTTC
CTCAAAAACTACCTATCGCCTACTTTCAAGGATTTCCTGCCTAGAATGTCTAAAGAATAC
GGATTCCAATACGAGCTGGTACAATACAAATGGCCGAGGTGGCTGCACCAGCAGACGGAG
AAGCAGAGGATCATCTGGGGATACAAGATCCTCTTCCTAGATGTGCTCTTCCCCTTAGAT
GTCAAGAAAATCATTTTCGTTGATGCTGATCAGGTTGTCCGTGCTGATATGAAAGAACTG
GTTGACCTGGATCTGGGTGGAGCTCCCTACGGATACACTCCTTTCTGTGAGAGCAGAACA
ACTATGGATGGCTTCAGGTTTTGGAAGCACGGCTACTGGAGGAATCACTTGCAAGGCAGA
CGTTACCATATTAGTGCCCTTTATGTGGTTGATCTCAGACGATTCAGAAAGATAGCAGCC
GGTGACAGACTGAGAGGCCAATACCAGGCTTTAAGTCAGGATCCTAATAGTCTTTCAAAT
TTGGATCAGGACTTGCCAAACAACATGATACATCAAGTTGCCATAAAATCGTTGCCACAA
GAATGGCTGTGGTGTGAAACGTGGTGTGACGATGAGTCAAAGAAATCTGCAAAAACTATA
GATTTGTGTAACAACCCTCTAACTAAAGAAGCCAAACTGACGGCAGCCATGCGAATTGTA
GACGAGTGGAAGGATTACGATGCCGAAATAAAAGCCCTGCAACTGAAGTTGGGTGCCACT
GAAGAACACGAAGAAGAAGACCACAGTGATCAACAGACACACGATAAAAATCAAGACAAG
ACTTCCGGACACGCTCATTCTGAATTATGA
>comp37051_c0
MLLLQKTVFRLSPLLVLLSCLCLLVSGGSGGSQTAGKKKSKAVTTVIDAKWHSTPLVLEV
AEYLAEEGSHLFWQFVDAVSQMQPPLSHISTEKAAYDAALDLVRQGDILSAGQVSVMKLA
LSLRAHSPRVQMYSQMAAERGMAGCANGVDLAGDLLCSPDKLDDHIDAVLKKDPKSVTRL
ETFRLDHYYPGADNRSVVAILYGELGTPGFAEFHEILKKRAAKGEIDYVLRHHVKEASNK
RVRLSGYGVELHMKSTEYKAEDDTKVSDKEKGGEGQPEDDEEEIEGFNFSKLKQMYPDKK
EELDKLRQELLETSDELAPLKVWQFQELSLQAAQRIVSAPIEEAIKILTHISQNFPMQAK
SLVKTRVNPEMKKEIKMNQDIFANTLNLQPADTALFINGMFFEAENIDMMTILDTIRQEL
NIMEGLYKIGISDKSTLSKLLALDFSTATGREYAIDIRDSAIQWANDIEADKKYKRWPSS
LLELLRPTFPGMLRSIRRNIYNLVIIGDPSQRAVWPLIKMAESFHLHSSPLRIGLVFAVN
STKGTGLNHAGVALLNAFNYVAETKDSFDALSFVTDVYASIKEPDRDVLPGDVYKLLRSR
FPSSDPDEVLGADTDYDTGRQLAADFVRKSGFRTFPQVLLNGIPLAESTLTADDFEDSVF
SEVMIQTPTLQKAVYKGELSDAMNVLDFIMDQPNVMPRLNDRVLNLGKSRYVDLVDTPSE
LSKSVMLSLKYASASKKEQKSAHLLTHWVVSDLSTQKGRNLLLNALEQMRSSGRIRVGFI
ANPSSSDTKLDRLVVAAYETLTADQAAVKIKRMLADYDDIAAGKKDHSDYDLTNVDWPSV
DRKVEEHRSFAKQVAWLEGGQLGIITNGRLLGPLADDEEFTVDDYGLLERFSLSAHVEKI
HKTLNEGVEPGEDMVSSDVLMKTVSLLVARPQTKSRFQVKAAGEKHSVIHLPAAVAEQPA
FDITVIVDPVSRGAQKMAPILTVLRHVVNCHIRIFLNCLEKNSDMPLKSFYRYVLEPEVQ
FTADGHLASGPYAKFTNMPGAPLLTQNMHVPENWLVESIVSPYDLDNIRLEEVESAVHSQ
FELEHLLLEGHCFEATMGNPPRGLQMTLGTETQPVVVDTIVMANLGYFQLKANPGAWLLR
LRQGRSAEIFDITSHEGSDTPVNSTDIKVLISSFRSHVLKLRVTKKPDKIGMDLLGEDDD
SQPGLWNSITSTFGSTKEEQVEAETINIFSVASGHLYERFLRIMMLSVLKNTKSPVKFWF
LKNYLSPTFKDFLPRMSKEYGFQYELVQYKWPRWLHQQTEKQRIIWGYKILFLDVLFPLD
VKKIIFVDADQVVRADMKELVDLDLGGAPYGYTPFCESRTTMDGFRFWKHGYWRNHLQGR
RYHISALYVVDLRRFRKIAAGDRLRGQYQALSQDPNSLSNLDQDLPNNMIHQVAIKSLPQ
EWLWCETWCDDESKKSAKTIDLCNNPLTKEAKLTAAMRIVDEWKDYDAEIKALQLKLGAT
EEHEEEDHSDQQTHDKNQDKTSGHAHSEL
>comp35950_c0
ATGGATCTTCGGACTATCATCGCCAGCTGCCTGATTCCGGTTCTGTTTGGATTTTTAGCC
GAAGCAATTCCTCCCCACTACTATTCGCAATCACCTGCAGCCTTGCCAACTAGGAAACCT
TCTCTGCTGTTGGGGAGACTGGGTGACAGATGGAGACACGGATATTACCAACGTTACAGT
AATCACTATAATGATGATTCCATTCGTTACCTCTGTCCTCCAGGATACGAATATGACCCT
GCATCAGACGAGTGTATTCCTTGTCCACCCGGCACAACTTATGATAGTGACTCTCGCACC
TGTGTTCCGTTCTATGATTCTCGACTGGGCGCACTAGGTCGTCTCAACCATGGACATAAT
AGAGCTAATGCGCAGTATAGTGCAGAAAGCCGTTATCATACTGGACATCACAGTGGTCAG
GGGGGTCAAGGAGGTCATAAAGGAAGTCATAATGGAGTGCCCCAACAAACTTTATGTCCA
CGATCAAGCTGGTGGAATTGGTGGTTCTACGGAAAACCTGCTAACAAGTGA
>comp35950_c0
MDLRTIIASCLIPVLFGFLAEAIPPHYYSQSPAALPTRKPSLLLGRLGDRWRHGYYQRYS
NHYNDDSIRYLCPPGYEYDPASDECIPCPPGTTYDSDSRTCVPFYDSRLGALGRLNHGHN
RANAQYSAESRYHTGHHSGQGGQGGHKGSHNGVPQQTLCPRSSWWNWWFYGKPANK
>comp31084_c0
ATGGCAACGGCAGCTCTTCTAGTTGGGATATTCTTACTAGCTACAGTTGGAGCTCAAGAT
TGGAATTTCCCCGAAGAGATACCTGACATGGAGGAGAATCTACCTGGTGGTGAACGGCCC
GTTAGGAGACCAGAGCCTCAACAACAGCAACAACAACAACAGCGACCCACTCAACCACCG
TCGACAATATCGCCAATGGACCTGGACCCAGCCAATCCGGGAACAGTGATCTTCACTTCC
CCGTGCTCCGGATGCCGGGTCACCCAACAGTACAACCCTGTCTGTGGCTCTGACAACCGC
ACCTATGCCAACAAACTGGTGCTCGATTGTCACCGAGTCTGTGGCTTTGATGTTACCATG
AAACGTATGGGAGGCTGCGCTGCGAATAGGAGCTGA
>comp31084_c0
MATAALLVGIFLLATVGAQDWNFPEEIPDMEENLPGGERPVRRPEPQQQQQQQQRPTQPP
STISPMDLDPANPGTVIFTSPCSGCRVTQQYNPVCGSDNRTYANKLVLDCHRVCGFDVTM
KRMGGCAANRS
>comp35986_c0
ATGGAAAGAAAAGCTTACTTGCTTTTCGCATTGCTGGCGTGCTTTCTTTTAATTGATGTC
ACATCTTCTGAAAAAATTCACAAAAGAAAGAAGTACCATCACAGGCACCACAAAACCTCT
CCACCTCCCGATTTGCTGGATGACTTGCCTGATGAATTTTTGTCCAATAAAGAATCAGAA
GAGACACATGGAGACCTTATAAAGGATAATAACGTTCCACTCTACGATGCCTGTTTCAAC
AAAAAATGTCCGGCTGGACAAATTTGTGAAATTGGAGATGATGAGAAGGCAAAGTGTGTC
TGCATTCCAAACTGCCCTGTAGAGCGAGACTCACGTAGAAAGGTATGCACCAACCACAAC
GAGACATGGGGATCTGACTGCGAGGTACACCAGATGAGATGCAGATGTGACCACAATATG
CCTGAATGCAAAGACAGGGAATTGTCCCATGTGCATATTGTCTACTACGGCGAGTGTAGG
GACATGCCAGTATGCAAGCCTGAAGAGATGGCCGACTTCCCGCGACGCATGCGCGATTGG
CTGTTCAACGTGATGAGGGATTTGGCCGACAGACAGGAGCTGACCCCTCACTACATGAAG
ATGGAGCAGGAGGCAGAAACCAACCTGACACGGCGCTGGTCCAACGCTGCCGTCTGGAAG
TGGTGCGATCTCGATGGAAACACTGATAGGAGTGTATCTCGTCACGAGCTGTTCCCGATT
AAAGCTCCTCTCATGGCCCTGGAACATTGCATCGCTCCATTCCTCGACAAATGCGACAAG
AACGACGACCACAGTATCACACTGAAGGAATGGGTCACATGTCTGGAGATCGATGAAGAT
GACATTGAGGAACAGTGTGACGATGTCAGAGATAATGCTGAAAACTGA
>comp35986_c0
MERKAYLLFALLACFLLIDVTSSEKIHKRKKYHHRHHKTSPPPDLLDDLPDEFLSNKESE
ETHGDLIKDNNVPLYDACFNKKCPAGQICEIGDDEKAKCVCIPNCPVERDSRRKVCTNHN
ETWGSDCEVHQMRCRCDHNMPECKDRELSHVHIVYYGECRDMPVCKPEEMADFPRRMRDW
LFNVMRDLADRQELTPHYMKMEQEAETNLTRRWSNAAVWKWCDLDGNTDRSVSRHELFPI
KAPLMALEHCIAPFLDKCDKNDDHSITLKEWVTCLEIDEDDIEEQCDDVRDNAEN
>comp35374_c0
ATGCGTCACTTCAGTCTGCTGTTTTTCTTGTTGCTTGCCGTCAGCTCACATTCAGGAGTT
TTAGCGGAGGAGGATGATGAAGCCAACCCTTTCCTCGACGCAGCCAAAGCGCTGCTGCAG
GACTCGCTGCAAGGGGGTGGTGACAAGGGTGGAGGGCTAGCAGGCCTCGGTGGCATGTTG
CAAGGATTTTTGTCACAAACAGAGGGTGGACGACCGTCAGGGGGCGGAGGAGCAGGTGAC
CTGCTGGCAGGGCTGGGGGCAGTGCTGGGGGGCCGCGGAGGACAAGGCGGTGTCGACCCC
CAGGTGGTCTCCAAGGTGGTGGAGATGTTCTCGAGCTGGTCGGGGGCGGGCAATGATGCC
GGAGGCGGCAGCGATGGAGGCCCCCTGGAGGGGCTGTTGAACCTGCTGCCCCTGCTGGCC
AACACAGGTCATCTTCACTCGGATGACCCCGCTGTTGAGGACGCCGAGGAGCATCAGCGC
CATCAGAAGACGGCCTCCCTGCTGCCTCCCTTCCTCACGGGCCTCTGGGAGCACTTTGCC
TCGTCCGAGCTGGGTCGCACCCTCTGGGCCAACAGCGGCCTCGCCGCCACCCTCCAGCTC
TTCCAGGACGAGCACGGCAACTTCCAGCTGGAGCGCATCTTCATGTCCATGGAGAACAAC
CAGTTTCGCCGGCGCTGGGTGAGAGCACTCTCTGCGTTTGTTGCCGATTGGGTCAAGCAT
GTCGCCGATCCAGCCACCCAGAAAAGGTATTTGACTACAGCGCAATTTGTTGGAAATGGA
TTCCTGAAGGCACAGGGCTACTCAAAAGCAGTGCTGTTTGATCCGGCCAGACCTACGGAA
TCTCTCAGTCTGATGGCAAATGCAATCCTCAAGAGAAACTTCGGCTTGAAAGTGAATTCA
GCTACTTACATCAAACCAGCAGTGGCGTATGTTCAGGAGCTGTTCCATCTGGGACAAACA
AGAGGAATCAGCCTGTCTCGACTTTCGTCGCAGGACATCGAAAGCAAACTATCGGAAACC
GTCAACAACGAAATAATTGAGCCCGTTCTACGAGTATGGAGAGCCTACAGATTCGCCATG
AAAGTGCCACAATGCGATCGCTATCTGATCTGCACAATAAACCAACACGAGCCTGGCTAC
GAGGGAGCAGCCGGCCTCAAGCCCGGTGTAACAAAACTCGCCAGTTTGACAGCATCGTGG
TTCCTATCAGGTTATACAGGAACGCCGTTTTGGAAATTGTACAACGCAGCAGTGGAAGAA
CACAAGTGCCAGATCAAGTACCCAGTGGACTGTTCACAGTTTCACGAAGAAGACGTGCGT
GCAACGACTGAGTACATGCACAACGAACTATAG
>comp35374_c0
MRHFSLLFFLLLAVSSHSGVLAEEDDEANPFLDAAKALLQDSLQGGGDKGGGLAGLGGML
QGFLSQTEGGRPSGGGGAGDLLAGLGAVLGGRGGQGGVDPQVVSKVVEMFSSWSGAGNDA
GGGSDGGPLEGLLNLLPLLANTGHLHSDDPAVEDAEEHQRHQKTASLLPPFLTGLWEHFA
SSELGRTLWANSGLAATLQLFQDEHGNFQLERIFMSMENNQFRRRWVRALSAFVADWVKH
VADPATQKRYLTTAQFVGNGFLKAQGYSKAVLFDPARPTESLSLMANAILKRNFGLKVNS
ATYIKPAVAYVQELFHLGQTRGISLSRLSSQDIESKLSETVNNEIIEPVLRVWRAYRFAM
KVPQCDRYLICTINQHEPGYEGAAGLKPGVTKLASLTASWFLSGYTGTPFWKLYNAAVEE
HKCQIKYPVDCSQFHEEDVRATTEYMHNEL
