# Supplementary material for: Seminal fluid protein genes of the brown planthopper, Nilaparvata lugens
Source: BMC Genomics. 2016 Aug 18;17:654. doi: 10.1186/s12864-016-3013-7 (PMC4990865; doi:10.1186/s12864-016-3013-7)
Supplement: Additional file 7: Table S5. — Comparison of SFPs between different insect species. This file gives the comparison results of SFPs between different insect species, as described in Methods. (XLSX 39 kb) [file 12864_2016_3013_MOESM7_ESM.xlsx]

## Sheet: Sheet1
Supplemental Table 5A: Comparison of D. melanogaster seminal fluid proteins with other species
ID	Description	Signalp	N. lugens	A. aegypti	A. albopictus	A. mellifera	Homo Sapiens
FBpp0071192	chitooligosaccharidolytic beta-n-acetylglucosaminidase	T					Domain
FBpp0071607		T	Blast
FBpp0071844	peptidyl-prolyl cis-trans isomerase 6	T	Blast				Blast
FBpp0071899	trypsin	T	Domain	Domain	Domain	Domain	Domain
FBpp0072111	peptidylglycine alpha-hydroxylating monooxygenase	T					Domain
FBpp0072356	ejaculatory bulb-specific protein 1	T
FBpp0072357	ejaculatory bulb-specific protein 2	T
FBpp0072525	lysozyme a c	T					Domain
FBpp0072576
FBpp0072820	Trypsin Inhibitor like cysteine rich domain	T		Domain	Domain		Domain
FBpp0072998	ubiquitin-conjugating enzyme e2 d1		Domain				Domain
FBpp0073330		T
FBpp0073422	regucalcin	T
FBpp0073840			Domain
FBpp0073852		T
FBpp0074167	vitellogenin-1	T	Domain	Domain	Domain		Domain
FBpp0074235	homeobox protein unc-4
FBpp0074393	gamma-glutamyltranspeptidase 1			Domain			Domain
FBpp0074612	antithrombin-iii	T	Domain		Domain		Blast
FBpp0074805	SERine Proteinase INhibitor	T			Blast		Blast
FBpp0074809	glycerophosphocholine phosphodiesterase gpcpd1 homolog
FBpp0074882		T
FBpp0074937	nucleobindin-2	T		Domain			Domain
FBpp0075368	Trypsin Inhibitor like cysteine rich domain	T		Domain	Domain		Domain
FBpp0075572	Sex peptide	T
FBpp0075735	esterase-6	T	Domain
FBpp0075867	aminopeptidase q	T	Blast	Blast	Blast	Blast	Blast
FBpp0075923	larval cuticle protein lcp-17	T
FBpp0075985		T
FBpp0077027	peritrophin-1	T	Domain
FBpp0077590	dynein light chain cytoplasmic		Domain	Domain			Domain
FBpp0077607	apolipoprotein d	T	Blast
FBpp0077830	antithrombin-iii	T	Domain		Domain		Blast
FBpp0305481	vitellin-degrading protease	T	Domain	Domain	Domain	Domain	Domain
FBpp0077990	trypsin zeta	T	Domain	Domain	Domain	Domain	Domain
FBpp0077991	vitellin-degrading protease	T	Domain	Domain	Domain	Domain	Domain
FBpp0078135		T
FBpp0078616	odorant receptor 82a
FBpp0078774		T
FBpp0078786	Male accessory gland secretory protein	T
FBpp0078787	Drosophila accessory gland-specific peptide 26Ab (Acp26Ab)	T
FBpp0079094	heterochromatin-associated protein ment	T	Domain	Blast	Domain		Blast
FBpp0079243	leukocyte elastase inhibitor	T	Domain	Blast	Domain		Blast
FBpp0079320	C-type lectin	T		Domain	Domain
FBpp0079321	C-type lectin	T		Domain	Domain
FBpp0079415	C-type lectin	T		Domain	Domain
FBpp0079427
FBpp0079688	lipase 1	T	Domain
FBpp0079773	voltage-dependent anion-selective channel
FBpp0079854	accessory gland peptide acp33a	T
FBpp0079857	serine protease inhibitor kazal-type 3	T		Blast	Blast		Domain
FBpp0080342	zinc metalloproteinase nas-14	T		Domain	Domain
FBpp0080607	conjugal transfer pilus assembly protein TraB	T
FBpp0080843		T
FBpp0080910	venom allergen	T	Domain	Domain	Domain	Domain	Domain
FBpp0080913		T
FBpp0080914		T
FBpp0080979	heterochromatin-associated protein ment	T	Domain	Blast	Domain		Blast
FBpp0081153	tubulin alpha-1 chain		Domain	Blast		Domain	Domain
FBpp0081188	larval cuticle protein a2b	T
FBpp0081208	phosphatidylethanolamine-binding protein homolog	T	Domain	Domain		Domain	Domain
FBpp0081524	tubulin beta-2 chain		Domain	Domain		Domain	Domain
FBpp0081833	venom allergen 3	T	Domain	Domain	Domain	Domain	Domain
FBpp0081963	transforming growth factor-beta-induced protein ig-h3	T
FBpp0082083	granzyme m		Domain	Domain	Domain	Domain	Domain
FBpp0082349	steroid-regulated 16 kda protein	T				Blast	Domain
FBpp0082409	histone-lysine n-methyltransferase trithorax		Domain				Domain
FBpp0082439	cystatin-like protein	T			Domain		Domain
FBpp0082691	protein takeout	T	Domain			Domain
FBpp0082873		T
FBpp0083547	sulfhydryl oxidase 1	T					Domain
FBpp0083548	sulfhydryl oxidase 1	T	Blast				Domain
FBpp0083946	accessory gland-specific peptide 95ef	T
FBpp0084288		T
FBpp0084289	accessory gland-specific peptide 57db	T
FBpp0084583		T
FBpp0084629	kallikrein-6	T	Blast	Blast	Blast	Blast	Blast
FBpp0084682	serine protease 27	T		Blast
FBpp0084683		T
FBpp0084976	andropin	T
FBpp0085263
FBpp0085534		T
FBpp0085634	general odorant-binding protein 56d	T		Domain
FBpp0085635	general odorant-binding protein 56d	T
FBpp0085639	general odorant-binding protein 56d	T		Domain
FBpp0085644	general odorant-binding protein 56h	T		Domain
FBpp0085778	beta-glucuronidase				Domain		Domain
FBpp0085780	probable phospholipid hydroperoxide glutathione peroxidase					Domain	Domain
FBpp0086090	cathepsin l	T	Domain		Domain		Domain
FBpp0086172	accessory gland protein acp62f			Domain	Domain		Domain
FBpp0086191	lysozyme	T
FBpp0086228	accessory gland protein acp53ea	T
FBpp0086229	accessory gland protein acp53ea	T
FBpp0086230	accessory gland protein acp53ea	T
FBpp0086525	nadh dehydrogenase
FBpp0086551		T		Domain
FBpp0086643		T
FBpp0086775	cytosol aminopeptidase		Domain
FBpp0086930	venom allergen 5	T	Domain	Domain	Domain	Domain	Domain
FBpp0086931	venom allergen 3	T	Domain	Domain	Domain	Domain	Domain
FBpp0086932	venom allergen	T	Domain	Domain	Domain	Domain	Domain
FBpp0087192	acyl- dehydrogenase family member mitochondrial		Domain
FBpp0087294	proton-coupled amino acid transporter 4				Blast
FBpp0087560		T		Domain	Domain
FBpp0088975	ductus ejaculatorius peptide 99b	T
FBpp0099444		T		Domain	Domain
FBpp0099462		T
FBpp0099943		T
FBpp0100040		T
FBpp0110063	eppin	T					Domain
FBpp0110068	neuroserpin	T	Domain	Blast	Domain		Blast
FBpp0110078	lipase 3	T	Domain
FBpp0110099	inactive pancreatic lipase-related protein 1	T	Domain	Domain	Domain		Domain
FBpp0110170	hypodermin-b	T	Domain	Domain	Domain	Domain	Domain
FBpp0111648	myosin-2 essential light chain		Domain
FBpp0289463		T
FBpp0289583		T		Domain	Domain		Domain
FBpp0289586	serpin b6	T	Domain	Blast	Domain		Blast
FBpp0289636		T
FBpp0289916	ef-hand calcium-binding domain-containing protein 2		Blast
FBpp0290223	kunitz-type serine protease inhibitor pilp-2	T					Domain
FBpp0290232
FBpp0290352	lipase 1	T	Domain
FBpp0290483	venom allergen 5	T	Domain	Domain	Domain	Domain	Domain
FBpp0290920	perlucin	T		Domain	Domain
FBpp0291365	venom allergen 5	T	Domain	Domain	Domain	Domain	Domain
FBpp0292849	lipase 3	T	Domain
FBpp0293107	kunitz-type serine protease inhibitor c6	T					Domain
FBpp0297776		T
FBpp0297777	hspb1-associated protein 1 homolog
FBpp0301286		T
FBpp0302699
FBpp0305210		T
FBpp0306252	calcium calmodulin-dependent 3 -cyclic nucleotide phosphodiesterase 1c
FBpp0306254	calcium calmodulin-dependent 3 -cyclic nucleotide phosphodiesterase 1c
FBpp0307158	trypsin iota	T	Domain	Domain	Domain	Domain	Domain
FBpp0308275	lipase 1	T	Domain
FBpp0308307	accessory gland-specific peptide 57dc	T
FBpp0308557					Blast
FBpp0310393		T
FBpp0084680	trypsin	T	Domain	Domain	Domain	Domain	Domain
FBpp0312380	accessory gland protein acp63f	T

## Sheet: Sheet2
Supplemental Table 5B: Comparison of A. aegypti seminal fluid proteins with other species
ID	Description	Signalp	N. lugens	D. melanogaster	A. albopictus	A. mellifera	Homo Sapiens
AaegSfp1		T
AaegSfp2		T			Domain		Domain
AaegSfp3		T			Domain		Domain
AaegSfp4					Blast
AaegSfp5					Blast
AaegSfp6					Blast
AaegSfp7		T			Blast
AaegSfp8		T			Blast
AaegSfp9					Blast
AaegSfp10					Blast
AaegSfp11
AaegSfp12
AaegSfp13					Blast
AaegSfp14					Blast
AAEL000479	regulating synaptic membrane exocytosis protein 2		Domain				Domain
AAEL000718	icarapin-like	T
AAEL000929	cytochrome c oxidase subunit mitochondrial
AAEL001588	cytosolic non-specific dipeptidase		Domain		Domain		Domain
AAEL001713	angiopoietin-related protein 6	T			Domain		Domain
AAEL001928	actin-1		Domain			Domain	Domain
AAEL002000	carboxypeptidase a2	T			Domain		Blast
AAEL002399	aspartate mitochondrial		Domain		Domain	Domain	Domain
AAEL002715	serpin-z7		Blast	Blast	Blast		Blast
AAEL002793	furin-like protease 2		Domain		Domain
AAEL002796	l-asparaginase		Domain				Domain
AAEL002829,	dystonin		Blast
AAEL002848	tubulin beta-3 chain		Domain	Domain		Domain	Domain
AAEL002978	aminopeptidase		Blast		Blast
AAEL003348
AAEL003569	acyl-coenzyme a thioesterase mitochondrial
AAEL003666	leukotriene a-4 hydrolase		Domain		Blast	Blast	Blast
AAEL003746	4-hydroxybutyrate coenzyme a transferase
AAEL004112	peroxiredoxin 1		Domain			Domain	Domain
AAEL004294	dihydrolipoyllysine-residue acetyltransferase component of pyruvate dehydrogenase mitochondrial
AAEL004338	pyruvate dehydrogenase e1 component subunit mitochondrial		Domain				Domain
AAEL004679	brevican core protein			Domain	Domain		Blast
AAEL004944		T		Domain	Domain		Domain
AAEL005219	pseudouridine kinase			Domain	Domain		Domain
AAEL005308	probable pyruvate dehydrogenase e1 component subunit mitochondrial		Blast
AAEL005763	lysosomal alpha-mannosidase		Domain		Domain	Domain	Domain
AAEL005790	nadp-dependent malic enzyme		Domain
AAEL005815	vitellogenin-1		Blast	Blast	Blast		Blast
AAEL005946	nadh dehydrogenase
AAEL005964	flight muscle		Domain			Domain	Domain
AAEL006403	hypodermin-b	T	Domain	Domain	Domain	Domain	Domain
AAEL006414	trypsin 3a1	T	Domain	Domain	Domain	Domain	Domain
AAEL006421	trypsin-1	T	Domain	Domain	Domain	Domain	Domain
AAEL006429	trypsin-7	T	Domain	Domain	Domain	Domain	Domain
AAEL006485	probable uridine nucleosidase 1	T			Domain
AAEL006516	v-type proton atpase subunit h		Domain
AAEL006928	dihydrolipoyl mitochondrial		Domain				Domain
AAEL007046	mitochondrial uncoupling protein 3				Domain
AAEL007063	lipase member h	T	Domain	Domain	Domain		Domain
AAEL007201	glutamyl aminopeptidase		Domain	Blast	Domain	Domain	Domain
AAEL007777		T
AAEL007915	moesin ezrin radixin homolog 1		Domain		Domain		Domain
AAEL008274		T			Blast
AAEL008489	calcyphosin-like protein		Domain	Domain			Domain
AAEL008893	xaa-pro dipeptidase		Domain		Domain
AAEL009201
AAEL009239	venom allergen 3		Domain	Domain	Domain	Domain	Domain
AAEL009760	mite group 2 allergen lep d 2	T					Blast
AAEL009813	glutamate receptor kainate 2
AAEL010464	glutamate mitochondrial		Domain		Domain
AAEL010725	furin-like protease 2		Domain		Domain		Domain
AAEL010824		T			Blast
AAEL010935	gamma-glutamyltranspeptidase 1			Domain			Domain
AAEL011025	v-type proton atpase subunit d 1				Domain
AAEL011263	phosphatidylethanolamine-binding protein homolog	T	Domain	Domain		Domain	Domain
AAEL011276	mitochondrial glutamate carrier 1				Domain
AAEL011302	annexin b9		Domain		Domain		Domain
AAEL011478	dynein light chain cytoplasmic		Domain	Domain			Domain
AAEL011558	zinc metalloproteinase nas-15	T		Domain	Blast
AAEL011741	glutathione s-transferase		Domain				Domain
AAEL012014	l-lactate dehydrogenase		Blast		Blast	Blast	Domain
AAEL012035	v-type proton atpase subunit e		Domain		Domain
AAEL012217	aminopeptidase n	T	Domain	Blast	Domain	Domain	Domain
AAEL012359	nucleoside diphosphate kinase	T	Domain		Domain		Domain
AAEL012480	sodium calcium exchanger 1				Domain
AAEL012731	adenylate kinase		Domain
AAEL012819	v-type proton atpase subunit g
AAEL012904	gdp dissociation inhibitor alpha		Domain		Domain		Domain
AAEL013407	catalase		Domain				Domain
AAEL013559	muscle m-line assembly protein unc-89	T	Domain				Domain
AAEL013751
AAEL014053	v-type proton atpase 116 kda subunit a isoform 1
AAEL014580	gamma-glutamyltranspeptidase 1			Blast			Blast
AAEL015386	venom dipeptidyl peptidase 4	T	Domain		Domain		Blast
AAEL017451	angiotensin-converting enzyme	T	Domain		Domain	Domain	Domain
AAEL017460	angiotensin-converting enzyme	T	Domain		Domain	Domain	Domain
SUPP3540
SUPP4095		T			Blast
SUPP4872		T			Domain

## Sheet: Sheet3
Supplemental Table 5C: Comparison of A. albopictus seminal fluid proteins with other species
ID	Description	Signalp	N. lugens	D. melanogaster	A. aegypti	A. mellifera	Homo Sapiens
Aa-10141	v-type proton atpase catalytic subunit a		Domain
Aa-10382	40s ribosomal protein s8		Domain
Aa-10393	cysteine proteinase cg12163		Domain	Domain			Domain
Aa-11153	moesin ezrin radixin homolog 1		Domain		Domain		Domain
Aa-11858	adenylosuccinate synthetase		Domain
Aa-12022	ras-related protein rab-1a		Domain				Domain
Aa-12023	calreticulin		Domain
Aa-121876		T			Blast
Aa-121928	uridine nucleosidase 1	T			Domain
Aa-12606
Aa-12657					Blast
Aa-12663		T			Blast
Aa-12697	succinate dehydrogenase		Domain
Aa-12735	membrane metallo-endopeptidase-like 1		Domain			Domain	Domain
Aa-130234	sodium calcium exchanger 3				Domain
Aa-130358	lysosomal acid phosphatase					Domain	Domain
Aa-13381	hypoxia up-regulated protein 1		Domain			Blast	Blast
Aa-13398	eh domain-containing protein 1
Aa-13470	zinc carboxypeptidase a 1	T			Domain		Blast
Aa-134896	prostatic acid phosphatase					Blast
Aa-134898	prostatic acid phosphatase	T				Domain	Domain
Aa-134922	testicular acid phosphatase homolog					Domain	Domain
Aa-134956	hypertrehalosaemic prohormone	T
Aa-135020
Aa-13680	carrier protein 2				Domain
Aa-13837	annexin b9		Domain		Domain		Domain
Aa-13905	transitional endoplasmic reticulum atpase ter94		Domain				Domain
Aa-140565
Aa-140567
Aa-140679
Aa-14389	v-type proton atpase subunit d 1		Domain
Aa-14551	trypsin 3a1		Domain	Domain	Domain	Domain	Domain
Aa-14623	endoplasmin		Blast			Blast	Blast
Aa-14624	endoplasmin	T	Domain			Domain	Domain
Aa-14663	fatty acid synthase						Domain
Aa-15007	heat shock protein 83		Domain			Domain	Domain
Aa-150366					Blast
Aa-150479	apyrase	T				Domain
Aa-15254	fructose-bisphosphate aldolase		Domain				Domain
Aa-15307		T	Domain
Aa-15322			Domain		Blast
Aa-15323					Blast
Aa-15332					Blast
Aa-15336
Aa-15468	adenosine deaminase agsa
Aa-154956	lipase member h	T	Domain	Domain	Domain		Domain
Aa-15563	adenosine deaminase agsa	T
Aa-15857	vitellogenin-1	T	Domain	Domain	Domain		Domain
Aa-159758
Aa-16385					Blast
Aa-16482	allergen api m 6	T		Domain	Domain		Domain
Aa-16497	malate cytoplasmic		Domain				Domain
Aa-16724	fatty acid synthase						Domain
Aa-16726	fatty acid synthase						Domain
Aa-16746	protein disulfide-isomerase	T	Domain				Domain
Aa-16750	protein disulfide-isomerase		Domain				Domain
Aa-16751	protein disulfide-isomerase		Domain				Domain
Aa-16763	protein disulfide-isomerase a3	T	Domain				Domain
Aa-167926	trypsin-4	T	Domain	Domain	Domain	Domain	Domain
Aa-17313	cofilin actin-depolymerizing factor homolog		Domain				Domain
Aa-18562	endothelin-converting enzyme 1		Domain			Domain	Domain
Aa-19306	ornithine mitochondrial
Aa-193700	superoxide dismutase
Aa-195203	protein disulfide-isomerase	T	Domain				Domain
Aa-19705	band 7 protein aael010189
Aa-20439	low-density lipoprotein receptor-related protein 1		Domain				Domain
Aa-20752	venom allergen 3	T	Domain	Domain	Domain	Domain	Domain
Aa-20813	aggrecan core protein			Domain	Domain		Blast
Aa-20904	v-type proton atpase subunit c		Domain
Aa-20951	triosephosphate isomerase		Domain			Domain	Domain
Aa-21004	carboxypeptidase a2	T			Domain		Blast
Aa-21108	thymosin beta		Domain
Aa-21165			Domain	Domain	Domain		Domain
Aa-21179	beta-mannosidase	T		Domain			Domain
Aa-21184	hypodermin-b	T	Domain	Domain	Domain	Domain	Domain
Aa-21220
Aa-21221			Domain	Domain	Domain		Domain
Aa-21222			Domain	Domain	Domain		Domain
Aa-21223			Domain	Domain	Domain		Domain
Aa-21871	6-phosphogluconate decarboxylating		Domain				Domain
Aa-21938
Aa-22540		T			Blast
Aa-22559	furin-like protease 2		Domain		Domain		Domain
Aa-22560	furin-like protease 2		Domain		Domain		Domain
Aa-23220	glutathione s-transferase isoform d		Domain				Domain
Aa-23254	tripeptidyl-peptidase 2						Blast
Aa-24272	glutamate synthase		Domain			Domain
Aa-24416	serpin b6		Domain	Domain	Blast		Blast
Aa-24496	trypsin-2	T	Domain	Domain	Domain	Domain	Domain
Aa-25684	v-type proton atpase subunit c		Domain
Aa-25757	clathrin heavy chain		Domain				Domain
Aa-25949		T
Aa-26716	adenylosuccinate lyase
Aa-26944	glutaminyl-peptide cyclotransferase	T
Aa-27539	zinc metalloproteinase nas-4	T		Domain	Domain
Aa-27575	proton-coupled amino acid transporter 4			Blast
Aa-28317					Blast
Aa-28387	serine protease inhibitor dipetalogastin				Domain		Domain
Aa-29081	multiple inositol polyphosphate phosphatase 1	T				Domain	Domain
Aa-29155	serine protease inhibitor dipetalogastin	T			Domain		Domain
Aa-30099	glutamate mitochondrial		Domain		Domain
Aa-30184
Aa-30185
Aa-30266	malate mitochondrial		Domain		Blast	Blast	Domain
Aa-30847	venom allergen 5		Domain	Domain	Domain	Domain	Domain
Aa-31529	alpha-n-acetylgalactosaminidase						Domain
Aa-32239	v-type proton atpase catalytic subunit a		Domain
Aa-32457	angiopoietin-related protein 2	T			Domain		Domain
Aa-32547	lysosomal aspartic protease	T	Domain
Aa-32548	lysosomal aspartic protease		Domain
Aa-33502	rab gdp dissociation inhibitor alpha		Domain		Domain		Domain
Aa-34428	gilt-like protein	T				Blast
Aa-34453	lysosomal alpha-mannosidase	T	Domain		Domain	Domain	Domain
Aa-34456	lysosomal alpha-mannosidase		Domain		Domain	Domain	Domain
Aa-35407	serine cytosolic		Domain
Aa-35812	nucleoside diphosphate kinase	T	Domain		Domain		Domain
Aa-36601	profilin		Domain			Blast	Domain
Aa-3705	14-3-3 protein epsilon		Domain				Blast
Aa-3745	serine protease inhibitor i ii
Aa-3779	uncharacterized serpin-like protein ma_2613 ma_2612		Blast	Blast	Blast		Blast
Aa-38490	trypsin 3a1	T	Domain	Domain	Domain	Domain	Domain
Aa-38499	trypsin 3a1		Domain	Domain	Domain	Domain	Domain
Aa-39719	ribose-phosphate pyrophosphokinase 1						Domain
Aa-39723	ras-related protein rab-3		Domain				Domain
Aa-39765				Domain	Domain
Aa-4148	trypsin-4	T	Domain	Domain	Domain	Domain	Domain
Aa-41789	electron transfer flavoprotein subunit mitochondrial		Domain
Aa-42496	glutamyl aminopeptidase		Domain	Blast	Domain	Domain	Domain
Aa-4306	serine protease inhibitor dipetalogastin				Domain		Domain
Aa-43739	protein rop						Domain
Aa-4511			Blast		Blast
Aa-4525		T
Aa-4531	aquaporin
Aa-45626	aspartate mitochondrial		Domain		Domain	Domain	Domain
Aa-4581	60s acidic ribosomal protein p2
Aa-45866	dipeptidyl peptidase 3		Domain				Domain
Aa-46646
Aa-4681	prosaposin		Domain				Domain
Aa-4703	v-type proton atpase subunit e		Domain		Domain
Aa-47229	trypsin-7	T	Domain	Domain	Domain	Domain	Domain
Aa-47530	venom dipeptidyl peptidase 4	T	Domain		Domain		Blast
Aa-47561	xaa-pro dipeptidase		Domain		Domain
Aa-47604
Aa-47669
Aa-49087	phosphoribosylformylglycinamidine synthase						Domain
Aa-49088	phosphoribosylformylglycinamidine synthase						Domain
Aa-49090	phosphoribosylformylglycinamidine synthase						Blast
Aa-49591	multifunctional protein ade2						Domain
Aa-51219	27 kda hemolymph protein	T
Aa-51263	inactive pancreatic lipase-related protein 1		Blast	Blast	Blast		Blast
Aa-5134	serine protease inhibitor i ii	T
Aa-5198	glucose-6-phosphate isomerase		Domain			Domain	Domain
Aa-5201	prolyl endopeptidase fap				Domain
Aa-5202	venom dipeptidyl peptidase 4		Domain		Domain		Domain
Aa-52703	3-ketoacyl- mitochondrial		Domain				Domain
Aa-53503		T
Aa-5373	aminopeptidase n		Domain	Blast	Domain	Domain	Domain
Aa-5381	aminopeptidase n		Domain	Blast	Domain	Blast	Domain
Aa-5389		T			Blast
Aa-54049	bifunctional purine biosynthesis protein purh
Aa-5517	myosin heavy muscle		Blast
Aa-5541					Blast
Aa-5546	v-type proton atpase subunit d 1				Domain
Aa-55677	cytosolic non-specific dipeptidase		Domain		Domain		Domain
Aa-56317	glia-derived nexin	T	Domain	Domain	Blast		Blast
Aa-5646	perlucin-like protein	T		Domain	Domain		Blast
Aa-57652
Aa-5799	carrier protein 1				Domain
Aa-5809	tetraspanin-11						Domain
Aa-6192		T		Domain	Domain
Aa-6278	zinc metalloproteinase nas-13	T		Domain	Domain
Aa-6300	plasminogen activator inhibitor 1	T	Domain	Domain	Blast		Blast
Aa-6408	trypsin-7	T	Domain	Domain	Domain	Domain	Domain
Aa-6435	trypsin-7	T	Domain	Domain	Domain	Domain	Domain
Aa-66467	alcohol dehydrogenase		Domain				Domain
Aa-6693	inorganic phosphate cotransporter					Domain	Domain
Aa-6845	enolase		Domain				Domain
Aa-69884	sodium calcium exchanger 1	T			Domain
Aa-7100		T		Blast	Domain		Domain
Aa-71480	trifunctional purine biosynthetic protein adenosine-3
Aa-71774	atp synthase subunit mitochondrial
Aa-72237	trifunctional purine biosynthetic protein adenosine-3
Aa-74051	trifunctional purine biosynthetic protein adenosine-3
Aa-74092		T			Blast
Aa-7717	aminopeptidase		Domain		Blast
Aa-7816	protein unc-13 homolog d						Blast
Aa-7819		T			Blast
Aa-7855		T			Blast
Aa-7982					Blast
Aa-7983		T			Blast
Aa-8246	angiotensin-converting enzyme	T	Domain		Domain	Domain	Domain
Aa-8366
Aa-8692		T			Blast
Aa-8859	spermidine synthase						Domain
Aa-9223	threonine--trna cytoplasmic
Aa-9320
Aa-9784	eukaryotic translation initiation factor 5a		Domain
Aa-9828

## Sheet: Sheet4
Supplemental Table 5D: Comparison of A. mellifera seminal fluid proteins with other species
ID	Description	Signalp	N. lugens	D. melanogaster	A. aegypti	A. albopictus	Homo Sapiens
XP_396131.3	aspartate mitochondrial		Domain		Domain	Domain	Domain
XP_003250526.1	phospholipid hydroperoxide glutathione mitochondrial	T		Domain			Domain
XP_623443.2	glucose dehydrogenase		Domain			Domain
XP_001120140.1		T		Blast
XP_001120432.1	cytochrome testis-specific		Domain				Domain
XP_623194.2	phosphatidylethanolamine-binding protein homolog		Domain	Domain	Domain		Domain
XP_395047.4	phosphoglycerate kinase		Domain				Domain
XP_001121565.1	beta-galactosidase	T					Domain
XP_001123230.1	protein g12	T
NP_001090623.1	triosephosphate isomerase		Domain			Domain	Domain
NP_001091636.1	profilin		Domain			Domain	Domain
NP_001153522.1	heat shock 70 kda protein cognate 4		Domain			Blast	Domain
NP_001153536.1	heat shock protein 83		Domain			Domain	Domain
NP_001164445.1	glutamine synthetase 2 cytoplasmic		Domain
NP_001172074.1	actin-5c		Domain		Domain		Domain
NP_001013377.2	venom acid phosphatase acph-1					Domain	Domain
XP_001122556.2	probable malate mitochondrial		Blast		Blast	Blast	Domain
XP_624608.3	renin receptor	T	Blast
XP_003249289.1	peroxiredoxin 1		Domain		Domain		Domain
XP_012347214.1	dynein intermediate chain ciliary		Domain				Domain
XP_003696152.1	tubulin alpha-2 chain		Domain	Domain	Blast		Domain
XP_393105.3	circadian clock-controlled protein	T		Domain
XP_001120909.2	spermine oxidase		Domain			Domain
XP_001120613.2	farnesol dehydrogenase		Domain
AFR44627.1	crisp allergen pr-1	T	Domain	Domain	Domain	Domain	Domain
XP_006564971.1
XP_001122317.2	3-hydroxyacyl- dehydrogenase type-2
XP_006565544.1	aminopeptidase n	T	Domain	Blast	Domain	Domain	Domain
XP_393673.3	tyrosine-protein kinase dnt	T	Blast				Domain
XP_001121305.2	vesicular glutamate transporter					Domain	Domain
XP_393860.4	membrane metallo-endopeptidase-like 1		Domain			Domain	Domain
XP_394474.4	l-2-hydroxyglutarate mitochondrial
XP_006567380.1	lysosomal alpha-mannosidase	T	Domain		Domain	Domain	Domain
XP_006569964.1	angiotensin-converting enzyme	T	Domain		Domain	Domain	Domain
XP_001120513.2	multiple inositol polyphosphate phosphatase 1					Domain	Domain
XP_395852.4	alpha-l-fucosidase	T					Domain
XP_392313.1	tubulin beta-1 chain		Blast	Domain	Domain		Domain
XP_392686.1	retinoid-inducible serine carboxypeptidase	T					Domain
NP_001011572.1	transferrin	T					Domain
NP_001011583.1	ejaculatory bulb-specific protein 3	T	Domain
NP_001011603.1	arginine kinase		Domain				Blast
XP_623552.1	glucose-6-phosphate isomerase		Domain			Domain	Domain
XP_006560620.1	venom serine protease bi-vsp	T	Domain	Domain	Domain	Domain	Domain
XP_006570610.1	glucosylceramidase	T
XP_006566881.1	chitinase-like protein idgf4	T	Domain
XP_393545.2	probable citrate synthase mitochondrial		Domain
XP_394018.2	protein 5nuc	T				Domain
XP_393999.3	malate dehydrogenase
XP_623084.1	aldehyde mitochondrial		Domain				Domain
XP_624987.1	cytochrome c oxidase subunit mitochondrial
XP_623220.1	tubulin alpha-1 chain		Domain	Domain	Domain		Domain
XP_624342.1	facilitated trehalose transporter tret1						Domain
XP_624977.1	gamma-interferon-inducible-lysosomal thiol reductase	T				Domain
