# Supplementary material for: Seminal fluid protein genes of the brown planthopper, Nilaparvata lugens
Source: BMC Genomics. 2016 Aug 18;17:654. doi: 10.1186/s12864-016-3013-7 (PMC4990865; doi:10.1186/s12864-016-3013-7)
Supplement: Additional file 8: Table S6. — Proteome data of each samples. This file gives the proteome raw data of each proteins samples. (XLS 1675 kb) [file 12864_2016_3013_MOESM8_ESM.xls]

## Sheet: MRT-1
Accession	Description	Score	Coverage	# Proteins	# Unique Peptides	# Peptides	# PSMs	# AAs	MW [kDa]	calc. pI
comp36779_c1;orf1	len=369 frame:3 start:276 end:1382 serine protease P135 [Tribolium castaneum]	697.072	40.76	2	11	11	266	368	41.7489	6.84424
comp35438_c2;orf1	len=291 frame:3 start:942 end:1814 hypothetical protein KGM_01730 [Danaus plexippus]	639.38	72.07	1	17	17	203	290	32.4443	5.12256
comp36591_c0;orf1	len=472 frame:3 start:168 end:1583 Serine protease easter [Harpegnathos saltator]	528.439	50.32	1	18	18	174	471	52.998	6.56592
comp27138_c0;orf1 len=406 frame:2 start:53 end:1270 GK23922 [Drosophila willistoni] &gt;gi	194160659 gb|EDW75560.1| GK23922 [Drosophila willistoni]	490.346	57.53	1	17	17	139	405	45.8289	5.35107
comp34697_c0;orf1 len=245 frame:2 start:266 end:1000 GD20518 [Drosophila simulans] &gt;gi	194199529 gb|EDX13105.1| GD20518 [Drosophila simulans]	484.858	61.48	1	10	10	165	244	27.7501	6.44287
comp36824_c1;orf1	len=737 frame:3 start:288 end:2498 carboxylesterase-6 [Laodelphax striatella]	453.533	38.18	1	26	26	135	736	85.7339	5.31299
comp36780_c0;orf1	len=679 frame:2 start:80 end:2116 PREDICTED: heat shock 70 kDa protein cognate 3-like [Nasonia vitripennis]	416.782	46.17	3	24	27	120	678	75.4088	5.51611
comp32521_c0;orf1	len=349 frame:3 start:363 end:1409 Serine protease easter [Harpegnathos saltator]	415.372	40.23	1	11	11	117	348	39.1826	5.63037
comp36891_c0;orf1	len=419 frame:2 start:86 end:1342 PREDICTED: calreticulin isoform 1 [Apis mellifera]	384.732	54.78	1	17	17	102	418	48.1153	4.65283
comp36908_c0;orf1	len=815 frame:-2 start:2604 end:160 endoplasmin [Locusta migratoria]	379.052	31.08	1	22	22	112	814	92.9096	4.99561
comp36121_c0;orf1	len=629 frame:-3 start:2000 end:114 carboxylesterase, partial [Laodelphax striatella]	340.424	45.06	1	24	24	112	628	71.7231	5.87158
comp34752_c0;orf1	len=329 frame:1 start:343 end:1329 Serine protease easter [Harpegnathos saltator]	314.127	54.88	1	14	14	99	328	37.2898	5.78271
comp32919_c0;orf1	len=678 frame:3 start:117 end:2150 carboxylesterase-6 [Laodelphax striatella]	305.717	35.45	1	19	19	91	677	78.9857	5.08447
comp34701_c0;orf1	len=341 frame:-1 start:1187 end:165 Serine protease easter [Harpegnathos saltator]	271.103	41.76	1	8	8	83	340	37.9789	5.12256
comp36454_c0;orf1 len=412 frame:3 start:21 end:1256 hypothetical protein BRAFLDRAFT_74093 [Branchiostoma floridae] &gt;gi	229285255 gb|EEN55983.1| hypothetical protein BRAFLDRAFT_74093 [Branchiostoma floridae]	266.63	40.15	1	12	14	85	411	45.912	5.12256
comp35955_c1;orf1	len=711 frame:-3 start:2226 end:94 juvenile hormone esterase [Nilaparvata lugens]	258.029	29.86	1	20	20	80	710	81.9273	7.09326
comp18732_c0;orf1	len=657 frame:-2 start:2161 end:191 heat shock cognate protein 70 [Nilaparvata lugens]	228.186	49.39	4	20	25	75	656	71.6296	5.71924
comp36880_c0;orf1	len=616 frame:3 start:72 end:1919 ATPase [Homo sapiens]	228.122	48.29	1	23	23	64	615	68.1886	5.45264
comp35084_c0;orf1	len=503 frame:-3 start:2300 end:792 vacuolar V-type H(+)-ATPase B subunit [Helicoverpa armigera]	221.7	36.65	1	14	14	69	502	55.6215	5.35107
comp32424_c0;orf1	len=712 frame:-1 start:2360 end:225 juvenile hormone esterase [Nilaparvata lugens]	218.858	24.89	1	15	15	69	711	80.8091	7.95752
comp36473_c0;orf1 len=917 frame:-2 start:3819 end:1069 PREDICTED: similar to ebna2 binding protein P100 [Tribolium castaneum] &gt;gi	270003672 gb|EFA00120.1| hypothetical protein TcasGA2_TC002936 [Tribolium castaneum]	215.601	31.55	1	20	20	65	916	103.799	8.35303
comp34149_c0;orf1	len=344 frame:-2 start:1118 end:87 serine protease P135 [Tribolium castaneum]	215.239	28.28	1	9	9	71	343	38.7608	6.88818
comp36614_c0;orf1	len=853 frame:3 start:81 end:2639 elongation factor 2 [Schistocerca gregaria]	214.793	32.51	1	25	25	69	852	95.5026	6.60986
comp36672_c0;orf1	len=627 frame:-3 start:3011 end:1131 soluble trehalase [Laodelphax striatella]	200.583	36.74	1	21	21	74	626	72.19	6.87354
comp34753_c0;orf1 len=306 frame:-1 start:1148 end:231 GI16850 [Drosophila mojavensis] &gt;gi	193918483 gb|EDW17350.1| GI16850 [Drosophila mojavensis]	195.636	24.59	1	4	4	58	305	33.7093	8.38232
comp36557_c0;orf1	len=652 frame:-2 start:2713 end:758 carboxylesterase, partial [Laodelphax striatella]	195.335	31.03	1	17	17	63	651	75.4659	6.30322
comp32043_c0;orf1 len=812 frame:2 start:113 end:2548 PREDICTED: similar to transitional endoplasmic reticulum ATPase TER94 isoform 1 [Tribolium castaneum] &gt;gi	270011017 gb|EFA07465.1| transitional endoplasmic reticulum ATPase TER94 [Tribolium castaneum]	194.574	33.91	2	21	21	54	811	90.1102	5.5542
comp36236_c0;orf1	len=528 frame:-1 start:3531 end:1948 Protein disulfide-isomerase [Harpegnathos saltator]	191.797	35.29	1	17	17	61	527	59.6043	4.85596
comp35980_c1;orf1	len=340 frame:-2 start:3135 end:2116 Serine protease easter [Camponotus floridanus]	190.581	49.56	1	14	14	59	339	37.6342	7.76709
comp35627_c0;	len=268 start:1069 end:1872; minus strand	187.129	25.09	1	4	4	58	267	30.5475	4.56396
comp28726_c0;orf1	len=748 frame:-3 start:2585 end:342 heat shock protein 90 [Nilaparvata lugens]	174.379	34.14	1	21	22	59	747	85.6062	5.05908
comp36387_c0;orf1	len=389 frame:1 start:259 end:1425 putative CG5976 [Heliconius melpomene]	174.332	33.76	1	9	9	57	388	44.4852	6.16357
comp34548_c0;orf1	len=1050 frame:-2 start:3874 end:725 hypothetical protein TcasGA2_TC011512 [Tribolium castaneum]	174.293	35.56	1	24	24	51	1049	116.228	5.46533
comp34873_c0;orf1	len=732 frame:-2 start:2619 end:424 PREDICTED: dipeptidyl peptidase 3-like [Nasonia vitripennis]	169.281	29.69	1	17	17	51	731	82.5317	5.87158
comp29370_c0;orf1	len=230 frame:-1 start:691 end:2 hypothetical protein SINV_04142 [Solenopsis invicta]	169.066	38.7	1	9	9	46	230	26.0767	6.771
comp37372_c0;orf1	len=154 frame:1 start:121 end:582 unknown unsecreted protein [Papilio polytes]	168.932	28.1	1	2	2	64	153	17.014	4.76709
comp35004_c0;orf1	len=530 frame:3 start:6 end:1595 PREDICTED: similar to thymus-specific serine protease [Tribolium castaneum]	166.911	41.97	1	14	15	49	529	60.2629	7.10791
comp36558_c1;orf1	len=264 frame:2 start:2 end:793 hypothetical protein DAPPUDRAFT_189393 [Daphnia pulex]	165.905	40.3	1	7	7	41	263	29.3817	5.68115
comp37068_c0;	len=1942 start:136 end:5962; minus strand	165.177	17.35	1	26	26	56	1942	221.228	5.8335
comp36693_c0;orf1	len=331 frame:1 start:43 end:1035 Serine protease easter [Harpegnathos saltator]	164.49	34.24	1	8	9	48	330	36.591	5.04639
comp34679_c0;orf1 len=363 frame:1 start:34 end:1122 limpet, isoform J [Drosophila melanogaster] &gt;gi	318069230 gb|ADV37558.1| limpet, isoform J [Drosophila melanogaster]	151.455	44.48	1	11	11	42	362	41.342	7.69385
comp35060_c0;orf1	len=989 frame:-2 start:2968 end:2 Protein transport protein Sec24C [Acromyrmex echinatior]	146.525	18.3	1	11	11	46	989	108.835	7.28369
comp37141_c0;orf1 len=970 frame:-3 start:3143 end:234 Coatomer subunit beta&apos;, putative [Pediculus humanus corporis] &gt;gi	212508406 gb|EEB12118.1| Coatomer subunit beta&apos;, putative [Pediculus humanus corporis]	142.515	24.56	1	17	17	48	969	108.036	5.09717
comp36064_c0;orf1	len=463 frame:-3 start:1815 end:427 serine protease P43 [Tribolium castaneum]	137.267	30.3	1	13	13	43	462	51.5545	6.7417
comp36808_c0;orf1 len=989 frame:-1 start:5528 end:2562 150 kDa oxygen-regulated protein precursor, putative [Pediculus humanus corporis] &gt;gi	212518390 gb|EEB20143.1| 150 kDa oxygen-regulated protein precursor, putative [Pediculus humanus corporis]	137.014	25.2	1	19	19	42	988	110.176	5.42725
comp35848_c0;orf1	len=342 frame:1 start:319 end:1344 AAEL003219-PA [Aedes aegypti]	134.392	21.41	1	5	5	45	341	37.9078	5.57959
comp23390_c0;orf1	len=636 frame:-2 start:2378 end:471 Transketolase-like protein 2 [Acromyrmex echinatior]	133.258	22.2	1	10	10	40	635	68.6791	7.40088
comp31466_c0;orf1	len=230 frame:1 start:94 end:783 PREDICTED: protein canopy-1-like [Apis mellifera]	133.161	44.1	1	8	8	37	229	26.4396	4.39893
comp29827_c0;orf1 len=380 frame:2 start:338 end:1477 RecName: Full=Actin, clone 403; Flags: Precursor &gt;gi	5668 emb|CAA36838.1| unnamed protein product [Artemia sp.]	133.115	45.65	2	5	12	37	379	42.146	5.59229
comp35419_c0;orf1	len=349 frame:-1 start:1395 end:349 TPA: cathepsin B [Myzus persicae]	129.67	34.2	1	8	8	38	348	38.1731	6.354
comp29294_c0;orf1	len=326 frame:1 start:121 end:1098 receptor for activated protein kinase C [Laodelphax striatella]	128.754	46.46	1	12	12	38	325	36.7453	7.47412
comp31462_c0;orf1 len=856 frame:1 start:1 end:2568 coatomer alpha subunit, putative [Pediculus humanus corporis] &gt;gi	212512887 gb|EEB15564.1| coatomer alpha subunit, putative [Pediculus humanus corporis]	125.485	27.84	1	16	16	41	855	95.7547	7.09326
comp36549_c0;orf1	len=335 frame:3 start:480 end:1484 Serine protease easter [Harpegnathos saltator]	123.439	49.7	1	12	12	36	334	37.6915	5.2749
comp34822_c0;orf1 len=777 frame:-3 start:2509 end:179 PREDICTED: similar to protein transport protein sec23 [Tribolium castaneum] &gt;gi	270009872 gb|EFA06320.1| hypothetical protein TcasGA2_TC009191 [Tribolium castaneum]	122.538	23.58	1	14	14	36	776	86.8131	6.78564
comp27597_c0;orf1	len=378 frame:-1 start:1843 end:710 putative arginine kinase [Homalodisca vitripennis]	118.716	43.5	1	15	15	37	377	42.3725	6.99072
comp34738_c0;orf1	len=423 frame:3 start:6 end:1274 ACYPI005016 [Acyrthosiphon pisum]	112.924	32.46	1	10	10	28	422	47.9004	7.23975
comp34872_c0;orf1	len=828 frame:3 start:150 end:2633 PREDICTED: heat shock 70 kDa protein 4L-like [Acyrthosiphon pisum]	112.266	25.27	1	17	17	37	827	91.6695	5.45264
comp34186_c0;orf1 len=884 frame:1 start:94 end:2745 PREDICTED: similar to RE62270p [Tribolium castaneum] &gt;gi	270013230 gb|EFA09678.1| hypothetical protein TcasGA2_TC011806 [Tribolium castaneum]	112.104	17.67	1	10	10	30	883	97.498	5.84619
comp33271_c0;orf1	len=229 frame:3 start:162 end:848 PREDICTED: myosin regulatory light chain 2-like [Bombus terrestris]	109.41	51.32	1	9	9	33	228	24.9484	4.97021
comp36499_c0;orf1	len=251 frame:-2 start:2457 end:1705 FK506-binding like protein [Coptotermes formosanus]	107.521	32.8	1	8	8	34	250	27.1563	4.80518
comp36478_c0;orf1	len=524 frame:-3 start:2328 end:757 PREDICTED: coatomer subunit delta-like [Megachile rotundata]	104.884	34.23	1	12	12	30	523	58.4378	6.1001
comp32282_c0;orf1	len=497 frame:2 start:161 end:1651 PREDICTED: similar to Zinc carboxypeptidase family protein [Tribolium castaneum]	104.256	29.84	1	9	9	26	496	56.4776	5.77002
comp36619_c0;orf1	len=517 frame:2 start:44 end:1594 catalase [Nilaparvata lugens]	104.07	29.46	1	11	11	38	516	58.0418	8.19189
comp33759_c1;orf1 len=260 frame:-2 start:1710 end:931 Endoplasmic reticulum protein ERp29, putative [Pediculus humanus corporis] &gt;gi	212510717 gb|EEB13839.1| Endoplasmic reticulum protein ERp29, putative [Pediculus humanus corporis]	102.76	33.98	1	8	8	35	259	29.8665	8.30908
comp36721_c0;orf1	len=448 frame:1 start:88 end:1431 tubulin, beta 2C-like [Saccoglossus kowalevskii]	101.377	24.83	1	4	9	36	447	50.1941	4.89404
comp35000_c0;orf1	len=341 frame:-3 start:1158 end:136 hemolymph proteinase 5 [Danaus plexippus]	101.245	27.06	1	7	7	48	340	38.4654	6.45557
comp33047_c0;orf1 len=278 frame:3 start:3 end:836 GI16850 [Drosophila mojavensis] &gt;gi	193918483 gb|EDW17350.1| GI16850 [Drosophila mojavensis]	98.8567	43.17	1	8	8	28	278	29.265	4.84326
comp37103_c0;orf1	len=1092 frame:-3 start:4052 end:777 ATP citrate lyase [Acyrthosiphon pisum]	98.7074	16.96	1	13	13	34	1091	119.247	8.06006
comp34157_c0;orf1	len=703 frame:-1 start:2974 end:866 PREDICTED: paramyosin, long form-like [Megachile rotundata]	96.861	21.79	1	13	13	30	702	82.1173	5.5542
comp36959_c0;orf1 len=550 frame:-1 start:2401 end:752 T-complex protein 1 subunit theta, putative [Pediculus humanus corporis] &gt;gi	212509512 gb|EEB12881.1| T-complex protein 1 subunit theta, putative [Pediculus humanus corporis]	96.733	27.69	1	11	11	29	549	59.6167	5.42725
comp36944_c0;orf1	len=1176 frame:3 start:3 end:3530 PREDICTED: putative glutamate synthase [NADPH]-like [Acyrthosiphon pisum]	94.1786	13.7	1	11	11	29	1175	127.371	7.07861
comp36542_c0;orf1	len=790 frame:3 start:105 end:2474 PREDICTED: threonyl-tRNA synthetase, cytoplasmic-like [Acyrthosiphon pisum]	93.5105	18.25	1	10	10	31	789	91.0561	7.28369
comp26910_c0;orf1	len=150 frame:2 start:557 end:1006 twinstar [Biston betularia]	92.4241	57.05	1	7	7	29	149	17.0485	6.771
comp36280_c0;orf1	len=509 frame:-2 start:2535 end:1009 protein disulfide-isomerase [Schistocerca gregaria]	92.3257	29.72	1	12	12	35	508	57.362	5.8335
comp34893_c0;orf1	len=451 frame:2 start:167 end:1519 tubulin [Laodelphax striatella]	92.1206	21.78	1	2	7	34	450	50.3363	4.86865
comp36785_c0;orf1	len=310 frame:-3 start:1125 end:196 Serine protease easter [Harpegnathos saltator]	90.0307	38.83	1	6	7	32	309	34.2891	5.65576
comp35743_c0;orf1 len=334 frame:-1 start:2330 end:1329 uv excision repair protein rad23, putative [Pediculus humanus corporis] &gt;gi	212517628 gb|EEB19493.1| uv excision repair protein rad23, putative [Pediculus humanus corporis]	89.6025	38.74	1	7	7	22	333	35.5057	4.56396
comp34323_c1;orf1 len=579 frame:-2 start:2110 end:374 H+ transporting ATP synthase beta subunit isoform 1 [Bombyx mori] &gt;gi	95102938 gb|ABF51410.1| H+ transporting ATP synthase beta subunit isoform 1 [Bombyx mori]	88.398	26.47	1	11	11	30	578	61.0695	4.98291
comp30780_c0;orf1	len=223 frame:3 start:474 end:1142 hypothetical protein [Amblyomma maculatum]	88.1202	34.68	1	5	5	25	222	24.7443	6.27783
comp32861_c0;orf1	len=452 frame:2 start:170 end:1525 tubulin [Laodelphax striatella]	88.0602	30.16	3	5	10	31	451	50.0676	5.23682
comp27008_c0;orf1 len=164 frame:1 start:433 end:924 translation initiation factor 5a-like [Acyrthosiphon pisum] &gt;gi	239788242 dbj|BAH70809.1| ACYPI002632 [Acyrthosiphon pisum]	88.0572	43.56	1	8	8	31	163	18.0408	5.16064
comp32344_c0;orf1 len=294 frame:3 start:255 end:1136 conserved hypothetical protein [Pediculus humanus corporis] &gt;gi	212518412 gb|EEB20165.1| conserved hypothetical protein [Pediculus humanus corporis]	87.2134	31.06	1	8	8	29	293	32.836	5.08447
comp33155_c0;orf1	len=299 frame:-2 start:898 end:2 serine protease P135 [Tribolium castaneum]	87.0875	42.47	1	8	8	24	299	33.0964	7.09326
comp23304_c0;orf1	len=456 frame:1 start:202 end:1569 eukaryotic initiation factor 4A [Phaedon cochleariae]	86.0216	26.37	2	11	11	28	455	51.4822	5.92236
comp31475_c0;orf1 len=312 frame:-2 start:1142 end:207 AGAP000401-PA [Anopheles gambiae str. PEST] &gt;gi	157018783 gb|EAA06713.4| AGAP000401-PA [Anopheles gambiae str. PEST]	85.8076	31.51	1	7	7	28	311	35.8499	5.40186
comp36985_c0;orf1	len=535 frame:2 start:176 end:1780 PREDICTED: plasminogen activator inhibitor 1-like [Acyrthosiphon pisum]	84.9642	21.54	1	9	10	27	534	59.6727	8.08936
comp33252_c2;orf1 len=473 frame:-2 start:2196 end:778 putative elongation factor 1-alpha [Homalodisca vitripennis] &gt;gi	45387425 gb|AAS60203.1| putative elongation factor 1-alpha [Oncometopia nigricans]	84.4453	33.69	3	12	12	30	472	51.5209	8.88037
comp36748_c0;orf1	len=410 frame:-3 start:1877 end:648 isocitrate dehydrogenase [Danaus plexippus]	84.4159	32.27	1	12	12	32	409	46.4587	7.35693
comp34811_c0;orf1	len=611 frame:-2 start:3384 end:1552 hypothetical protein DAPPUDRAFT_304467 [Daphnia pulex]	84.1679	30.82	1	13	13	25	610	67.6406	7.29834
comp36025_c0;orf1	len=437 frame:1 start:31 end:1341 putative imaginal disc growth factor [Oncometopia nigricans]	83.2949	24.54	1	7	7	25	436	49.3003	7.82568
comp34956_c0;orf1	len=338 frame:-2 start:1345 end:332 serine protease P135 [Tribolium castaneum]	83.1347	23.74	1	8	8	24	337	38.8474	6.45557
comp35886_c0;orf1	len=325 frame:3 start:105 end:1079 PREDICTED: annexin-B9-like [Apis florea]	82.6649	44.75	2	11	12	24	324	35.902	4.61475
comp35265_c0;	len=113 start:361 end:700; minus strand	82.4041	41.07	1	4	4	23	112	12.91	4.25928
comp30241_c0;orf1 len=271 frame:1 start:106 end:918 PREDICTED: similar to proteasome zeta subunit [Tribolium castaneum] &gt;gi	270009423 gb|EFA05871.1| hypothetical protein TcasGA2_TC008671 [Tribolium castaneum]	82.1942	41.48	1	8	8	22	270	29.629	5.10986
comp34844_c0;orf1 len=316 frame:-3 start:1050 end:103 RecName: Full=40S ribosomal protein SA &gt;gi	110671460 gb|ABG81981.1| putative 40S ribosomal protein SA [Diaphorina citri]	82.167	32.38	1	8	8	27	315	34.6964	5.08447
comp28625_c0;orf1 len=198 frame:3 start:210 end:803 AGAP001325-PA [Anopheles gambiae str. PEST] &gt;gi	157012845 gb|EAU75715.2| AGAP001325-PA [Anopheles gambiae str. PEST]	80.7781	51.78	1	7	7	25	197	21.3269	8.00146
comp36932_c1;orf1	len=370 frame:3 start:372 end:1481 AAEL014140-PB, partial [Aedes aegypti]	79.9423	19.51	1	4	4	26	369	42.5701	5.07178
comp36747_c0;orf1 len=363 frame:2 start:86 end:1174 PREDICTED: similar to glycerol-3-phosphate dehydrogenase [Tribolium castaneum] &gt;gi	270001802 gb|EEZ98249.1| hypothetical protein TcasGA2_TC000688 [Tribolium castaneum]	79.6172	26.8	1	9	9	26	362	39.6576	6.45557
comp36488_c0;orf1	len=591 frame:3 start:51 end:1823 Pyruvate kinase [Harpegnathos saltator]	78.9429	23.9	1	10	10	24	590	63.8544	8.47021
comp36558_c0;orf1	len=245 frame:-3 start:735 end:1 Plasma glutamate carboxypeptidase [Acromyrmex echinatior]	78.6518	32.65	1	7	7	24	245	27.013	5.94775
comp34236_c0;orf1	len=143 frame:-1 start:1301 end:873 putative chemosensory protein CSP3 [Nilaparvata lugens]	78.4598	31.69	1	5	5	29	142	16.1892	6.99072
comp33213_c1;orf1	len=243 frame:-1 start:853 end:125 PREDICTED: inorganic pyrophosphatase-like [Megachile rotundata]	76.5265	39.67	1	6	6	18	242	27.3621	6.80029
comp28660_c0;orf1	len=228 frame:3 start:87 end:770 Elongation factor 1-beta&apos; [Camponotus floridanus]	76.4317	33.92	1	6	6	23	227	25.1167	5.08447
comp29905_c0;orf1	len=342 frame:1 start:118 end:1143 glyceraldehyde-3-phosphate dehydrogenase [Laodelphax striatella]	76.1685	29.33	1	7	7	26	341	36.5099	8.08936
comp35723_c1;orf1	len=201 frame:-3 start:732 end:130 PREDICTED: myophilin [Apis mellifera]	74.5509	39.5	1	5	5	27	200	22.2189	7.98682
comp36836_c0;orf1	len=579 frame:-2 start:2785 end:1049 Ubiquilin-1 [Camponotus floridanus]	74.5429	12.98	1	5	5	19	578	61.6109	5.36377
comp18497_c0;orf1	len=435 frame:2 start:2 end:1306 PREDICTED: LOW QUALITY PROTEIN: filamin-C-like [Apis florea]	74.4004	32.49	1	11	11	25	434	46.9145	7.1958
comp33348_c0;orf1	len=524 frame:-3 start:1574 end:3 PREDICTED: furin-like protease 2-like [Megachile rotundata]	74.1348	14.89	1	4	4	22	524	57.6273	6.18896
comp35660_c0;orf1	len=769 frame:-2 start:3359 end:1053 PREDICTED: membrane metallo-endopeptidase-like 1-like [Acyrthosiphon pisum]	73.9498	15.36	2	9	9	25	768	87.509	6.80029
comp32119_c0;orf1	len=1075 frame:2 start:2 end:3226 Tripeptidyl-peptidase 2 [Harpegnathos saltator]	73.8855	9.68	1	8	8	22	1074	118.809	6.93213
comp36846_c0;orf1 len=984 frame:1 start:85 end:3036 Coatomer subunit beta, putative [Pediculus humanus corporis] &gt;gi	212506440 gb|EEB10658.1| Coatomer subunit beta, putative [Pediculus humanus corporis]	73.7147	18.11	1	15	15	27	983	108.22	6.07471
comp33528_c0;orf1 len=526 frame:-2 start:1578 end:1 PREDICTED: similar to CG1486 CG1486-PA [Tribolium castaneum] &gt;gi	270011423 gb|EFA07871.1| hypothetical protein TcasGA2_TC005445 [Tribolium castaneum]	71.5616	21.86	1	8	8	22	526	58.2622	5.51611
comp34338_c0;orf1	len=292 frame:3 start:51 end:926 cytoplasmatic actin [Daphnia pulex]	71.4861	43.49	1	1	8	21	292	32.4249	5.021
comp33578_c0;orf1	len=501 frame:-2 start:2310 end:808 PREDICTED: similar to thioredoxin reductase isoform 2 [Tribolium castaneum]	69.9227	12.6	1	5	5	19	500	54.829	7.1665
comp34222_c1;	len=158 start:225 end:698; minus strand	69.7456	57.32	1	5	5	23	157	17.3112	6.04932
comp32688_c0;orf1	len=457 frame:2 start:2 end:1372 translation elongation factor-1 gamma [Locusta migratoria]	67.6648	33.55	1	11	11	21	456	52.0921	6.97607
comp31583_c0;orf1 len=252 frame:3 start:198 end:953 14-3-3 zeta [Camponotus floridanus] &gt;gi	365266875 gb|AEW70350.1| 14-3-3 zeta [Linepithema humile]	67.2915	46.22	2	8	9	19	251	28.5532	4.94482
comp33227_c0;orf1 len=147 frame:1 start:229 end:669 40S ribosomal protein S12, putative [Pediculus humanus corporis] &gt;gi	212509347 gb|EEB12754.1| 40S ribosomal protein S12, putative [Pediculus humanus corporis]	66.7678	56.85	1	9	9	25	146	15.7119	5.57959
comp35228_c0;orf1 len=401 frame:1 start:268 end:1470 PREDICTED: similar to CG10576 CG10576-PA [Tribolium castaneum] &gt;gi	270015297 gb|EFA11745.1| hypothetical protein TcasGA2_TC004235 [Tribolium castaneum]	66.1711	34.25	1	10	10	20	400	44.8649	7.76709
comp29748_c0;	len=124 start:453 end:825; minus strand	65.2388	26.02	1	3	3	19	123	14.0476	4.53857
comp34034_c2;orf1	len=254 frame:-3 start:938 end:177 hypothetical protein TcasGA2_TC011986 [Tribolium castaneum]	64.693	28.06	1	4	4	19	253	28.5628	4.48779
comp30348_c0;orf1	len=352 frame:3 start:219 end:1274 PREDICTED: sulfotransferase 1C4-like [Nasonia vitripennis]	64.4771	28.21	1	8	8	23	351	40.8926	6.62451
comp35359_c0;orf1	len=440 frame:2 start:320 end:1639 PREDICTED: similar to protein disulfide-isomerase A6 [Tribolium castaneum]	64.2707	26.88	1	11	11	21	439	47.9642	5.5415
comp33928_c0;orf1	len=607 frame:3 start:126 end:1946 PREDICTED: actin-interacting protein 1-like isoform 1 [Bombus terrestris]	63.8887	20.46	1	8	8	25	606	66.4535	7.07861
comp33286_c0;orf1	len=395 frame:-2 start:1851 end:667 FI14722p [Drosophila melanogaster]	63.6114	35.03	1	9	9	18	394	42.7762	8.36768
comp33206_c0;orf1	len=207 frame:2 start:89 end:709 unknown [Dendroctonus ponderosae]	63.4413	43.69	1	7	7	20	206	22.8348	8.90967
comp33399_c0;orf1 len=533 frame:1 start:49 end:1647 alpha-actinin-4, putative [Pediculus humanus corporis] &gt;gi	212511446 gb|EEB14425.1| alpha-actinin-4, putative [Pediculus humanus corporis]	62.7685	22.93	1	10	10	19	532	61.5639	5.08447
comp32162_c0;orf1	len=558 frame:-1 start:2144 end:471 PREDICTED: t-complex protein 1 subunit gamma-like isoform 1 [Bombus terrestris]	62.687	28.73	1	12	12	23	557	61.3141	7.62061
comp36548_c0;orf1	len=187 frame:-3 start:5273 end:4713 putative translationally controlled tumor protein [Graphocephala atropunctata]	62.5444	32.8	1	6	6	19	186	21.4996	5.07178
comp29746_c0;	len=96 start:527 end:814; minus strand	61.7857	55.79	1	4	4	16	95	10.2427	8.07471
comp27718_c0;orf1 len=102 frame:-2 start:306 end:1 hypothetical protein BRAFLDRAFT_86838 [Branchiostoma floridae] &gt;gi	229294608 gb|EEN65262.1| hypothetical protein BRAFLDRAFT_86838 [Branchiostoma floridae]	61.1555	61.76	1	3	4	21	102	11.5448	8.35303
comp36872_c0;orf1	len=978 frame:-2 start:3327 end:394 PREDICTED: alanyl-tRNA synthetase, cytoplasmic-like [Bombus impatiens]	60.9094	13.41	1	9	9	18	977	106.647	6.06201
comp37114_c0;orf1 len=366 frame:2 start:1166 end:2263 gdp mannose-4,6-dehydratase [Aedes aegypti] &gt;gi	108868579 gb|EAT32804.1| AAEL014961-PA [Aedes aegypti]	60.5716	26.03	1	6	6	18	365	41.3278	7.94287
comp33357_c0;orf1	len=460 frame:-1 start:2336 end:957 PREDICTED: aminopeptidase N-like [Acyrthosiphon pisum]	60.0141	21.35	1	7	7	20	459	53.0239	7.69385
comp37182_c0;orf1	len=1052 frame:-3 start:3378 end:223 PREDICTED: 26S proteasome non-ATPase regulatory subunit 1-like isoform 3 [Apis florea]	59.235	12.84	1	9	9	16	1051	115.301	5.40186
comp36776_c0;orf1	len=332 frame:1 start:1258 end:2253 Serine protease easter [Harpegnathos saltator]	59.14	25.08	1	8	8	21	331	36.9345	5.17334
comp37051_c0;orf1	len=1535 frame:2 start:164 end:4768 PREDICTED: similar to UDP-glucose glycoprotein:glucosyltransferase [Tribolium castaneum]	59.1053	7.11	1	8	8	18	1534	172.627	6.07471
comp31555_c0;orf1 len=138 frame:1 start:88 end:501 PREDICTED: protein translation factor SUI1 homolog [Bombus impatiens] &gt;gi	307207800 gb|EFN85418.1| Protein translation factor SUI1-like protein [Harpegnathos saltator] &gt;gi|332024011|gb|EGI64229.1| Protein translation factor SUI1-like protein [Acromyrmex echinatior]	59.0897	39.42	1	3	3	17	137	15.4178	8.00146
comp34089_c0;orf1	len=458 frame:3 start:3 end:1376 PREDICTED: synaptic vesicle membrane protein VAT-1 homolog-like [Acyrthosiphon pisum]	58.7346	18.16	1	6	6	15	457	49.9789	5.87158
comp35879_c0;orf1	len=1144 frame:-1 start:4526 end:1095 2-oxoglutarate dehydrogenase E1 component, mitochondrial [Harpegnathos saltator]	58.6	9.45	1	8	8	22	1143	127.703	7.88428
comp34530_c0;orf1 len=323 frame:3 start:150 end:1118 Annexin-B10, putative [Pediculus humanus corporis] &gt;gi	212511473 gb|EEB14448.1| Annexin-B10, putative [Pediculus humanus corporis]	57.9086	34.16	1	8	8	18	322	35.9374	5.04639
comp33051_c0;orf1 len=700 frame:-2 start:2434 end:335 GMP synthase, putative [Pediculus humanus corporis] &gt;gi	212512030 gb|EEB14877.1| GMP synthase, putative [Pediculus humanus corporis]	57.7384	15.74	1	9	9	21	699	77.3948	7.28369
comp33913_c0;	len=65 start:208 end:402; minus strand	57.5623	67.19	1	3	3	19	64	7.25738	4.94482
comp29590_c0;orf1	len=233 frame:2 start:491 end:1189 putative peptidyl-prolyl cis-trans isomerase [Maconellicoccus hirsutus]	57.5163	37.07	1	6	6	22	232	25.5718	9.0415
comp35544_c0;orf1	len=543 frame:-1 start:1629 end:1 PREDICTED: glutamate dehydrogenase, mitochondrial-like [Acyrthosiphon pisum]	55.733	19.34	1	6	7	19	543	60.1146	8.1333
comp36229_c0;orf1 len=374 frame:1 start:124 end:1245 CG31751, isoform A [Drosophila melanogaster] &gt;gi	24585010 ref|NP_609894.2| CG31751, isoform B [Drosophila melanogaster] &gt;gi|22946767|gb|AAF53686.2| CG31751, isoform A [Drosophila melanogaster] &gt;gi|22946768|gb|AAF53688.2| CG31751, isoform B [Drosophila melanogaster] &gt;gi|385719248|gb|AFI71922.1| FI20105p1 [Drosophila melanogaster]	53.9533	22.25	1	7	7	16	373	42.2444	4.95752
comp35103_c0;orf1	len=284 frame:2 start:2 end:853 PREDICTED: tropomyosin-1-like [Megachile rotundata]	53.3106	40.99	2	11	11	18	283	32.2432	4.84326
comp34047_c0;orf1	len=371 frame:1 start:61 end:1173 glutamine synthetase 2 [Acyrthosiphon pisum]	53.0078	13.78	1	3	3	20	370	41.6215	6.62451
comp32989_c0;orf1 len=164 frame:-2 start:906 end:415 troponin C-like [Acyrthosiphon pisum] &gt;gi	239793671 dbj|BAH72939.1| ACYPI007505 [Acyrthosiphon pisum]	52.963	38.65	1	5	5	18	163	18.777	4.28467
comp36497_c0;orf1 len=465 frame:3 start:111 end:1505 26S proteasome non-ATPase regulatory subunit, putative [Pediculus humanus corporis] &gt;gi	212512219 gb|EEB15027.1| 26S proteasome non-ATPase regulatory subunit, putative [Pediculus humanus corporis]	52.8549	21.12	1	7	7	19	464	53.2417	7.48877
comp36893_c0;orf1	len=887 frame:-3 start:3829 end:1169 aubergine [Nilaparvata lugens]	52.6128	9.26	1	6	6	17	886	99.4008	9.43701
comp34143_c0;orf1 len=402 frame:-3 start:2314 end:1109 lysosomal acid lipase, putative [Aedes aegypti] &gt;gi	108879417 gb|EAT43642.1| AAEL004933-PA [Aedes aegypti]	52.3943	18.2	1	6	6	16	401	45.4985	7.88428
comp29088_c0;orf1 len=196 frame:-3 start:986 end:399 PREDICTED: peroxiredoxin 1-like [Bombus impatiens] &gt;gi	227976948 gb|ACP44066.1| 2-cys peroxiredoxin [Bombus ignitus] &gt;gi|227976950|gb|ACP44067.1| 2-cys peroxiredoxin [Bombus ignitus]	52.1306	50.26	1	6	6	23	195	21.848	6.55127
comp24411_c0;orf1	len=643 frame:1 start:1 end:1929 PREDICTED: similar to GA20259-PA [Tribolium castaneum]	51.8031	10.9	1	6	6	20	642	73.3462	5.30029
comp32884_c0;orf1 len=513 frame:2 start:104 end:1642 PREDICTED: similar to sorting nexin isoform 1 [Tribolium castaneum] &gt;gi	270009518 gb|EFA05966.1| hypothetical protein TcasGA2_TC008785 [Tribolium castaneum]	51.6473	19.34	1	8	8	18	512	58.2588	5.50342
comp30535_c0;orf1 len=500 frame:3 start:3 end:1502 conserved hypothetical protein [Pediculus humanus corporis] &gt;gi	212512012 gb|EEB14859.1| conserved hypothetical protein [Pediculus humanus corporis]	50.7152	24.85	1	5	5	27	499	54.0709	6.23975
comp32525_c0;orf1	len=449 frame:-3 start:2121 end:775 PREDICTED: heterogeneous nuclear ribonucleoprotein K-like isoform 2 [Acyrthosiphon pisum]	50.5247	15.63	1	5	5	15	448	45.3206	9.59814
comp36113_c0;orf1	len=397 frame:2 start:110 end:1300 PREDICTED: v-type proton ATPase subunit C-like [Acyrthosiphon pisum]	50.4635	22.47	1	7	7	15	396	45.7547	8.35303
comp36923_c0;orf1	len=586 frame:2 start:2 end:1759 hypothetical protein SINV_09553 [Solenopsis invicta]	50.0978	13.16	1	6	6	15	585	65.8692	6.62451
comp36738_c0;orf1	len=439 frame:1 start:208 end:1524 PREDICTED: heterogeneous nuclear ribonucleoprotein 27C-like isoform 1 [Acyrthosiphon pisum]	50.0837	23.29	1	6	6	13	438	46.8609	6.18896
comp36437_c0;orf1	len=450 frame:1 start:88 end:1437 hypothetical protein AND_04697 [Anopheles darlingi]	49.653	26.5	1	9	9	17	449	50.7316	5.70654
comp36696_c0;orf1	len=1037 frame:3 start:3 end:3113 PREDICTED: lysosomal alpha-mannosidase-like [Acyrthosiphon pisum]	49.6253	7.63	1	7	7	15	1036	118.433	6.46826
comp31800_c0;orf1	len=171 frame:-2 start:692 end:180 superoxide dismutase [Triatoma infestans]	49.5131	46.47	1	6	6	16	170	17.5948	6.59521
comp36616_c0;orf1	len=1044 frame:2 start:275 end:3406 PREDICTED: uncharacterized protein C05D11.1-like [Nasonia vitripennis]	49.4034	8.63	1	6	6	16	1043	116.853	5.49072
comp34603_c0;orf1 len=655 frame:1 start:106 end:2070 eukaryotic peptide chain release factor GTP-binding subunit, putative [Pediculus humanus corporis] &gt;gi	212509437 gb|EEB12820.1| eukaryotic peptide chain release factor GTP-binding subunit, putative [Pediculus humanus corporis]	49.2244	21.41	1	9	9	16	654	70.6526	5.021
comp31460_c0;orf1	len=253 frame:-2 start:858 end:100 proteasome subunit alpha type 6 [Triatoma matogrossensis]	49.0337	33.73	1	7	7	18	252	27.9552	8.11865
comp32296_c0;orf1	len=298 frame:-3 start:1063 end:170 putative elongation factor 1 delta [Graphocephala atropunctata]	48.4767	27.27	1	7	7	17	297	33.207	5.17334
comp35953_c2;orf1	len=230 frame:3 start:204 end:893 Serine protease easter [Harpegnathos saltator]	48.1727	26.96	1	5	5	13	230	25.3513	4.91943
comp29150_c0;orf1	len=165 frame:3 start:129 end:623 MPA13 allergen [Periplaneta americana]	48.007	35.37	2	5	5	21	164	18.5996	8.04541
comp36421_c0;orf1	len=318 frame:-2 start:1014 end:61 Serine protease easter [Harpegnathos saltator]	47.8935	23.34	1	6	6	16	317	35.1863	5.31299
comp35896_c0;orf1 len=703 frame:-3 start:2553 end:445 PREDICTED: eukaryotic translation initiation factor 3 subunit B-like isoform 1 [Bombus terrestris] &gt;gi	350422045 ref|XP_003493038.1| PREDICTED: eukaryotic translation initiation factor 3 subunit B-like isoform 1 [Bombus impatiens]	47.5776	18.52	1	10	10	16	702	81.9311	5.73193
comp35600_c0;	len=312 start:264 end:1199; minus strand	47.2393	25.72	1	5	5	13	311	34.6158	5.59229
comp36455_c1;	len=91 start:239 end:509; minus strand	47.1548	28.89	1	2	2	10	90	10.114	6.0874
comp33257_c0;orf1	len=147 frame:3 start:213 end:653 hypothetical protein DAPPUDRAFT_303038 [Daphnia pulex]	47.0189	47.26	1	5	5	16	146	16.2394	8.52881
comp33987_c0;orf1	len=604 frame:-3 start:1989 end:178 PREDICTED: seryl-tRNA synthetase, cytoplasmic-like [Acyrthosiphon pisum]	46.9536	11.94	1	5	5	15	603	68.3584	6.90283
comp36134_c0;orf1	len=369 frame:-1 start:1261 end:155 Nucleobindin-1 [Harpegnathos saltator]	46.4728	25.54	1	8	8	14	368	44.3049	5.35107
comp29313_c0;orf1	len=129 frame:2 start:281 end:667 hypothetical protein DAPPUDRAFT_302246 [Daphnia pulex]	46.2566	31.25	1	4	4	16	128	14.8524	4.91943
comp35156_c0;orf1	len=99 frame:2 start:2 end:298 PREDICTED: tubulin alpha-1C chain-like, partial [Ornithorhynchus anatinus]	46.1446	51.02	2	1	4	13	98	10.8691	4.37354
comp32706_c0;orf1 len=345 frame:3 start:186 end:1220 PREDICTED: similar to eukaryotic translation initiation factor 3 subunit 2 beta [Tribolium castaneum] &gt;gi	270003188 gb|EEZ99635.1| hypothetical protein TcasGA2_TC002391 [Tribolium castaneum]	45.9398	21.51	1	5	5	14	344	38.3761	7.66455
comp30586_c0;orf1 len=228 frame:-2 start:1296 end:613 PREDICTED: similar to AGAP001749-PA [Tribolium castaneum] &gt;gi	270016502 gb|EFA12948.1| hypothetical protein TcasGA2_TC005068 [Tribolium castaneum]	45.1344	11.45	1	1	1	7	227	25.3854	7.1958
comp34922_c0;orf1	len=603 frame:-1 start:1943 end:135 unknown [Dendroctonus ponderosae]	45.1276	16.61	1	7	7	13	602	68.7485	6.22705
comp33387_c0;orf1	len=583 frame:3 start:3 end:1751 PREDICTED: tyrosyl-tRNA synthetase, cytoplasmic [Acyrthosiphon pisum]	45.0131	14.26	1	7	7	17	582	64.4202	7.82568
comp36002_c0;orf1	len=328 frame:1 start:76 end:1059 nuclear protein [Schistocerca gregaria]	44.5337	14.68	1	4	4	12	327	36.8606	8.25049
comp36040_c0;orf1	len=550 frame:3 start:252 end:1901 PREDICTED: alanine aminotransferase 2-like [Acyrthosiphon pisum]	44.4493	10.56	1	4	4	14	549	60.9973	8.74854
comp31658_c0;orf1	len=738 frame:3 start:36 end:2249 PREDICTED: glycyl-tRNA synthetase-like [Nasonia vitripennis]	44.2854	18.05	1	11	11	15	737	83.4189	7.72314
comp34266_c0;orf1	len=894 frame:-3 start:2879 end:198 hypothetical protein SINV_06150 [Solenopsis invicta]	43.7644	10.08	1	8	8	16	893	104.226	5.79541
comp34434_c0;orf1 len=626 frame:2 start:158 end:2035 PREDICTED: similar to leukotriene a-4 hydrolase [Tribolium castaneum] &gt;gi	270011076 gb|EFA07524.1| aminopeptidase-like protein [Tribolium castaneum]	43.5935	10.88	1	6	6	17	625	71.4397	5.61768
comp35637_c0;orf1 len=498 frame:-2 start:2138 end:645 GF15876 [Drosophila ananassae] &gt;gi	190617009 gb|EDV32533.1| GF15876 [Drosophila ananassae]	43.5204	14.69	1	5	5	12	497	54.3663	8.51416
comp36382_c0;orf1	len=609 frame:1 start:127 end:1953 PREDICTED: kinesin light chain-like [Nasonia vitripennis]	43.4442	11.35	1	5	5	14	608	67.7601	5.56689
comp18045_c0;orf1	len=131 frame:3 start:3 end:395 Adenylyl cyclase-associated protein 1 [Harpegnathos saltator]	43.1746	34.62	1	4	4	14	130	14.1031	5.0083
comp37011_c0;orf1	len=913 frame:1 start:1 end:2739 PREDICTED: spectrin alpha chain-like isoform 2 [Megachile rotundata]	42.425	10.53	1	8	8	14	912	104.496	5.26221
comp23380_c0;	len=179 start:407 end:944; minus strand	41.7712	30.9	1	5	5	11	178	20.0917	4.52588
comp35655_c0;orf1	len=616 frame:-3 start:2613 end:766 hypothetical protein SINV_04974 [Solenopsis invicta]	41.5901	12.68	1	7	7	15	615	68.7337	5.04639
comp33299_c0;orf1	len=308 frame:-3 start:1097 end:174 juvenile hormone binding protein [Laodelphax striatella]	41.4283	19.87	1	4	4	12	307	34.4386	5.93506
comp32152_c0;orf1	len=635 frame:2 start:470 end:2374 polyA-binding protein [Papilio polytes]	40.7426	13.56	1	7	7	15	634	70.8297	9.36377
comp33043_c0;orf1	len=576 frame:-1 start:1976 end:249 Putative aminopeptidase W07G4.4 [Harpegnathos saltator]	40.7001	11.65	1	6	6	14	575	61.8526	7.97217
comp32761_c0;orf1	len=441 frame:1 start:112 end:1434 PREDICTED: 26S protease regulatory subunit 7-like [Bombus impatiens]	40.6931	16.82	1	6	6	15	440	49.2815	5.68115
comp34850_c0;orf1	len=122 frame:1 start:1 end:366 cathepsin-D [Polyrhachis vicina]	40.6406	26.45	1	1	3	12	121	13.0029	5.47803
comp32392_c0;orf1 len=258 frame:-1 start:1392 end:619 hypothetical protein BRAFLDRAFT_113552 [Branchiostoma floridae] &gt;gi	229284459 gb|EEN55194.1| hypothetical protein BRAFLDRAFT_113552 [Branchiostoma floridae]	40.6296	33.46	1	6	6	13	257	29.3717	6.16357
comp27431_c0;orf1	len=245 frame:-3 start:1798 end:1064 hypothetical protein [Maconellicoccus hirsutus]	40.528	26.64	1	7	7	14	244	27.2945	4.93213
comp11269_c0;orf1	len=258 frame:-2 start:774 end:1 putative CAP, adenylate cyclase-associated protein 1 isoform 1 [Danaus plexippus]	40.484	15.89	1	3	3	11	258	27.9092	7.88428
comp35827_c0;orf1	len=307 frame:-2 start:1482 end:562 Coatomer subunit epsilon [Harpegnathos saltator]	40.451	29.74	1	7	7	12	306	34.4324	5.18604
comp35897_c0;orf1	len=576 frame:3 start:3 end:1730 PREDICTED: t-complex protein 1 subunit alpha-like isoform 1 [Apis mellifera]	40.4173	11.48	1	5	5	12	575	62.1197	6.91748
comp33720_c0;orf1 len=336 frame:-2 start:2011 end:1004 malate dehydrogenase, putative [Pediculus humanus corporis] &gt;gi	212508346 gb|EEB12070.1| malate dehydrogenase, putative [Pediculus humanus corporis]	40.2206	16.42	1	4	4	12	335	35.9836	7.92822
comp36242_c0;orf1	len=173 frame:-1 start:1501 end:983 PREDICTED: myophilin-like [Nasonia vitripennis]	39.4188	36.63	1	5	5	13	172	19.428	7.98682
comp37106_c1;orf1 len=645 frame:-3 start:2234 end:300 ADP-ribosylation factor GTPase-activating protein, putative [Pediculus humanus corporis] &gt;gi	212510734 gb|EEB13847.1| ADP-ribosylation factor GTPase-activating protein, putative [Pediculus humanus corporis]	39.0283	19.57	1	8	8	15	644	69.2374	8.38232
comp26706_c0;orf1 len=188 frame:-1 start:896 end:333 PREDICTED: similar to muscle protein 20-like protein [Tribolium castaneum] &gt;gi	270005126 gb|EFA01574.1| hypothetical protein TcasGA2_TC007135 [Tribolium castaneum]	38.8806	31.55	1	6	6	13	187	20.9738	9.0708
comp30535_c1;orf1	len=524 frame:1 start:73 end:1644 Putative vesicle coat complex copii subunit sec31 [Rhipicephalus pulchellus]	38.7622	23.47	1	9	9	12	524	57.8546	6.25244
comp34741_c0;orf1	len=334 frame:3 start:60 end:1061 PREDICTED: alpha-tocopherol transfer protein-like [Megachile rotundata]	38.6836	20.72	1	5	5	12	333	38.4254	8.44092
comp36310_c0;orf1	len=230 frame:1 start:118 end:807 PREDICTED: alpha-crystallin B chain-like isoform 3 [Acyrthosiphon pisum]	38.5608	31.44	1	4	4	11	229	26.2203	7.1665
comp34914_c0;	len=202 start:501 end:1106; minus strand	38.3768	38.31	1	5	6	12	201	22.8906	5.71924
comp29262_c0;orf1	len=331 frame:-1 start:1157 end:165 hypothetical protein AND_13780 [Anopheles darlingi]	37.8423	27.58	1	7	7	15	330	37.8785	6.62451
comp36821_c0;orf1	len=180 frame:-3 start:1802 end:1263 ARMET-like protein [Harpegnathos saltator]	37.7385	25.7	1	6	6	11	179	20.9177	8.01611
comp36183_c0;orf1 len=419 frame:1 start:1 end:1257 GL12543 [Drosophila persimilis] &gt;gi	194116301 gb|EDW38344.1| GL12543 [Drosophila persimilis]	37.5329	12.68	1	7	7	14	418	47.3203	6.23975
comp29048_c0;orf1	len=559 frame:2 start:275 end:1951 Heterogeneous nuclear ribonucleoprotein Q [Camponotus floridanus]	37.0397	8.77	1	4	4	13	559	61.7096	7.13721
comp37039_c0;orf1 len=895 frame:-3 start:3113 end:429 PREDICTED: similar to AGAP002481-PA [Tribolium castaneum] &gt;gi	270014631 gb|EFA11079.1| hypothetical protein TcasGA2_TC004675 [Tribolium castaneum]	37.0337	13.65	1	8	8	12	894	98.8365	5.40186
comp36346_c0;orf1	len=552 frame:-1 start:2011 end:356 unknown [Dendroctonus ponderosae]	36.914	16.7	1	6	6	11	551	60.2405	7.1665
comp36726_c0;orf1	len=229 frame:1 start:76 end:762 putative vacuolar ATP synthase subunit E [Nilaparvata lugens]	36.7907	28.95	1	5	5	13	228	26.1199	8.6167
comp30303_c0;orf1 len=199 frame:2 start:278 end:874 glucosamine-6-phosphate N-acetyltransferase [Bombyx mori] &gt;gi	87248141 gb|ABD36123.1| glucosamine-6-phosphate N-acetyltransferase [Bombyx mori]	36.5377	14.65	1	2	2	9	198	22.7207	7.6792
comp32611_c0;orf1	len=237 frame:2 start:362 end:1072 HsjCib isoform1 [Hodotermopsis sjoestedti]	36.499	16.95	1	3	3	11	236	26.4017	6.62451
comp36135_c1;orf1	len=411 frame:-3 start:1447 end:215 PREDICTED: 26S protease regulatory subunit 8 isoform 1 [Apis mellifera]	36.1416	26.34	1	7	7	11	410	46.3624	8.17725
comp31876_c0;orf1	len=219 frame:3 start:279 end:935 hypothetical protein SINV_00606 [Solenopsis invicta]	35.8018	17.43	1	5	5	14	218	24.8055	7.78174
comp36068_c0;orf1	len=635 frame:-2 start:2389 end:485 heat shock protein 70 [Nilaparvata lugens]	35.6645	11.04	3	1	5	12	634	69.1655	6.16357
comp26004_c1;orf1	len=158 frame:-2 start:474 end:1 Apolipoprotein D [Acromyrmex echinatior]	35.5011	31.65	1	3	3	12	158	17.5993	6.15088
comp34678_c0;orf1	len=229 frame:1 start:133 end:819 PREDICTED: charged multivesicular body protein 4b-like [Megachile rotundata]	35.2755	7.46	1	1	1	11	228	25.7191	4.89404
comp31134_c0;orf1 len=465 frame:-1 start:1616 end:222 hfb2 protein, putative [Pediculus humanus corporis] &gt;gi	212514751 gb|EEB17001.1| hfb2 protein, putative [Pediculus humanus corporis]	35.1967	8.19	1	3	3	12	464	53.5077	6.31592
comp34650_c0;orf1	len=195 frame:-1 start:1806 end:1222 PREDICTED: protein transport protein Sec24C-like [Megachile rotundata]	34.5361	15.98	1	2	2	11	194	22.3442	6.52197
comp35373_c0;orf1	len=291 frame:-2 start:873 end:1 beta-tubulin [Laodelphax striatella]	34.286	20.96	1	2	5	13	291	32.0678	5.61768
comp36374_c0;orf1	len=396 frame:1 start:232 end:1419 NSFL1 cofactor p47 [Camponotus floridanus]	34.268	17.97	1	4	4	10	395	43.4083	4.98291
comp133876_c0;orf1	len=316 frame:-1 start:1050 end:103 PREDICTED: 3&apos;(2&apos;),5&apos;-bisphosphate nucleotidase 1-like [Megachile rotundata]	34.1552	16.19	1	3	3	9	315	33.621	5.98584
comp36977_c0;orf1	len=448 frame:2 start:251 end:1594 hypothetical protein TcasGA2_TC012621 [Tribolium castaneum]	33.9836	15.44	1	5	5	11	447	50.5986	6.59521
comp29370_c1;orf1	len=191 frame:-3 start:3124 end:2552 Serine protease easter [Harpegnathos saltator]	33.9198	10	1	1	1	9	190	21.399	5.38916
comp36705_c0;orf1 len=487 frame:-1 start:2029 end:569 PREDICTED: similar to glutamate carboxypeptidase [Tribolium castaneum] &gt;gi	270004128 gb|EFA00576.1| hypothetical protein TcasGA2_TC003446 [Tribolium castaneum]	33.9127	21.81	1	7	7	11	486	54.3896	6.40479
comp17565_c0;orf2	len=313 frame:-3 start:2340 end:1402 PREDICTED: glucose dehydrogenase [acceptor]-like [Acyrthosiphon pisum]	33.8244	24.68	2	5	5	10	312	34.0183	8.32373
comp34476_c0;orf1	len=510 frame:1 start:205 end:1734 PREDICTED: V-type proton ATPase subunit H isoform 1 [Nasonia vitripennis]	33.2929	16.7	1	7	7	10	509	58.5627	6.0874
comp32104_c0;orf1	len=405 frame:-1 start:1342 end:128 Ubiquitin-like modifier-activating enzyme 5 [Camponotus floridanus]	33.2588	9.9	1	3	3	15	404	43.8028	4.91943
comp36777_c0;orf1	len=159 frame:1 start:1222 end:1698 zinc finger protein [Danaus plexippus]	33.2207	20.25	1	2	2	8	158	17.2725	8.22119
comp14776_c0;orf1	len=198 frame:2 start:32 end:625 hypothetical protein KGM_21183 [Danaus plexippus]	33.1691	6.6	1	1	1	17	197	22.4808	9.08545
comp32868_c0;orf1	len=246 frame:1 start:130 end:867 hypothetical protein DAPPUDRAFT_230557 [Daphnia pulex]	33.0203	32.24	1	7	7	11	245	27.9674	7.98682
comp36107_c0;orf1	len=398 frame:-2 start:1418 end:225 PREDICTED: GTP-binding protein CG1354-like [Apis florea]	32.9873	15.87	1	5	5	10	397	44.7763	6.88818
comp33660_c0;orf1	len=372 frame:-3 start:1297 end:182 PREDICTED: nucleosome assembly protein 1-like 4-like [Megachile rotundata]	32.2038	8.63	1	3	3	11	371	42.5655	4.48779
comp36106_c0;orf1	len=775 frame:3 start:114 end:2438 putative prolyl endopeptidase isoform 1 [Danaus plexippus]	32.1874	11.5	1	7	7	11	774	87.8742	6.72705
comp26809_c0;orf1 len=155 frame:2 start:191 end:655 PREDICTED: similar to S14e ribosomal protein [Tribolium castaneum] &gt;gi	270000834 gb|EEZ97281.1| hypothetical protein TcasGA2_TC011085 [Tribolium castaneum]	31.898	25.32	1	3	3	9	154	16.5778	10.4185
comp22963_c0;orf1	len=209 frame:3 start:81 end:707 hypothetical conserved protein [Cimex lectularius]	31.6726	36.54	1	5	5	12	208	23.0144	5.80811
comp30784_c0;orf1 len=490 frame:-2 start:3240 end:1771 PREDICTED: similar to GA21791-PA [Tribolium castaneum] &gt;gi	270008836 gb|EFA05284.1| hypothetical protein TcasGA2_TC015441 [Tribolium castaneum]	31.5305	14.52	1	5	5	11	489	54.3283	5.85889
comp35276_c0;orf1	len=495 frame:-2 start:1742 end:258 hexokinase [Nilaparvata lugens]	31.4933	15.38	1	6	6	9	494	54.419	6.60986
comp14611_c0;orf1 len=299 frame:-3 start:999 end:103 uncharacterized protein LOC100162809 [Acyrthosiphon pisum] &gt;gi	239789199 dbj|BAH71239.1| ACYPI003934 [Acyrthosiphon pisum]	31.4616	16.78	1	3	4	11	298	34.1853	7.07861
comp29837_c0;orf1	len=155 frame:-2 start:689 end:225 chemosensory protein [Nilaparvata lugens]	31.3803	28.57	1	4	4	11	154	17.4801	8.80713
comp36260_c0;orf1 len=311 frame:2 start:62 end:994 protein C20orf121, putative [Pediculus humanus corporis] &gt;gi	212509559 gb|EEB12928.1| protein C20orf121, putative [Pediculus humanus corporis]	31.0964	20	1	5	5	12	310	35.7983	6.56592
comp36477_c0;orf1	len=983 frame:1 start:316 end:3264 PREDICTED: puromycin-sensitive aminopeptidase-like [Acyrthosiphon pisum]	31.0758	8.35	1	7	7	11	982	111.192	6.23975
comp33572_c0;orf1	len=557 frame:-3 start:2063 end:393 UPF0326 protein FAM152B [Camponotus floridanus]	30.8378	4.32	1	2	2	9	556	62.804	5.43994
comp3640_c0;orf1	len=187 frame:-1 start:561 end:1 PREDICTED: LOW QUALITY PROTEIN: clathrin heavy chain-like [Apis florea]	30.7352	35.29	1	4	4	11	187	20.5244	6.66846
comp36844_c0;orf1	len=539 frame:-1 start:2390 end:774 PREDICTED: t-complex protein 1 subunit beta-like isoform 1 [Apis mellifera]	30.6936	9.85	1	4	4	9	538	58.4574	6.06201
comp33348_c2;orf1 len=330 frame:1 start:1 end:990 hypothetical protein AaeL_AAEL002793 [Aedes aegypti] &gt;gi	108881723 gb|EAT45948.1| AAEL002793-PA [Aedes aegypti]	30.5973	8.81	1	2	2	9	329	35.546	6.46826
comp36870_c0;orf1	len=170 frame:-2 start:716 end:207 PREDICTED: annexin-B11-like [Acyrthosiphon pisum]	29.8111	47.34	1	6	6	10	169	19.2478	6.04932
comp34658_c0;orf1 len=309 frame:2 start:53 end:979 PREDICTED: similar to thioredoxin-like protein [Tribolium castaneum] &gt;gi	270010127 gb|EFA06575.1| hypothetical protein TcasGA2_TC009487 [Tribolium castaneum]	29.8043	16.88	1	3	3	7	308	34.8813	6.60986
comp32427_c0;orf1 len=373 frame:1 start:55 end:1173 GI11094 [Drosophila mojavensis] &gt;gi	193906681 gb|EDW05548.1| GI11094 [Drosophila mojavensis]	29.7819	19.35	1	5	6	11	372	42.3814	5.66846
comp33644_c0;orf1 len=192 frame:-2 start:2942 end:2367 ADP-ribosylation factor [Bombyx mori] &gt;gi	87248075 gb|ABD36090.1| ADP-ribosylation factor [Bombyx mori] &gt;gi|357363768|gb|AET74048.1| ADP-ribosylation factor [Spodoptera exigua] &gt;gi|389608553|dbj|BAM17886.1| ADP ribosylation factor [Papilio xuthus] &gt;gi|389611063|dbj|BAM19142.1| ADP ribosylation factor [Papilio polytes]	29.4927	30.37	1	5	5	11	191	21.8133	8.11865
comp27990_c0;orf1	len=500 frame:1 start:169 end:1668 PREDICTED: probable 26S proteasome non-ATPase regulatory subunit 3-like [Nasonia vitripennis]	29.471	14.83	1	6	6	11	499	56.9926	7.78174
comp32646_c0;orf1 len=380 frame:2 start:128 end:1267 PREDICTED: similar to malate dehydrogenase [Tribolium castaneum] &gt;gi	270008524 gb|EFA04972.1| hypothetical protein TcasGA2_TC015050 [Tribolium castaneum]	29.2828	13.72	1	4	4	10	379	40.5217	9.26123
comp32959_c0;orf1	len=161 frame:-3 start:867 end:385 beta-tubulin [Laodelphax striatella]	29.184	8.75	1	1	1	11	160	18.7016	4.64014
comp26667_c0;orf1	len=201 frame:-1 start:752 end:150 PREDICTED: hypothetical protein LOC100166039 [Acyrthosiphon pisum]	29.0228	21.5	1	3	3	8	200	23.0488	5.50342
comp31691_c1;orf1 len=1029 frame:2 start:62 end:3148 GF13746 [Drosophila ananassae] &gt;gi	190622494 gb|EDV38018.1| GF13746 [Drosophila ananassae]	28.992	10.02	1	6	7	9	1028	113.818	8.06006
comp31197_c0;orf1	len=250 frame:-2 start:818 end:69 eukaryotic translation initiation factor 3 subunit 12-like protein [Triatoma infestans]	28.9896	26.91	1	5	5	9	249	28.8327	5.71924
comp36581_c0;orf1	len=1563 frame:1 start:1 end:4689 hypothetical protein TcasGA2_TC013876 [Tribolium castaneum]	28.9805	4.93	1	5	5	10	1562	169.861	7.98682
comp18483_c0;orf1 len=421 frame:3 start:51 end:1313 26S protease regulatory subunit S10B [Culex quinquefasciatus] &gt;gi	167875693 gb|EDS39076.1| 26S protease regulatory subunit S10B [Culex quinquefasciatus]	28.7717	17.38	1	6	6	10	420	47.584	7.91357
comp36435_c0;orf1 len=460 frame:2 start:1133 end:2512 PREDICTED: eukaryotic translation initiation factor 5-like isoform 1 [Acyrthosiphon pisum] &gt;gi	328715162 ref|XP_003245550.1| PREDICTED: eukaryotic translation initiation factor 5-like isoform 2 [Acyrthosiphon pisum]	28.6137	8.71	1	3	3	8	459	51.3104	5.30029
comp39711_c0;	len=123 start:109 end:477; minus strand	28.5483	13.93	1	1	1	8	122	13.3656	5.45264
comp36928_c0;orf1 len=636 frame:1 start:142 end:2049 adenylsulfate kinase, putative [Pediculus humanus corporis] &gt;gi	212518304 gb|EEB20057.1| adenylsulfate kinase, putative [Pediculus humanus corporis]	28.4874	13.23	1	7	7	11	635	71.4566	6.75635
comp33237_c0;	len=185 start:190 end:744; minus strand	28.4179	29.89	1	5	5	12	184	20.3965	8.90967
comp32096_c0;orf1	len=277 frame:1 start:322 end:1152 microtubule binding protein, putative [Papilio xuthus]	28.3875	21.01	1	4	4	7	276	30.8751	5.71924
comp363556_c0;orf1 len=95 frame:-1 start:285 end:1 cAMP-dependent protein kinase catalytic subunit, putative [Pediculus humanus corporis] &gt;gi	212516875 gb|EEB18834.1| cAMP-dependent protein kinase catalytic subunit, putative [Pediculus humanus corporis]	28.3752	33.68	1	2	2	7	95	10.9487	7.28369
comp30404_c0;orf1	len=219 frame:2 start:80 end:736 PREDICTED: nascent polypeptide-associated complex subunit alpha-like isoform 1 [Apis mellifera]	28.0202	19.27	1	3	3	9	218	23.1448	5.19873
comp27092_c0;orf1 len=382 frame:-3 start:1412 end:267 PREDICTED: cAMP-dependent protein kinase type II regulatory subunit-like [Bombus terrestris] &gt;gi	350410475 ref|XP_003489052.1| PREDICTED: cAMP-dependent protein kinase type II regulatory subunit-like [Bombus impatiens]	27.889	24.15	1	7	7	9	381	43.52	5.2876
comp33440_c0;orf1	len=249 frame:1 start:1 end:747 Rho GDP dissociation inhibitor [Schistocerca gregaria]	27.8127	15.32	1	3	3	8	248	28.8134	5.12256
comp33302_c0;orf1	len=552 frame:-2 start:2025 end:370 heat shock protein 60 [Schistocerca gregaria]	27.7553	9.8	1	4	4	9	551	60.7476	5.79541
comp31220_c0;orf1	len=317 frame:-3 start:1603 end:653 hypothetical protein [Amblyomma maculatum]	27.4052	16.46	1	4	4	9	316	35.2701	4.77979
comp30539_c0;orf1	len=218 frame:1 start:97 end:750 peptidyl-prolyl cis-trans isomerase, partial [Schistocerca gregaria]	27.3022	46.08	1	8	8	10	217	24.1143	8.67529
comp33161_c0;orf1	len=502 frame:-2 start:1756 end:251 PREDICTED: glutamyl aminopeptidase-like isoform 1 [Acyrthosiphon pisum]	27.272	11.98	1	5	5	9	501	57.4342	6.43018
comp32012_c0;orf1	len=472 frame:1 start:151 end:1566 PREDICTED: eukaryotic translation initiation factor 2 subunit 3, Y-linked-like [Nasonia vitripennis]	27.2059	16.14	1	6	6	10	471	50.9632	8.85107
comp36685_c0;orf1	len=964 frame:2 start:107 end:2998 Aminopeptidase N [Harpegnathos saltator]	27.1055	4.36	1	4	4	10	963	110.638	6.354
comp35490_c0;orf1 len=503 frame:1 start:238 end:1746 phenylalanyl-tRNA synthetase alpha chain, putative [Pediculus humanus corporis] &gt;gi	212513451 gb|EEB16028.1| phenylalanyl-tRNA synthetase alpha chain, putative [Pediculus humanus corporis]	26.9432	4.78	1	2	2	9	502	56.8151	7.40088
comp27626_c0;orf1 len=185 frame:-2 start:866 end:312 GE24081 [Drosophila yakuba] &gt;gi	194175559 gb|EDW89170.1| GE24081 [Drosophila yakuba]	26.9235	35.33	1	5	5	9	184	20.8482	5.19873
comp32350_c0;orf1 len=322 frame:-2 start:1029 end:64 GA23040 [Drosophila pseudoobscura pseudoobscura] &gt;gi	198147009 gb|EDY73023.1| GA23040 [Drosophila pseudoobscura pseudoobscura]	26.5656	19.31	1	5	5	10	321	35.6583	5.97314
comp26208_c0;orf1	len=256 frame:-3 start:866 end:99 PREDICTED: Na(+)/H(+) exchange regulatory cofactor NHE-RF1-like [Apis mellifera]	26.2102	16.08	1	3	3	8	255	28.6925	7.60596
comp35618_c0;orf1 len=379 frame:-3 start:1233 end:97 cysteine synthase [Culex quinquefasciatus] &gt;gi	167874564 gb|EDS37947.1| cysteine synthase [Culex quinquefasciatus]	26.2073	13.76	1	4	4	9	378	40.6167	6.78564
comp29364_c0;orf1 len=175 frame:1 start:64 end:588 60S ribosomal protein L12, putative [Pediculus humanus corporis] &gt;gi	212509296 gb|EEB12722.1| 60S ribosomal protein L12, putative [Pediculus humanus corporis]	25.6629	17.82	1	2	2	7	174	18.9971	9.29053
comp34420_c0;orf1	len=311 frame:-2 start:2001 end:1069 PREDICTED: triosephosphate isomerase-like [Apis florea]	25.6353	16.13	1	4	4	8	310	33.8588	8.45557
comp32227_c0;orf1 len=403 frame:2 start:11 end:1219 Aminopeptidase N precursor, putative [Pediculus humanus corporis] &gt;gi	212513789 gb|EEB16222.1| Aminopeptidase N precursor, putative [Pediculus humanus corporis]	25.6193	15.88	1	5	5	9	403	45.7878	5.2876
comp35881_c0;orf1 len=413 frame:1 start:85 end:1323 PREDICTED: similar to CG9911 CG9911-PA [Tribolium castaneum] &gt;gi	270012869 gb|EFA09317.1| hypothetical protein TcasGA2_TC001643 [Tribolium castaneum]	25.3233	18.45	1	6	6	8	412	47.3152	6.53662
comp33449_c0;orf1	len=412 frame:1 start:76 end:1311 PREDICTED: aspartate aminotransferase, cytoplasmic-like [Nasonia vitripennis]	25.279	11.68	1	4	4	10	411	45.8749	7.41553
comp32172_c0;orf1 len=154 frame:-1 start:1208 end:747 peptidyl-prolyl cis-trans isomerase NIMA-interacting, putative [Pediculus humanus corporis] &gt;gi	212517780 gb|EEB19619.1| peptidyl-prolyl cis-trans isomerase NIMA-interacting, putative [Pediculus humanus corporis]	24.9335	28.76	1	2	2	12	153	17.1727	7.91357
comp34831_c0;orf1	len=742 frame:-2 start:3808 end:1583 hypothetical protein TcasGA2_TC015613 [Tribolium castaneum]	24.8729	8.1	1	5	5	12	741	83.3421	5.59229
comp35186_c0;orf1	len=441 frame:-2 start:1420 end:98 26S protease regulatory subunit 6A [Danaus plexippus]	24.833	21.59	1	6	6	8	440	48.7744	5.2749
comp34128_c0;orf1 len=204 frame:1 start:193 end:804 hypothetical protein AaeL_AAEL010792 [Aedes aegypti] &gt;gi	108872976 gb|EAT37201.1| AAEL010792-PA [Aedes aegypti]	24.6521	33.99	1	6	6	7	203	23.6162	4.64014
comp35771_c0;orf1 len=475 frame:1 start:100 end:1524 PREDICTED: similar to citrate synthase [Tribolium castaneum] &gt;gi	270006831 gb|EFA03279.1| hypothetical protein TcasGA2_TC013214 [Tribolium castaneum]	24.5677	12.66	1	4	4	8	474	52.5855	8.66064
comp34245_c2;orf1	len=114 frame:2 start:155 end:496 hypothetical protein DAPPUDRAFT_231749 [Daphnia pulex]	24.4843	38.94	1	2	3	7	113	12.3913	7.28369
comp27457_c0;orf1 len=129 frame:2 start:347 end:733 profilin [Apis mellifera] &gt;gi	148231752 ref|NP_001091636.1| profilin [Apis mellifera] &gt;gi|380017335|ref|XP_003692613.1| PREDICTED: profilin-like [Apis florea]	24.3022	44.53	1	4	4	7	128	13.846	5.23682
comp31414_c0;orf1	len=108 frame:1 start:382 end:705 unknown [Dendroctonus ponderosae]	24.2615	38.32	1	3	3	7	107	11.619	7.04932
comp33274_c0;orf1	len=96 frame:-2 start:1293 end:1006 PREDICTED: heat shock factor-binding protein 1-like [Megachile rotundata]	24.2049	28.42	1	2	2	9	95	10.9375	4.4624
comp26808_c0;orf1 len=243 frame:-2 start:808 end:80 PREDICTED: similar to proteasome beta subunit [Tribolium castaneum] &gt;gi	270003046 gb|EEZ99493.1| hypothetical protein TcasGA2_TC000069 [Tribolium castaneum]	24.1597	9.92	1	2	2	8	242	26.9463	6.93213
comp32062_c0;orf1	len=360 frame:1 start:103 end:1182 hypothetical protein [Papilio dardanus]	24.0262	9.75	1	3	3	7	359	41.0361	7.89893
comp17413_c0;orf1	len=158 frame:3 start:165 end:638 myosin 2 light chain [Triatoma infestans]	23.9357	18.47	1	2	2	8	157	17.6108	4.60205
comp36414_c0;orf1 len=511 frame:3 start:105 end:1637 PREDICTED: similar to AGAP001884-PA [Tribolium castaneum] &gt;gi	270006696 gb|EFA03144.1| hypothetical protein TcasGA2_TC013056 [Tribolium castaneum]	23.8964	12.94	1	4	4	8	510	54.5703	8.54346
comp27788_c0;orf1	len=147 frame:3 start:3 end:443 PREDICTED: death-associated protein 1-like [Bombus terrestris]	23.8888	17.12	1	1	1	5	146	15.8871	9.02686
comp35882_c1;orf1	len=1122 frame:3 start:3 end:3368 La-related protein 4 [Harpegnathos saltator]	23.6415	5.8	1	4	4	7	1121	114.904	7.45947
comp36432_c0;orf1 len=187 frame:3 start:159 end:719 PREDICTED: coatomer subunit zeta-1 isoform 1 [Apis mellifera] &gt;gi	380027611 ref|XP_003697515.1| PREDICTED: coatomer subunit zeta-1-like isoform 1 [Apis florea]	23.5561	24.73	1	3	3	6	186	21.2569	5.41455
comp32591_c0;orf1	len=262 frame:-2 start:876 end:91 hypothetical protein DAPPUDRAFT_99667 [Daphnia pulex]	23.5127	12.64	1	2	2	6	261	29.3008	6.43018
comp33684_c0;orf1	len=584 frame:-1 start:2182 end:431 putative mitochondrial ATP synthase alpha subunit precursor [Toxoptera citricida]	23.4805	7.72	1	4	4	10	583	63.1153	8.86572
comp30016_c0;orf1	len=425 frame:1 start:193 end:1467 putative phosphoglycerate kinase [Danaus plexippus]	23.4733	14.15	2	4	4	7	424	45.8129	7.10791
comp33253_c0;orf1	len=385 frame:1 start:127 end:1281 PREDICTED: 26S proteasome non-ATPase regulatory subunit 13-like [Bombus impatiens]	23.3173	11.46	1	4	4	8	384	43.7399	6.21436
comp34086_c0;orf1	len=400 frame:-3 start:2436 end:1237 PREDICTED: RISC-loading complex subunit tarbp2-like [Megachile rotundata]	23.2814	14.04	1	4	4	8	399	43.4499	8.19189
comp32545_c0;orf1	len=205 frame:2 start:248 end:862 glutathione s-transferase S1 [Nilaparvata lugens]	23.1752	11.76	1	2	2	8	204	23.532	5.52881
comp35693_c0;orf1	len=263 frame:1 start:124 end:912 PREDICTED: proteasome subunit alpha type-3-like [Bombus impatiens]	23.1579	16.03	1	4	4	9	262	28.8004	7.00537
comp30900_c0;orf1	len=238 frame:-3 start:715 end:2 PREDICTED: hypothetical protein LOC100572414 [Acyrthosiphon pisum]	23.1287	10.5	1	1	1	11	238	27.5111	9.33447
comp31966_c0;orf1	len=569 frame:-1 start:1856 end:150 eukaryotic translation initiation factor 3 subunit L [Papilio xuthus]	23.0432	5.11	1	3	3	7	568	67.2635	6.23975
comp37058_c0;orf1	len=282 frame:-1 start:4678 end:3833 PREDICTED: clathrin light chain-like [Acyrthosiphon pisum]	22.9802	8.9	1	2	2	5	281	30.478	4.86865
comp31523_c0;orf1	len=260 frame:3 start:138 end:917 hypothetical protein TcasGA2_TC015554 [Tribolium castaneum]	22.8812	16.22	1	3	3	7	259	28.0127	6.40479
comp36970_c0;orf1	len=1165 frame:2 start:2 end:3496 PREDICTED: valine--tRNA ligase-like [Apis florea]	22.8071	4.04	1	4	4	9	1164	132.42	7.85498
comp264825_c0;orf1	len=73 frame:-3 start:221 end:3 clathrin heavy chain [Abacion magnum]	22.6949	49.32	1	3	3	11	73	8.43127	6.53662
comp34481_c0;orf1	len=183 frame:1 start:130 end:678 putative myosin regulatory light chain 2 smooth muscle [Maconellicoccus hirsutus]	22.6482	21.43	1	3	3	8	182	20.9562	4.85596
comp33552_c0;orf1 len=309 frame:2 start:353 end:1279 glutaredoxin 3 [Xenopus laevis] &gt;gi	56541147 gb|AAH87486.1| LOC496161 protein [Xenopus laevis]	22.6396	18.51	1	4	4	10	308	34.7519	5.2749
comp35391_c0;orf1 len=500 frame:-3 start:2054 end:555 Lysosomal Pro-X carboxypeptidase, putative [Pediculus humanus corporis] &gt;gi	212507369 gb|EEB11325.1| Lysosomal Pro-X carboxypeptidase, putative [Pediculus humanus corporis]	22.5273	12.22	1	6	6	9	499	56.0509	7.6792
comp36141_c0;orf1	len=320 frame:-1 start:2993 end:2034 hypothetical protein TcasGA2_TC000998 [Tribolium castaneum]	22.4813	14.73	1	4	4	8	319	38.2806	5.98584
comp32747_c0;orf1	len=280 frame:-1 start:941 end:102 PREDICTED: proteasome subunit beta type-7 [Nasonia vitripennis]	22.4648	20.07	1	4	4	6	279	30.2232	7.66455
comp36598_c0;orf1 len=499 frame:-1 start:1805 end:309 PREDICTED: 6-phosphogluconate dehydrogenase, decarboxylating isoform 1 [Strongylocentrotus purpuratus] &gt;gi	390352586 ref|XP_003727928.1| PREDICTED: 6-phosphogluconate dehydrogenase, decarboxylating isoform 2 [Strongylocentrotus purpuratus]	22.4554	9.44	1	3	3	7	498	54.4626	8.06006
comp30397_c0;orf1	len=117 frame:1 start:529 end:879 cathepsin L-like cysteine proteinase CAL1 [Diabrotica virgifera virgifera]	22.2186	22.41	1	3	3	7	116	13.3739	8.76318
comp34790_c0;orf1 len=247 frame:-3 start:2680 end:1940 mcfdp2, putative [Pediculus humanus corporis] &gt;gi	212514434 gb|EEB16758.1| mcfdp2, putative [Pediculus humanus corporis]	22.0531	15.04	1	3	3	7	246	28.6508	6.50732
comp36007_c0;orf1 len=324 frame:2 start:413 end:1384 GH17323 [Drosophila grimshawi] &gt;gi	193895999 gb|EDV94865.1| GH17323 [Drosophila grimshawi]	21.9913	21.98	1	5	6	8	323	35.7852	5.17334
comp36827_c0;orf1	len=788 frame:1 start:508 end:2871 hypothetical protein [Antheraea yamamai]	21.928	9.02	1	5	5	7	787	85.3115	8.04541
comp29515_c0;orf1 len=255 frame:1 start:139 end:903 electron-transfer-flavoprotein beta polypeptide [Bombyx mori] &gt;gi	87248127 gb|ABD36116.1| electron-transfer-flavoprotein beta polypeptide [Bombyx mori]	21.865	17.72	1	4	4	9	254	27.4208	7.48877
comp33733_c0;orf1 len=448 frame:1 start:196 end:1539 ornithine aminotransferase [Aedes aegypti] &gt;gi	108879017 gb|EAT43242.1| AAEL005289-PA [Aedes aegypti]	21.8069	14.09	1	5	5	8	447	49.2533	7.38623
comp30312_c0;orf1	len=851 frame:2 start:23 end:2575 hypothetical protein TcasGA2_TC000807 [Tribolium castaneum]	21.7256	2.82	1	2	2	7	850	95.1903	6.30322
comp26069_c0;orf1 len=197 frame:2 start:2 end:592 PREDICTED: similar to nad dependent epimerase/dehydratase [Tribolium castaneum] &gt;gi	270008444 gb|EFA04892.1| hypothetical protein TcasGA2_TC014956 [Tribolium castaneum]	21.6517	22.34	1	3	3	8	197	22.2603	8.32373
comp37140_c0;orf1 len=558 frame:2 start:131 end:1804 PREDICTED: similar to GA20276-PA [Tribolium castaneum] &gt;gi	270010872 gb|EFA07320.1| hypothetical protein TcasGA2_TC015913 [Tribolium castaneum]	21.5355	11.67	1	5	5	9	557	59.0591	7.03467
comp35206_c0;orf1 len=1180 frame:2 start:98 end:3637 PREDICTED: similar to eukaryotic translation initiation factor 3, theta subunit [Tribolium castaneum] &gt;gi	270013675 gb|EFA10123.1| hypothetical protein TcasGA2_TC012303 [Tribolium castaneum]	21.3717	4.24	1	4	5	9	1179	136.602	8.79248
comp30000_c0;orf1	len=112 frame:2 start:272 end:607 FK506-binding protein-like protein [Maconellicoccus hirsutus]	21.0518	25.23	1	2	3	6	111	12.1694	9.05615
comp29377_c0;orf1	len=847 frame:-2 start:2647 end:107 PREDICTED: LOW QUALITY PROTEIN: glycogen phosphorylase isoform 2 [Apis mellifera]	20.8151	6.74	1	5	5	7	846	97.4636	6.52197
comp21967_c0;	len=74 start:1 end:221; minus strand	20.6433	31.08	1	1	1	8	74	8.58718	6.80029
comp34070_c0;orf1	len=320 frame:-1 start:2178 end:1219 hypothetical protein SINV_14598 [Solenopsis invicta]	20.4048	23.82	2	5	5	7	319	36.577	5.43994
comp34928_c0;orf1	len=546 frame:2 start:2 end:1639 T-complex protein 1 subunit zeta [Harpegnathos saltator]	20.3878	4.77	1	2	2	6	545	59.5374	7.76709
comp27156_c0;orf1	len=162 frame:2 start:2 end:487 Tubulin beta-2C chain [Schistosoma japonicum]	20.0705	29.01	1	1	2	6	162	17.7036	4.84326
comp37220_c0;orf1	len=253 frame:-3 start:857 end:99 ribosomal protein S3e [Scarabaeus laticollis]	20.0218	18.65	1	4	4	7	252	27.9689	9.45166
comp33394_c0;orf1	len=704 frame:1 start:106 end:2217 PREDICTED: arginine--tRNA ligase, cytoplasmic-like [Megachile rotundata]	20.0089	9.67	1	4	5	8	703	79.5413	7.10791
comp31591_c0;orf1 len=203 frame:-2 start:611 end:3 rCG21222, isoform CRA_a [Rattus norvegicus] &gt;gi	149063234 gb|EDM13557.1| rCG21222, isoform CRA_a [Rattus norvegicus]	19.7989	42.86	4	3	3	6	203	22.7763	6.62451
comp31138_c0;orf1	len=124 frame:-2 start:568 end:197 ACYPI009395 [Acyrthosiphon pisum]	19.7939	38.21	1	3	3	7	123	13.4033	4.10693
comp30306_c0;orf1	len=223 frame:2 start:77 end:745 troponin Ib [Nilaparvata lugens]	19.6933	17.12	1	3	3	6	222	25.98	9.72998
comp33790_c0;orf1	len=557 frame:-1 start:1828 end:158 hypothetical protein TcasGA2_TC003525 [Tribolium castaneum]	19.6932	8.99	1	4	4	8	556	60.344	5.14795
comp32741_c0;orf1	len=345 frame:-3 start:1838 end:804 squid, variant C [Blattella germanica]	19.685	8.14	1	2	2	6	344	36.1319	6.81494
comp31084_c0;orf1 len=150 frame:2 start:2 end:451 hypothetical protein Phum_PHUM411100 [Pediculus humanus corporis] &gt;gi	212513748 gb|EEB16194.1| hypothetical protein Phum_PHUM411100 [Pediculus humanus corporis]	19.6512	9.4	1	1	1	6	149	16.4049	7.2251
comp32990_c0;orf1	len=181 frame:-1 start:688 end:146 Histidine triad nucleotide-binding protein 1 [Harpegnathos saltator]	19.6026	18.89	1	3	3	8	180	19.9032	8.27979
comp18498_c0;orf1 len=439 frame:-1 start:3909 end:2593 clathrin heavy chain, putative [Pediculus humanus corporis] &gt;gi	212507343 gb|EEB11299.1| clathrin heavy chain, putative [Pediculus humanus corporis]	19.5736	6.85	1	2	2	6	438	51.0845	5.78271
comp18444_c0;orf1 len=207 frame:2 start:137 end:757 conserved hypothetical protein [Pediculus humanus corporis] &gt;gi	212506001 gb|EEB10332.1| conserved hypothetical protein [Pediculus humanus corporis]	19.5095	16.02	1	2	2	5	206	23.2849	4.7417
comp37042_c0;orf1	len=942 frame:2 start:185 end:3010 alpha glucosidase II alpha subunit-like precursor [Nasonia vitripennis]	19.4977	3.19	1	2	2	7	941	106.725	6.354
comp33688_c0;orf1 len=646 frame:-3 start:2365 end:428 PREDICTED: similar to vesicle protein sorting-associated [Tribolium castaneum] &gt;gi	270005472 gb|EFA01920.1| hypothetical protein TcasGA2_TC007530 [Tribolium castaneum]	19.3707	11.01	1	4	5	7	645	72.4868	6.60986
comp33782_c0;orf1	len=192 frame:1 start:316 end:891 PREDICTED: uncharacterized protein C4H3.07c-like [Nasonia vitripennis]	19.37	8.9	1	1	1	6	191	21.4949	9.08545
comp31647_c0;orf1	len=170 frame:3 start:48 end:557 hypothetical protein DAPPUDRAFT_305421 [Daphnia pulex]	19.3398	19.53	1	3	3	7	169	18.9849	6.02393
comp32478_c0;orf1	len=98 frame:-2 start:691 end:398 acyl- -binding protein 2 [Dekkera bruxellensis AWRI1499]	19.18	45.36	1	3	3	6	97	11.3677	6.31592
comp35048_c0;orf1 len=495 frame:1 start:334 end:1818 serine hydroxymethyltransferase [Aedes aegypti] &gt;gi	108882052 gb|EAT46277.1| AAEL002510-PA [Aedes aegypti]	19.1276	7.29	1	3	3	8	494	54.6849	7.53271
comp34726_c0;orf1	len=155 frame:-1 start:768 end:304 hypothetical protein TcasGA2_TC011286 [Tribolium castaneum]	19.1237	13.64	1	2	2	7	154	17.5712	9.18799
comp34150_c0;orf1	len=385 frame:1 start:109 end:1263 PREDICTED: troponin T-like isoform 3 [Acyrthosiphon pisum]	19.1159	15.1	1	4	5	7	384	45.8559	4.97021
comp35650_c0;orf1	len=396 frame:2 start:44 end:1231 PREDICTED: endochitinase-like [Acyrthosiphon pisum]	18.849	20.25	1	4	4	6	395	44.1944	7.62061
comp35106_c0;orf1 len=321 frame:1 start:466 end:1428 phosphoglycerate mutase [Acyrthosiphon pisum] &gt;gi	89473778 gb|ABD72701.1| putative phosphoglycerate mutase [Acyrthosiphon pisum]	18.6612	20.94	1	5	5	6	320	35.9217	9.08545
comp36566_c0;orf1	len=645 frame:2 start:2 end:1936 PREDICTED: probable ATP-dependent RNA helicase DDX43-like [Megachile rotundata]	18.5298	8.06	3	4	4	8	645	69.4399	5.52881
comp33058_c0;orf1 len=427 frame:-2 start:1589 end:309 PREDICTED: ATP-dependent RNA helicase WM6-like [Apis mellifera] &gt;gi	380028013 ref|XP_003697706.1| PREDICTED: ATP-dependent RNA helicase WM6-like [Apis florea]	18.4322	7.75	1	3	3	6	426	48.8609	5.75732
comp33975_c0;orf1 len=342 frame:1 start:124 end:1149 transaldolase [Aedes aegypti] &gt;gi	108874520 gb|EAT38745.1| AAEL009389-PA [Aedes aegypti]	18.4078	17.01	1	5	5	7	341	38.0698	7.47412
comp34806_c0;orf1	len=410 frame:3 start:138 end:1367 hypothetical protein TcasGA2_TC002406 [Tribolium castaneum]	18.3821	7.82	1	2	2	4	409	44.3225	7.72314
comp31644_c0;orf1 len=220 frame:-3 start:1001 end:342 glutathione S-transferase [Nilaparvata lugens] &gt;gi	387413253 gb|AFJ75802.1| glutathione s-transferase D2 [Nilaparvata lugens]	18.2981	14.61	1	2	2	5	219	24.1603	6.3667
comp35316_c0;orf1 len=269 frame:-1 start:2698 end:1892 PREDICTED: chloride intracellular channel exc-4 [Apis mellifera] &gt;gi	350408895 ref|XP_003488548.1| PREDICTED: chloride intracellular channel exc-4-like [Bombus impatiens] &gt;gi|380021851|ref|XP_003694770.1| PREDICTED: chloride intracellular channel exc-4-like [Apis florea] &gt;gi|383854543|ref|XP_003702780.1| PREDICTED: chloride intracellular channel exc-4-like [Megachile rotundata] &gt;gi|307170737|gb|EFN62862.1| Chloride intracellular channel exc-4 [Camponotus …	18.277	24.63	1	4	4	5	268	30.9246	6.17627
comp34469_c0;orf1 len=347 frame:1 start:64 end:1104 PREDICTED: similar to conserved hypothetical protein [Tribolium castaneum] &gt;gi	270007211 gb|EFA03659.1| hypothetical protein TcasGA2_TC013754 [Tribolium castaneum]	18.0808	17.05	1	4	4	7	346	38.8479	5.24951
comp34099_c0;orf1	len=517 frame:1 start:316 end:1866 hypothetical protein TcasGA2_TC008324 [Tribolium castaneum]	17.956	10.08	1	4	4	7	516	57.3589	7.15186
comp35041_c0;orf1	len=390 frame:3 start:306 end:1475 PREDICTED: eukaryotic translation initiation factor 3 subunit M-like [Nasonia vitripennis]	17.7903	13.62	1	4	4	7	389	44.4692	6.53662
comp34072_c0;orf1	len=544 frame:-2 start:1769 end:138 NEDD8-activating enzyme E1 regulatory subunit [Camponotus floridanus]	17.7794	4.24	1	2	2	7	543	60.7358	5.73193
comp32359_c0;orf1 len=217 frame:3 start:285 end:935 PREDICTED: similar to Rab-protein 1 CG3320-PA [Tribolium castaneum] &gt;gi	270010550 gb|EFA06998.1| hypothetical protein TcasGA2_TC009965 [Tribolium castaneum]	17.7477	24.54	10	4	4	6	216	24.1772	5.47803
comp37130_c0;orf1 len=663 frame:3 start:195 end:2183 phosphoenolpyruvate carboxykinase, putative [Pediculus humanus corporis] &gt;gi	212512721 gb|EEB15440.1| phosphoenolpyruvate carboxykinase, putative [Pediculus humanus corporis]	17.7431	1.81	1	1	1	6	662	74.311	7.50342
comp29602_c0;orf1	len=182 frame:1 start:94 end:639 nucleoplasmin isoform 1-like protein [Maconellicoccus hirsutus]	17.4659	24.31	1	3	3	8	181	20.0958	4.61475
comp30337_c0;orf1	len=132 frame:1 start:199 end:594 60s acidic ribosomal protein P1 [Cimex lectularius]	17.4412	36.64	1	2	2	4	131	13.5899	4.90674
comp36751_c0;orf1	len=222 frame:-3 start:3672 end:3007 PREDICTED: similar to acyl-protein thioesterase 1,2 [Tribolium castaneum]	17.2886	18.1	1	3	3	6	221	23.9671	7.13721
comp33516_c0;orf1	len=281 frame:1 start:505 end:1347 PREDICTED: phosphatidylinositol transfer protein alpha isoform-like [Nasonia vitripennis]	17.2307	10.71	1	1	2	5	280	32.2674	7.21045
comp23135_c0;orf1 len=462 frame:-1 start:4336 end:2951 Plasminogen activator inhibitor 1 RNA-binding protein, putative [Pediculus humanus corporis] &gt;gi	212505978 gb|EEB10309.1| Plasminogen activator inhibitor 1 RNA-binding protein, putative [Pediculus humanus corporis]	17.0918	6.94	1	3	3	7	461	52.0455	9.05615
comp33945_c0;orf1	len=396 frame:2 start:107 end:1294 PREDICTED: hsc70-interacting protein-like [Bombus impatiens]	16.9904	11.65	1	4	4	6	395	43.7853	5.16064
comp187430_c0;orf1	len=179 frame:1 start:1 end:537 PREDICTED: insulin-like growth factor 2 mRNA-binding protein 1-like [Nasonia vitripennis]	16.9655	18.99	1	4	4	7	179	19.3902	8.44092
comp30461_c0;	len=270 start:1 end:809; minus strand	16.9411	4.07	1	1	1	6	270	30.0677	4.83057
comp32025_c0;orf1	len=167 frame:-1 start:557 end:57 ribosomal protein S10e [Georissus sp. APV-2005]	16.9272	16.27	1	2	2	6	166	18.8247	10.0229
comp37038_c0;orf2 len=320 frame:-1 start:4814 end:3855 GJ13895 [Drosophila virilis] &gt;gi	194155464 gb|EDW70648.1| GJ13895 [Drosophila virilis]	16.7602	9.09	1	3	3	6	319	36.6861	7.32764
comp35857_c0;orf1	len=541 frame:2 start:110 end:1732 T-complex protein 1 subunit delta [Acromyrmex echinatior]	16.7564	12.04	1	5	5	6	540	58.1111	8.07471
comp34378_c1;	len=65 start:1 end:195; minus strand	16.5214	18.46	1	1	1	9	65	7.49736	4.05615
comp30345_c0;orf1	len=305 frame:-2 start:986 end:72 Proteasome subunit alpha type-4 [Camponotus floridanus]	16.5025	13.16	1	3	3	5	304	33.8701	6.25244
comp30081_c0;orf1	len=143 frame:3 start:63 end:491 PREDICTED: 60S ribosomal protein L23-like [Bombus terrestris]	16.4929	18.31	1	2	2	6	142	15.0132	10.5942
comp36049_c0;orf1	len=605 frame:2 start:443 end:2257 PREDICTED: pancreatic triacylglycerol lipase-like [Acyrthosiphon pisum]	16.4035	3.31	1	1	1	8	604	68.0931	7.57666
comp35492_c0;orf1	len=262 frame:-1 start:1459 end:674 PREDICTED: hypothetical protein LOC100118405 [Nasonia vitripennis]	16.2531	18.01	1	3	3	5	261	28.1563	9.70068
comp35045_c0;orf1	len=406 frame:-2 start:3187 end:1970 PREDICTED: s-adenosylmethionine synthase-like isoform 1 [Acyrthosiphon pisum]	16.1783	9.38	1	3	3	5	405	44.6552	6.65381
comp23957_c0;orf1 len=178 frame:-3 start:536 end:3 Spectrin alpha chain, putative [Pediculus humanus corporis] &gt;gi	212515067 gb|EEB17271.1| Spectrin alpha chain, putative [Pediculus humanus corporis]	16.1096	15.17	1	2	2	5	178	20.5371	4.98291
comp36892_c0;orf1	len=615 frame:-2 start:2794 end:950 eukaryotic translation initiation factor 2A [Nasonia vitripennis]	15.8633	7.82	1	4	4	6	614	68.0618	9.14404
comp243837_c0;orf1 len=73 frame:-1 start:220 end:2 PREDICTED: similar to villin [Tribolium castaneum] &gt;gi	270006740 gb|EFA03188.1| hypothetical protein TcasGA2_TC013108 [Tribolium castaneum]	15.7785	19.18	1	1	1	7	73	8.25119	8.52881
comp37176_c0;orf1	len=2387 frame:2 start:176 end:7336 PREDICTED: similar to fatty acid synthase [Tribolium castaneum]	15.6807	1.8	1	4	4	7	2386	257.587	6.96143
comp37294_c0;orf1	len=564 frame:1 start:1 end:1692 carboxylesterase precursor [Nilaparvata lugens]	15.6754	10.83	1	4	4	5	563	61.649	5.99854
comp31513_c0;orf1 len=359 frame:-3 start:1852 end:776 PREDICTED: vacuolar protein sorting-associated protein 26-like [Bombus terrestris] &gt;gi	350404273 ref|XP_003487056.1| PREDICTED: vacuolar protein sorting-associated protein 26-like [Bombus impatiens]	15.6518	10.89	1	3	3	7	358	40.6828	6.354
comp36288_c0;orf1	len=305 frame:1 start:175 end:1089 farnesoic acid O-methyltransferase [Nilaparvata lugens]	15.6135	12.5	1	2	2	6	304	32.1997	4.62744
comp36709_c0;orf1 len=402 frame:-3 start:1258 end:53 cystathionine beta-lyase [Aedes aegypti] &gt;gi	108880378 gb|EAT44603.1| AAEL004059-PB [Aedes aegypti]	15.3293	3.49	1	1	1	5	401	44.5326	7.69385
comp33641_c0;orf1 len=362 frame:1 start:34 end:1119 PREDICTED: similar to succinyl-CoA synthetase small subunit, putative isoform 1 [Tribolium castaneum] &gt;gi	91076014 ref|XP_975865.1| PREDICTED: similar to succinyl-CoA synthetase small subunit, putative isoform 2 [Tribolium castaneum] &gt;gi|270014681|gb|EFA11129.1| hypothetical protein TcasGA2_TC004730 [Tribolium castaneum]	15.3206	10.53	1	3	3	5	361	38.6755	9.29053
comp32935_c0;orf1	len=466 frame:1 start:43 end:1440 PREDICTED: hypothetical protein LOC100642610 [Bombus terrestris]	15.1524	13.09	1	4	4	9	466	49.0795	9.40771
comp27868_c0;orf1	len=209 frame:-3 start:787 end:161 hypothetical protein TcasGA2_TC015205 [Tribolium castaneum]	15.1135	25	1	4	4	5	208	23.2177	7.26904
comp24260_c0;	len=98 start:1 end:292; minus strand	15.0143	17.35	1	1	1	6	98	10.8705	6.52197
comp36814_c0;orf1 len=385 frame:-1 start:1156 end:2 PREDICTED: exportin-7-like isoform 1 [Nasonia vitripennis] &gt;gi	345491581 ref|XP_003426649.1| PREDICTED: exportin-7-like isoform 2 [Nasonia vitripennis]	15.0083	3.64	1	1	1	5	385	43.6264	7.04932
comp35919_c0;orf1	len=196 frame:1 start:109 end:696 PREDICTED: 28 kDa heat- and acid-stable phosphoprotein-like [Megachile rotundata]	14.9996	17.44	1	3	3	5	195	22.6036	8.88037
comp31452_c0;orf1	len=208 frame:3 start:129 end:752 apolipophorin-III precursor [Lethocerus deyrollei]	14.976	14.01	1	2	2	5	207	22.5344	6.26514
comp33692_c0;orf1	len=184 frame:-1 start:1675 end:1124 PREDICTED: similar to zipper CG15792-PD [Tribolium castaneum]	14.8675	12.02	1	2	2	5	183	20.7017	8.99756
comp35605_c0;orf1	len=281 frame:3 start:75 end:917 hypothetical protein SINV_07010 [Solenopsis invicta]	14.8518	10.36	1	1	2	4	280	32.0612	5.22412
comp32274_c0;orf1 len=186 frame:3 start:207 end:764 ubiquitin-conjugating enzyme E2-17 kDa, putative [Pediculus humanus corporis] &gt;gi	212518044 gb|EEB19846.1| ubiquitin-conjugating enzyme E2-17 kDa, putative [Pediculus humanus corporis]	14.819	22.16	1	3	3	4	185	20.999	6.03662
comp33462_c0;orf1 len=215 frame:2 start:2 end:646 PREDICTED: similar to CG1486 CG1486-PA [Tribolium castaneum] &gt;gi	270011423 gb|EFA07871.1| hypothetical protein TcasGA2_TC005445 [Tribolium castaneum]	14.7833	15.42	1	3	3	6	214	22.9556	5.13525
comp35374_c0;orf1	len=459 frame:2 start:155 end:1531 PREDICTED: hypothetical protein LOC100167353 [Acyrthosiphon pisum]	14.7778	8.52	1	3	3	5	458	49.605	6.31592
comp36536_c0;orf1	len=298 frame:1 start:46 end:939 PREDICTED: carbonic anhydrase 2 [Apis mellifera]	14.6673	10.44	1	2	2	6	297	33.7717	6.45557
comp900201_c0;orf1	len=77 frame:-2 start:231 end:1 hypothetical protein TcasGA2_TC005186 [Tribolium castaneum]	14.6546	22.08	1	1	1	4	77	8.08511	8.48486
comp27165_c0;orf1	len=77 frame:3 start:216 end:446 hypothetical protein SINV_15085 [Solenopsis invicta]	14.6408	42.11	1	3	3	5	76	8.72173	9.979
comp34496_c2;orf1	len=108 frame:1 start:55 end:378 glutathione s-transferase S2 [Nilaparvata lugens]	14.5854	27.78	1	2	2	5	108	12.3101	4.84326
comp36429_c0;orf1	len=334 frame:-3 start:1880 end:879 PREDICTED: eukaryotic translation initiation factor 2 subunit 2-like [Megachile rotundata]	14.5419	4.8	1	1	1	4	333	37.5179	6.81494
comp32998_c0;orf1	len=418 frame:-2 start:1535 end:282 PREDICTED: paxillin-like isoform 2 [Acyrthosiphon pisum]	14.4993	10.31	1	3	3	5	417	45.6445	6.0874
comp33862_c0;orf1	len=351 frame:-2 start:1909 end:857 PREDICTED: nuclear migration protein nudC-like [Apis mellifera]	14.3948	12.29	1	3	4	6	350	39.9569	5.38916
comp35957_c0;orf1	len=721 frame:-1 start:4753 end:2591 PREDICTED: unc-112-related protein-like isoform 1 [Apis florea]	14.2982	1.94	1	1	1	6	720	82.1144	7.10791
comp20236_c1;orf1	len=311 frame:2 start:2 end:934 PREDICTED: coatomer subunit alpha isoform 1 [Apis mellifera]	14.2537	14.79	1	3	3	4	311	35.8521	8.30908
comp33240_c0;orf1	len=231 frame:2 start:47 end:739 hypothetical protein SINV_05802 [Solenopsis invicta]	14.2127	14.78	2	3	3	5	230	26.4218	8.11865
comp29663_c0;orf1	len=177 frame:1 start:52 end:582 PREDICTED: prefoldin subunit 2-like [Nasonia vitripennis]	14.2051	26.7	1	3	3	4	176	19.8232	9.43701
comp27423_c0;orf1 len=210 frame:-2 start:864 end:235 GJ20147 [Drosophila virilis] &gt;gi	194145336 gb|EDW61732.1| GJ20147 [Drosophila virilis]	14.1923	25.84	1	3	3	7	209	23.691	6.52197
comp33780_c0;orf1	len=424 frame:1 start:241 end:1512 PREDICTED: sorting nexin-6-like [Megachile rotundata]	14.1507	8.27	1	3	3	5	423	49.4293	6.32861
comp187261_c0;orf1 len=181 frame:1 start:1 end:543 serine/threonine-protein phosphatase 2A 56 kDa regulatory subunit epsilon isoform, putative [Pediculus humanus corporis] &gt;gi	212512084 gb|EEB14916.1| serine/threonine-protein phosphatase 2A 56 kDa regulatory subunit epsilon isoform, putative [Pediculus humanus corporis]	14.0887	11.6	1	2	2	5	181	20.9602	5.59229
comp31942_c0;orf1	len=788 frame:3 start:48 end:2411 PREDICTED: cytoplasmic aconitate hydratase-like [Acyrthosiphon pisum]	14.0398	4.45	1	3	3	5	787	85.8654	7.91357
comp36629_c0;orf1	len=271 frame:2 start:119 end:931 PREDICTED: RNA-binding protein squid-like [Acyrthosiphon pisum]	14.0398	13.7	1	3	3	5	270	30.0998	8.85107
comp191513_c0;orf1	len=163 frame:-3 start:491 end:3 PREDICTED: cysteinyl-tRNA synthetase, cytoplasmic-like [Bombus terrestris]	13.9704	7.36	1	1	1	6	163	18.7481	5.04639
comp36371_c2;orf1	len=1572 frame:3 start:3 end:4718 PREDICTED: translational activator GCN1-like [Nasonia vitripennis]	13.9596	2.42	1	3	3	6	1572	172.857	6.88818
comp35530_c0;orf1	len=361 frame:1 start:1 end:1083 PREDICTED: similar to SEC16 homolog A [Tribolium castaneum]	13.9373	6.94	1	2	2	5	360	38.0502	6.53662
comp34437_c0;orf1 len=617 frame:1 start:118 end:1968 GG12360 [Drosophila erecta] &gt;gi	190656656 gb|EDV53888.1| GG12360 [Drosophila erecta]	13.8517	8.44	1	3	4	6	616	69.5102	7.07861
comp35666_c0;orf1	len=412 frame:1 start:124 end:1359 26S proteasome non-ATPase regulatory subunit 4 [Camponotus floridanus]	13.8308	10.22	1	3	3	5	411	44.3202	5.21143
comp36157_c0;orf1	len=294 frame:3 start:366 end:1247 PREDICTED: glucose-6-phosphate 1-epimerase-like [Nasonia vitripennis]	13.8164	8.87	1	2	2	5	293	33.4268	7.45947
comp25911_c0;orf1	len=192 frame:3 start:129 end:704 PREDICTED: neurocalcin homolog [Nasonia vitripennis]	13.7061	5.76	1	1	1	5	191	21.9068	5.24951
comp32057_c0;orf1 len=83 frame:2 start:134 end:382 copper chaperone [Bombyx mori] &gt;gi	110645049 gb|ABG81361.1| copper chaperone [Bombyx mori]	13.6747	17.07	1	1	1	4	82	9.07779	8.80713
comp28428_c0;orf1	len=517 frame:-3 start:1711 end:161 PREDICTED: cytosol aminopeptidase-like [Bombus terrestris]	13.5777	11.24	1	5	5	5	516	55.5153	6.84424
comp33436_c0;orf1 len=273 frame:3 start:264 end:1082 hypothetical protein BRAFLDRAFT_126227 [Branchiostoma floridae] &gt;gi	229293695 gb|EEN64354.1| hypothetical protein BRAFLDRAFT_126227 [Branchiostoma floridae]	13.4501	7.72	1	2	2	6	272	30.5816	6.56592
comp32336_c0;orf1	len=200 frame:-2 start:651 end:52 60S ribosomal protein L11 [Cimex lectularius]	13.4031	11.56	1	2	2	4	199	22.7392	10.0815
comp17115_c0;orf1	len=129 frame:-3 start:452 end:66 putative ribosomal protein S17e [Diaphorina citri]	13.3865	25.78	1	2	2	4	128	15.055	9.70068
comp35257_c0;orf1 len=393 frame:-1 start:1289 end:111 PREDICTED: similar to aldehyde dehydrogenase [Tribolium castaneum] &gt;gi	270000922 gb|EEZ97369.1| hypothetical protein TcasGA2_TC011192 [Tribolium castaneum]	13.3457	12.24	2	4	4	6	392	41.7633	5.43994
comp33510_c0;orf1	len=496 frame:-1 start:1930 end:443 PREDICTED: dnaJ homolog subfamily C member 3-like [Megachile rotundata]	13.3227	3.43	1	1	1	3	495	56.8224	6.53662
comp20478_c0;orf1	len=108 frame:1 start:1 end:324 PREDICTED: chitooligosaccharidolytic beta-N-acetylglucosaminidase-like [Nasonia vitripennis]	13.2627	38.89	1	4	4	5	108	12.62	4.66553
comp34751_c0;orf1	len=135 frame:1 start:52 end:456 ion transport protein isoform B [Rhodnius prolixus]	13.2115	20.15	1	3	3	5	134	15.3908	8.38232
comp16311_c0;orf1	len=285 frame:1 start:76 end:930 F-actin-capping protein subunit beta [Camponotus floridanus]	13.1345	16.55	1	3	3	5	284	32.1741	5.92236
comp33543_c0;orf1	len=295 frame:-2 start:1056 end:172 CG10407-PA-like protein [Blattella germanica]	13.1239	13.27	1	3	3	5	294	33.18	8.38232
comp36006_c0;orf1	len=343 frame:-3 start:1226 end:198 PREDICTED: cathepsin L-like [Bombus impatiens]	13.0416	9.36	1	2	2	4	342	38.3734	6.39209
comp36710_c0;orf1	len=343 frame:2 start:161 end:1189 PREDICTED: pancreatic lipase-related protein 2-like [Acyrthosiphon pisum]	13.0369	9.65	1	2	2	5	342	37.8008	6.66846
comp30535_c2;orf1	len=159 frame:-2 start:1754 end:1278 hypothetical protein TcasGA2_TC005990 [Tribolium castaneum]	12.9599	21.52	1	3	3	5	158	16.9778	7.54736
comp35211_c0;orf1	len=303 frame:1 start:232 end:1140 PREDICTED: ubiquitin fusion degradation protein 1 homolog [Megachile rotundata]	12.9412	4.97	1	1	1	4	302	34.1893	6.07471
comp35232_c0;orf1 len=101 frame:1 start:265 end:567 hypothetical protein ARALYDRAFT_895660 [Arabidopsis lyrata subsp. lyrata] &gt;gi	297333537 gb|EFH63955.1| hypothetical protein ARALYDRAFT_895660 [Arabidopsis lyrata subsp. lyrata]	12.9277	40	1	2	2	4	100	10.7919	10.0962
comp34363_c0;orf1	len=254 frame:1 start:814 end:1575 hypothetical protein CAEBREN_03418 [Caenorhabditis brenneri]	12.8928	15.81	1	3	3	4	253	26.8781	7.59131
comp32700_c0;orf1	len=480 frame:1 start:205 end:1644 PREDICTED: selenium-binding protein 1-B-like [Acyrthosiphon pisum]	12.8834	5.01	1	2	2	5	479	53.6416	5.63037
comp305515_c0;	len=34 start:121 end:222; minus strand	12.7109	45.45	1	1	1	6	33	4.14094	5.05908
comp37033_c0;orf1	len=678 frame:1 start:295 end:2328 angiotensin converting enzyme, partial [Locusta migratoria]	12.6127	6.79	1	3	3	4	677	78.4547	5.64307
comp27169_c0;orf1	len=181 frame:-2 start:1573 end:1031 Myosin-2 essential light chain [Camponotus floridanus]	12.6104	13.89	1	2	2	4	180	20.3209	4.77979
comp309114_c0;orf1	len=133 frame:2 start:2 end:400 Clathrin heavy chain [Camponotus floridanus]	12.5847	27.82	1	3	3	4	133	15.199	5.26221
comp31875_c0;orf1 len=304 frame:-2 start:1122 end:211 AGAP010681-PA [Anopheles gambiae str. PEST] &gt;gi	157018467 gb|EAA07027.4| AGAP010681-PA [Anopheles gambiae str. PEST]	12.5337	8.58	1	2	2	4	303	34.3265	5.17334
comp32019_c0;orf1	len=196 frame:-2 start:1264 end:677 Serine/threonine-protein phosphatase alpha-1 isoform [Acromyrmex echinatior]	12.4631	20.51	2	2	3	4	195	22.2439	7.23975
comp34122_c0;orf1 len=413 frame:1 start:91 end:1329 Tryptophanyl-tRNA synthetase, putative [Pediculus humanus corporis] &gt;gi	212516396 gb|EEB18409.1| Tryptophanyl-tRNA synthetase, putative [Pediculus humanus corporis]	12.4322	9.95	1	3	3	4	412	47.061	6.75635
comp29779_c0;orf1	len=272 frame:-3 start:817 end:2 PREDICTED: vigilin-like [Bombus impatiens]	12.3941	10.29	1	2	2	4	272	30.0703	9.14404
comp35320_c0;orf1 len=525 frame:1 start:82 end:1656 PREDICTED: similar to ubiquitin specific peptidase 14 [Tribolium castaneum] &gt;gi	270009745 gb|EFA06193.1| hypothetical protein TcasGA2_TC009042 [Tribolium castaneum]	12.3872	7.06	1	3	3	4	524	59.1451	6.80029
comp36182_c0;orf1	len=350 frame:-1 start:1749 end:700 PREDICTED: aldose 1-epimerase-like [Megachile rotundata]	12.3163	9.46	1	3	3	5	349	37.7489	6.40479
comp28219_c0;orf1	len=264 frame:-3 start:1201 end:410 PREDICTED: hyaluronidase-like [Acyrthosiphon pisum]	12.2344	7.22	1	1	1	5	263	31.1382	9.34912
comp22248_c0;orf1 len=221 frame:1 start:1 end:663 Spectrin alpha chain, putative [Pediculus humanus corporis] &gt;gi	212515067 gb|EEB17271.1| Spectrin alpha chain, putative [Pediculus humanus corporis]	12.1388	10.86	1	2	2	3	221	25.5237	5.021
comp31297_c0;orf1 len=123 frame:1 start:124 end:492 40S ribosomal protein S20 [Aedes aegypti] &gt;gi	56417538 gb|AAV90710.1| 40S ribosomal protein S20 [Aedes albopictus] &gt;gi|94468398|gb|ABF18048.1| 40S ribosomal protein S20 [Aedes aegypti] &gt;gi|108874398|gb|EAT38623.1| AAEL009506-PA [Aedes aegypti]	12.047	21.31	1	2	2	4	122	13.8046	9.94971
comp35366_c0;orf1	len=477 frame:3 start:51 end:1481 Protein kinase shaggy [Harpegnathos saltator]	11.9244	5.25	1	2	2	4	476	52.4162	8.90967
comp33233_c0;orf1 len=100 frame:2 start:422 end:721 diazepam binding inhibitor, putative [Aedes aegypti] &gt;gi	108869663 gb|EAT33888.1| AAEL013844-PA [Aedes aegypti]	11.9046	27.27	1	2	2	4	99	11.1206	8.06006
comp35890_c0;orf1 len=102 frame:-2 start:4384 end:4079 cytoplasmic dynein light chain [Aedes aegypti] &gt;gi	157129440 ref|XP_001655387.1| cytoplasmic dynein light chain [Aedes aegypti] &gt;gi|108872207|gb|EAT36432.1| AAEL011478-PA [Aedes aegypti] &gt;gi|108872208|gb|EAT36433.1| AAEL011478-PB [Aedes aegypti]	11.8549	28.71	2	3	3	5	101	11.821	7.97217
comp29943_c0;	len=126 start:150 end:527; minus strand	11.794	22.4	1	2	2	3	125	13.5135	4.41162
comp34214_c1;orf1	len=668 frame:-2 start:2236 end:233 PREDICTED: peroxidase-like [Acyrthosiphon pisum]	11.7193	4.2	1	1	2	5	667	74.9361	7.6792
comp32177_c0;orf1	len=333 frame:1 start:94 end:1092 60S ribosomal protein L5 [Laodelphax striatella]	11.6115	7.53	1	2	2	5	332	37.6708	9.83252
comp36268_c0;orf1	len=558 frame:-3 start:2009 end:336 hypothetical protein SINV_02615 [Solenopsis invicta]	11.5803	4.67	1	2	2	4	557	61.8565	5.33838
comp30968_c0;orf1	len=319 frame:2 start:89 end:1045 Y-box factor-like protein [Harpegnathos saltator]	11.4283	10.38	1	2	2	3	318	33.3864	10.228
comp34543_c0;orf1	len=309 frame:1 start:100 end:1026 Eukaryotic translation initiation factor 3 subunit G [Camponotus floridanus]	11.4213	11.36	1	1	2	4	308	34.2222	8.33838
comp28172_c0;orf1 len=123 frame:2 start:380 end:748 PREDICTED: similar to elongin b [Tribolium castaneum] &gt;gi	270002530 gb|EEZ98977.1| hypothetical protein TcasGA2_TC004834 [Tribolium castaneum]	11.3145	10.66	1	1	1	4	122	13.815	5.07178
comp32205_c0;orf1 len=174 frame:1 start:202 end:723 PREDICTED: similar to 15 kDa selenoprotein [Tribolium castaneum] &gt;gi	270003970 gb|EFA00418.1| hypothetical protein TcasGA2_TC003269 [Tribolium castaneum]	11.2932	23.12	1	4	4	4	173	19.7139	5.59229
comp32496_c0;orf1 len=194 frame:-3 start:584 end:3 GI21225 [Drosophila mojavensis] &gt;gi	193911796 gb|EDW10663.1| GI21225 [Drosophila mojavensis]	11.1452	10.82	1	2	2	4	194	20.3765	4.95752
comp35601_c0;orf1 len=361 frame:1 start:151 end:1233 translation initiation factor eif-2b [Aedes aegypti] &gt;gi	122093211 sp|Q16I17.1|MTNA_AEDAE RecName: Full=Methylthioribose-1-phosphate isomerase; Short=M1Pi; Short=MTR-1-P isomerase; AltName: Full=S-methyl-5-thioribose-1-phosphate isomerase; AltName: Full=Translation initiation factor eIF-2B subunit alpha/beta/delta-like protein &gt;gi|108869682|gb|EAT33907.1| AAEL013828-PA [Aedes aegypti]	11.1388	7.78	1	2	2	4	360	38.7552	5.87158
comp31579_c0;orf1	len=151 frame:-3 start:555 end:103 mitochondrial ATP synthase coupling factor 6 [Danaus plexippus]	11.1309	15.33	1	2	2	5	150	17.2303	9.90576
comp35083_c0;orf1 len=338 frame:-3 start:1103 end:90 hypothetical protein BRAFLDRAFT_104472 [Branchiostoma floridae] &gt;gi	229292589 gb|EEN63253.1| hypothetical protein BRAFLDRAFT_104472 [Branchiostoma floridae]	11.0992	7.12	1	2	2	4	337	37.2319	6.23975
comp307667_c0;orf1 len=81 frame:-2 start:243 end:1 hypothetical protein BRAFLDRAFT_63907 [Branchiostoma floridae] &gt;gi	229296831 gb|EEN67470.1| hypothetical protein BRAFLDRAFT_63907 [Branchiostoma floridae]	11.0141	16.05	1	1	1	3	81	9.0608	9.40771
comp20013_c0;orf1 len=446 frame:2 start:164 end:1501 aaa atpase [Aedes aegypti] &gt;gi	108874664 gb|EAT38889.1| AAEL009254-PA [Aedes aegypti]	11.0118	2.69	2	1	1	5	446	50.1432	8.60205
comp32352_c0;orf1	len=213 frame:3 start:270 end:908 hypothetical protein KGM_19166 [Danaus plexippus]	10.8412	10.85	1	2	2	4	212	24.054	5.89697
comp35559_c0;orf1	len=173 frame:-2 start:1381 end:863 PREDICTED: calcineurin subunit B type 2-like isoform 1 [Nasonia vitripennis]	10.8201	6.98	1	1	1	4	172	19.6527	4.65283
comp35783_c0;orf1	len=346 frame:1 start:1 end:1038 Organic cation transporter protein [Harpegnathos saltator]	10.7657	4.35	1	1	1	5	345	38.8106	9.23193
comp36552_c0;orf1	len=527 frame:-1 start:2821 end:1241 vasa-like [Schistocerca gregaria]	10.7448	3.99	1	2	2	4	526	57.4698	5.98584
comp31657_c0;orf1 len=331 frame:3 start:108 end:1100 PREDICTED: katanin p60 ATPase-containing subunit A-like 1-like isoform 1 [Bombus terrestris] &gt;gi	340727253 ref|XP_003401962.1| PREDICTED: katanin p60 ATPase-containing subunit A-like 1-like isoform 2 [Bombus terrestris]	10.7375	9.67	1	1	2	8	331	37.6319	7.97217
comp28240_c0;orf1	len=92 frame:2 start:215 end:490 ribosomal protein S21e [Ctenocephalides felis]	10.7182	20.88	1	2	2	4	91	10.3132	8.74854
comp36551_c0;orf1	len=981 frame:3 start:93 end:3035 PREDICTED: hypothetical protein LOC100119722 [Nasonia vitripennis]	10.6655	2.35	1	2	2	4	980	109.944	5.2876
comp33982_c0;orf1	len=193 frame:2 start:224 end:802 Prefoldin subunit 3 [Harpegnathos saltator]	10.6241	6.77	1	1	1	4	192	21.8511	6.26514
comp33190_c0;orf1 len=588 frame:1 start:163 end:1926 AGAP004366-PA [Anopheles gambiae str. PEST] &gt;gi	333469021 gb|EAA09247.4| AGAP004366-PA [Anopheles gambiae str. PEST]	10.5749	6.13	1	3	3	4	587	65.9057	8.51416
comp25488_c0;orf1 len=286 frame:3 start:3 end:860 PREDICTED: similar to Integrator complex subunit 4 (Int4) [Tribolium castaneum] &gt;gi	270007301 gb|EFA03749.1| hypothetical protein TcasGA2_TC013858 [Tribolium castaneum]	10.5703	9.79	1	1	1	4	286	31.3636	7.44482
comp33810_c0;orf1	len=425 frame:3 start:327 end:1601 PREDICTED: COP9 signalosome complex subunit 4-like [Nasonia vitripennis]	10.5409	5.19	1	2	2	4	424	49.1298	7.00537
comp393116_c0;orf1	len=77 frame:-1 start:233 end:3 LD24380p, partial [Drosophila melanogaster]	10.5185	48.05	1	2	2	3	77	8.07118	9.31982
comp30104_c0;orf1	len=131 frame:-3 start:612 end:220 Prefoldin subunit 6 [Harpegnathos saltator]	10.4618	16.92	1	2	2	4	130	15.368	9.0415
comp36559_c0;	len=885 start:1310 end:3965; minus strand	10.4491	1.92	1	1	1	5	884	99.0546	5.5542
comp36830_c0;orf1	len=558 frame:3 start:135 end:1808 PREDICTED: glucosidase 2 subunit beta-like [Nasonia vitripennis]	10.4283	2.33	1	1	1	4	557	63.2541	4.75439
comp35278_c0;orf1	len=366 frame:2 start:392 end:1489 hypothetical protein AND_16491 [Anopheles darlingi]	10.3319	6.58	1	2	2	4	365	40.5331	6.62451
comp29647_c0;orf1	len=503 frame:-1 start:1792 end:284 PREDICTED: xaa-Pro dipeptidase-like isoform 3 [Nasonia vitripennis]	10.2884	8.96	1	4	4	4	502	55.9631	5.73193
comp32853_c0;orf1	len=145 frame:-3 start:650 end:216 PREDICTED: bis(5&apos;-nucleosyl)-tetraphosphatase [asymmetrical]-like [Hydra magnipapillata]	10.115	12.5	1	2	2	4	144	16.5735	5.88428
comp36272_c0;orf1	len=383 frame:-2 start:3006 end:1858 hypothetical protein TcasGA2_TC000100 [Tribolium castaneum]	10.1129	4.19	1	1	1	3	382	44.1065	5.75732
comp26004_c0;orf1 len=60 frame:2 start:2 end:181 GD22910 [Drosophila simulans] &gt;gi	194189760 gb|EDX03336.1| GD22910 [Drosophila simulans]	10.0675	45.76	1	3	3	4	59	6.92154	9.17334
comp31034_c0;orf1	len=149 frame:2 start:113 end:559 odorant binding protein 2 [Nilaparvata lugens]	10.0555	22.97	1	3	3	4	148	16.265	6.37939
comp26984_c0;	len=67 start:1 end:200; minus strand	10.0081	50.77	1	4	4	4	65	8.31614	8.30908
comp30646_c0;orf1	len=199 frame:2 start:128 end:724 PREDICTED: 14 kDa phosphohistidine phosphatase-like [Oryzias latipes]	9.96819	6.57	1	1	1	3	198	22.5112	7.98682
comp36856_c1;orf1 len=530 frame:1 start:112 end:1701 AGAP007381-PA [Anopheles gambiae str. PEST] &gt;gi	157020150 gb|EAA04452.4| AGAP007381-PA [Anopheles gambiae str. PEST]	9.95129	5.29	1	2	2	3	529	56.1872	6.52197
comp33779_c0;orf1	len=205 frame:-2 start:959 end:345 beta-NAC-like protein [Reticulitermes flavipes]	9.92549	11.76	1	2	2	4	204	22.1285	6.81494
comp27716_c0;orf1	len=268 frame:1 start:1 end:804 PREDICTED: myosin heavy chain, non-muscle-like isoform 2 [Bombus terrestris]	9.91072	14.93	1	2	3	5	268	31.4464	4.95752
comp34723_c0;orf1	len=359 frame:1 start:100 end:1176 PREDICTED: similar to AGAP008327-PA [Tribolium castaneum]	9.83804	6.98	1	2	2	4	358	40.8404	6.22705
comp36480_c0;orf1 len=422 frame:-3 start:1580 end:315 Lipase 3 precursor, putative [Pediculus humanus corporis] &gt;gi	212505532 gb|EEB09972.1| Lipase 3 precursor, putative [Pediculus humanus corporis]	9.76972	7.13	1	2	2	3	421	48.2679	9.0415
comp35721_c0;orf1 len=283 frame:-1 start:941 end:93 proteasome subunit alpha type, putative [Pediculus humanus corporis] &gt;gi	212505501 gb|EEB09941.1| proteasome subunit alpha type, putative [Pediculus humanus corporis]	9.74517	9.22	1	2	2	3	282	31.0384	6.22705
comp37072_c0;orf1	len=855 frame:-1 start:2708 end:144 PREDICTED: methenyltetrahydrofolate synthase domain-containing protein-like [Bombus impatiens]	9.68063	3.63	1	3	3	4	854	92.281	8.89502
comp36698_c0;orf1 len=572 frame:2 start:23 end:1738 Huntingtin-associated protein-interacting protein, putative [Pediculus humanus corporis] &gt;gi	212508256 gb|EEB12015.1| Huntingtin-associated protein-interacting protein, putative [Pediculus humanus corporis]	9.66909	5.78	1	3	3	4	571	63.4543	7.40088
comp334209_c0;orf1	len=105 frame:1 start:1 end:315 PREDICTED: vinculin-like [Acyrthosiphon pisum]	9.60189	11.43	1	1	1	4	105	11.9052	8.83643
comp18977_c0;orf1 len=432 frame:-2 start:1663 end:368 PREDICTED: similar to TIA-1 homolog [Tribolium castaneum] &gt;gi	270010230 gb|EFA06678.1| hypothetical protein TcasGA2_TC009608 [Tribolium castaneum]	9.5821	7.89	1	2	2	3	431	47.2548	7.97217
comp31386_c0;orf1 len=465 frame:2 start:2 end:1396 low-density lipoprotein receptor, putative [Pediculus humanus corporis] &gt;gi	212516835 gb|EEB18794.1| low-density lipoprotein receptor, putative [Pediculus humanus corporis]	9.5275	6.02	1	2	2	3	465	50.6227	4.44971
comp35898_c0;orf1 len=235 frame:-2 start:706 end:2 GG14577 [Drosophila erecta] &gt;gi	190652958 gb|EDV50201.1| GG14577 [Drosophila erecta]	9.49767	8.09	1	2	2	4	235	25.9108	5.19873
comp35804_c1;orf1 len=223 frame:-1 start:1040 end:372 GK16952 [Drosophila willistoni] &gt;gi	194157960 gb|EDW72861.1| GK16952 [Drosophila willistoni]	9.41124	9.46	1	2	2	4	222	25.1175	4.62744
comp35364_c0;orf1	len=206 frame:-3 start:1723 end:1106 PREDICTED: adenylate kinase isoenzyme 1-like [Acyrthosiphon pisum]	9.39675	9.27	1	2	2	4	205	22.5228	5.90967
comp8341_c0;orf1 len=223 frame:2 start:113 end:781 ribosomal protein S5a [Papilio xuthus] &gt;gi	389610879 dbj|BAM19050.1| ribosomal protein S5a [Papilio polytes]	9.32979	6.76	1	1	1	2	222	24.9169	9.34912
comp248487_c0;orf1 len=90 frame:1 start:88 end:357 serine/threonine-protein phosphatase PP-V, putative [Pediculus humanus corporis] &gt;gi	212518105 gb|EEB19897.1| serine/threonine-protein phosphatase PP-V, putative [Pediculus humanus corporis]	9.31308	22.22	1	2	2	6	90	10.0694	7.25439
comp33538_c0;orf1 len=442 frame:-1 start:2219 end:894 PREDICTED: dipeptidase 1-like [Apis mellifera] &gt;gi	380026177 ref|XP_003696834.1| PREDICTED: dipeptidase 1-like [Apis florea]	9.29667	7.48	1	3	3	6	441	49.2633	6.88818
comp23531_c0;orf1	len=229 frame:3 start:90 end:776 PREDICTED: protein DJ-1-like [Nasonia vitripennis]	9.29319	6.14	1	1	1	3	228	24.4109	8.26514
comp192148_c0;	len=100 start:1 end:299; minus strand	9.29183	18.18	1	1	1	4	99	10.9307	5.65576
comp29056_c0;orf1 len=299 frame:3 start:54 end:950 eukaryotic translation initiation factor 3 subunit, putative [Pediculus humanus corporis] &gt;gi	212518409 gb|EEB20162.1| eukaryotic translation initiation factor 3 subunit, putative [Pediculus humanus corporis]	9.26675	5.37	1	1	1	4	298	33.23	5.57959
comp36554_c0;orf1	len=384 frame:-1 start:1422 end:271 hypothetical protein DAPPUDRAFT_307522 [Daphnia pulex]	9.24347	8.36	1	2	2	4	383	42.0804	7.26904
comp28454_c0;orf1	len=202 frame:-1 start:660 end:55 60S ribosomal protein L9 [Laodelphax striatella]	9.22777	16.92	1	3	3	4	201	22.9764	10.0229
comp31631_c0;	len=294 start:326 end:1211; minus strand	9.22178	16.38	1	3	3	3	293	31.759	4.77979
comp27784_c0;orf1 len=112 frame:-1 start:897 end:562 GH13578 [Drosophila grimshawi] &gt;gi	193900041 gb|EDV98907.1| GH13578 [Drosophila grimshawi]	9.21019	18.02	1	2	2	4	111	12.3244	6.771
comp33924_c0;orf1	len=487 frame:2 start:239 end:1699 Protein kinase C and casein kinase substrate in neurons protein 2 [Camponotus floridanus]	9.19682	5.35	1	2	2	3	486	55.386	5.57959
comp36909_c0;	len=142 start:804 end:1228; minus strand	9.1695	9.93	1	2	2	3	141	15.7979	5.10986
comp32867_c0;orf1	len=335 frame:3 start:132 end:1136 PREDICTED: similar to past-1 isoform 1 [Tribolium castaneum]	9.14809	8.36	1	2	2	3	335	38.4204	8.86572
comp36373_c0;orf1	len=341 frame:-1 start:1316 end:294 cxpwmw03 [Periplaneta americana]	9.14356	3.82	1	1	1	3	340	35.2878	8.79248
comp35162_c0;orf1 len=719 frame:-3 start:2158 end:2 conserved hypothetical protein [Pediculus humanus corporis] &gt;gi	212508750 gb|EEB12347.1| conserved hypothetical protein [Pediculus humanus corporis]	9.13159	1.53	1	1	1	7	719	80.2378	6.80029
comp15631_c0;orf1	len=371 frame:1 start:1 end:1113 PREDICTED: phosphoglucomutase-like [Nasonia vitripennis]	9.1284	7.3	1	1	2	4	370	40.9045	6.0874
comp29452_c0;orf1	len=258 frame:-2 start:3333 end:2560 mapmodulin-like protein [Rhodnius prolixus]	9.11665	16.34	1	3	3	3	257	28.8925	4.11963
comp28058_c0;orf1 len=251 frame:-3 start:753 end:1 PREDICTED: similar to dynactin subunit [Tribolium castaneum] &gt;gi	270012933 gb|EFA09381.1| hypothetical protein TcasGA2_TC001942 [Tribolium castaneum]	9.05777	9.56	1	2	2	5	251	28.106	5.93506
comp36684_c0;orf1 len=703 frame:1 start:43 end:2151 PREDICTED: similar to GA17312-PA [Tribolium castaneum] &gt;gi	270014582 gb|EFA11030.1| hypothetical protein TcasGA2_TC004619 [Tribolium castaneum]	8.98772	5.56	1	3	3	4	702	80.6344	6.34131
comp34770_c0;orf1	len=295 frame:-3 start:2701 end:1817 PREDICTED: transcriptional activator protein Pur-alpha-like [Nasonia vitripennis]	8.95043	13.95	1	2	2	4	294	31.9155	6.82959
comp12000_c0;orf1	len=207 frame:1 start:1 end:621 PREDICTED: neurochondrin homolog [Nasonia vitripennis]	8.94753	13.53	1	2	2	4	207	23.8965	7.35693
comp31135_c0;orf1 len=346 frame:3 start:87 end:1124 eukaryotic translation initiation factor 3 subunit H [Bombyx mori] &gt;gi	74848914 sp|Q9GV27.1|EIF3H_BOMMO RecName: Full=Eukaryotic translation initiation factor 3 subunit H; Short=eIF3h &gt;gi|10801566|dbj|BAB16696.1| EN10 [Bombyx mori]	8.94611	7.83	1	2	2	3	345	39.8278	5.73193
comp35436_c0;orf1	len=514 frame:2 start:44 end:1585 PREDICTED: hypothetical protein LOC100167279 [Acyrthosiphon pisum]	8.9442	7.6	1	3	3	3	513	56.9076	9.08545
comp382583_c0;orf1	len=141 frame:-2 start:424 end:2 PREDICTED: uncharacterized protein LOC100879126 [Megachile rotundata]	8.93892	12.06	1	1	1	8	141	15.5991	8.42627
comp33818_c0;orf1 len=561 frame:-2 start:1822 end:140 PREDICTED: beta-hexosaminidase subunit beta-like isoform 1 [Nasonia vitripennis] &gt;gi	345496947 ref|XP_003427857.1| PREDICTED: beta-hexosaminidase subunit beta-like isoform 2 [Nasonia vitripennis] &gt;gi|345496950|ref|XP_003427858.1| PREDICTED: beta-hexosaminidase subunit beta-like isoform 3 [Nasonia vitripennis]	8.91056	6.07	1	2	2	3	560	63.7894	6.58057
comp19118_c0;orf1 len=179 frame:2 start:2 end:538 cytoplasmic polyadenylation element binding protein, putative [Pediculus humanus corporis] &gt;gi	212512125 gb|EEB14957.1| cytoplasmic polyadenylation element binding protein, putative [Pediculus humanus corporis]	8.89182	7.82	1	1	1	5	179	19.8927	11.0044
comp34861_c0;orf1	len=528 frame:1 start:76 end:1659 PREDICTED: similar to DNA-damage inducible protein [Tribolium castaneum]	8.8812	8.16	1	3	3	3	527	57.687	5.89697
comp35008_c0;orf1	len=214 frame:-1 start:803 end:162 PREDICTED: protein lethal(2)essential for life-like [Acyrthosiphon pisum]	8.86752	12.68	1	2	2	3	213	23.7513	8.88037
comp35133_c0;orf1 len=380 frame:3 start:216 end:1355 fructose-1,6-bisphosphatase [Bombyx mori] &gt;gi	95102692 gb|ABF51284.1| fructose-1,6-bisphosphatase [Bombyx mori]	8.8125	5.54	1	2	2	3	379	41.6274	8.1626
comp194859_c0;	len=165 start:1 end:494; minus strand	8.7214	9.09	1	1	1	4	165	18.6031	4.53857
comp36328_c0;orf1 len=1545 frame:-1 start:4637 end:3 hypothetical protein Phum_PHUM296360 [Pediculus humanus corporis] &gt;gi	212511387 gb|EEB14378.1| hypothetical protein Phum_PHUM296360 [Pediculus humanus corporis]	8.68563	3.17	1	3	3	3	1545	169.535	6.26514
comp31669_c0;orf1	len=437 frame:1 start:163 end:1473 PREDICTED: proteasomal ubiquitin receptor ADRM1-like isoform 1 [Megachile rotundata]	8.66447	10.09	1	2	2	4	436	45.9008	6.27783
comp31877_c0;orf1 len=247 frame:3 start:318 end:1058 phospholipid hydroperoxide glutathione peroxidase, putative [Pediculus humanus corporis] &gt;gi	212513847 gb|EEB16263.1| phospholipid hydroperoxide glutathione peroxidase, putative [Pediculus humanus corporis]	8.65663	10.16	1	1	1	2	246	27.9596	9.49561
comp28334_c0;orf1 len=168 frame:-1 start:504 end:1 tripeptidyl-peptidase, putative [Pediculus humanus corporis] &gt;gi	212514916 gb|EEB17144.1| tripeptidyl-peptidase, putative [Pediculus humanus corporis]	8.64303	6.55	1	1	1	4	168	18.6445	7.28369
comp293790_c0;orf1 len=105 frame:3 start:3 end:317 bifunctional aminoacyl-tRNA synthetase [Culex quinquefasciatus] &gt;gi	167881196 gb|EDS44579.1| bifunctional aminoacyl-tRNA synthetase [Culex quinquefasciatus]	8.63073	11.43	1	1	1	3	105	12.0351	5.47803
comp18253_c0;orf1	len=71 frame:2 start:2 end:214 hypothetical protein DAPPUDRAFT_300874 [Daphnia pulex]	8.5941	12.86	1	1	1	4	70	7.76011	6.65381
comp170887_c0;orf1	len=127 frame:-2 start:381 end:1 PREDICTED: uncharacterized protein ZK1073.1-like [Acyrthosiphon pisum]	8.57884	11.81	1	1	1	3	127	14.1686	8.96826
comp7081_c0;orf1	len=450 frame:2 start:104 end:1453 Probable eukaryotic translation initiation factor 3 subunit E [Harpegnathos saltator]	8.57423	6.68	1	2	2	3	449	52.6368	6.58057
comp36981_c0;orf1	len=1097 frame:-3 start:4727 end:1437 PREDICTED: importin-4-like [Apis florea]	8.56349	3.19	1	2	2	3	1096	121.351	4.75439
comp37034_c0;orf1 len=1220 frame:-3 start:5731 end:2072 hypothetical protein Phum_PHUM537450 [Pediculus humanus corporis] &gt;gi	212516919 gb|EEB18873.1| hypothetical protein Phum_PHUM537450 [Pediculus humanus corporis]	8.36989	1.39	1	1	1	4	1219	126.253	6.34131
comp37034_c2;orf1	len=239 frame:-3 start:719 end:3 PREDICTED: large proline-rich protein BAG6-like [Bombus impatiens]	8.33347	9.62	1	1	1	3	239	24.6133	4.91943
comp32904_c0;orf1	len=146 frame:2 start:2 end:439 Glutamate--cysteine ligase regulatory subunit [Harpegnathos saltator]	8.32765	23.45	1	2	2	3	145	16.1694	6.52197
comp28834_c0;orf1 len=243 frame:3 start:33 end:761 proteasome 25 kDa subunit [Bombyx mori] &gt;gi	95102572 gb|ABF51224.1| proteasome 25 kDa subunit [Bombyx mori]	8.3036	16.94	1	3	3	3	242	26.8216	7.00537
comp34006_c0;orf1 len=310 frame:2 start:389 end:1318 PREDICTED: similar to pyridoxal kinase [Tribolium castaneum] &gt;gi	270003960 gb|EFA00408.1| hypothetical protein TcasGA2_TC003259 [Tribolium castaneum]	8.27258	8.41	1	2	2	3	309	34.1518	6.72705
comp28401_c0;orf1	len=273 frame:-3 start:966 end:148 PREDICTED: 26S proteasome non-ATPase regulatory subunit 8-like [Nasonia vitripennis]	8.27204	9.19	1	2	2	3	272	31.4274	5.59229
comp29037_c0;orf1	len=432 frame:-2 start:1539 end:244 PREDICTED: probable histone-binding protein Caf1 isoform 2 [Nasonia vitripennis]	8.09398	3.02	1	1	1	2	431	48.6716	4.89404
comp1016_c0;orf1 len=349 frame:1 start:1 end:1047 Spectrin alpha chain, putative [Pediculus humanus corporis] &gt;gi	212515067 gb|EEB17271.1| Spectrin alpha chain, putative [Pediculus humanus corporis]	8.09276	6.02	1	2	2	3	349	40.5574	5.04639
comp381018_c0;orf1	len=70 frame:1 start:1 end:210 PREDICTED: kinesin heavy chain [Nasonia vitripennis]	8.0886	37.14	1	2	2	3	70	8.03206	5.93506
comp34550_c0;orf1 len=615 frame:2 start:68 end:1912 ATP-binding cassette subfamily E, member 1 [Pediculus humanus corporis] &gt;gi	212507357 gb|EEB11313.1| ATP-binding cassette subfamily E, member 1 [Pediculus humanus corporis]	8.07264	3.91	1	2	2	3	614	69.1118	7.81104
comp36202_c0;orf1 len=311 frame:3 start:72 end:1004 nudix hydrolase 6 [Culex quinquefasciatus] &gt;gi	167879881 gb|EDS43264.1| nudix hydrolase 6 [Culex quinquefasciatus]	8.05337	3.87	1	1	1	3	310	35.636	6.80029
comp37280_c0;orf1	len=112 frame:2 start:362 end:697 cytochrome c-like protein [Dipetalogaster maximus]	8.04967	20.72	1	2	2	4	111	12.0804	9.61279
comp36535_c0;orf1	len=276 frame:2 start:11 end:838 putative vacuolar ATP synthase subunit D [Homalodisca vitripennis]	8.03085	5.82	1	1	1	2	275	30.9748	9.62744
comp30527_c0;orf1 len=212 frame:-2 start:847 end:212 lysosomal thiol reductase IP30 isoform 2 precursor [Bombyx mori] &gt;gi	87248349 gb|ABD36227.1| lysosomal thiol reductase IP30 precursor isoform 2 [Bombyx mori]	7.98175	10.43	1	1	1	3	211	24.065	6.94678
comp23100_c0;orf1	len=254 frame:1 start:157 end:918 Proteasome subunit alpha type-7-1 [Acromyrmex echinatior]	7.9745	9.88	1	2	2	3	253	28.5278	8.42627
comp30889_c0;orf1	len=290 frame:3 start:3 end:872 PREDICTED: proteasome activator complex subunit 3-like [Nasonia vitripennis]	7.96747	7.61	1	2	2	3	289	32.8509	7.07861
comp30497_c0;	len=44 start:406 end:536; minus strand	7.96487	37.21	1	1	1	2	43	4.93522	4.1958
comp36839_c0;orf1 len=426 frame:1 start:229 end:1506 GM24997 [Drosophila sechellia] &gt;gi	194118562 gb|EDW40605.1| GM24997 [Drosophila sechellia]	7.94487	8.71	1	3	3	3	425	45.9414	8.35303
comp35439_c0;orf1	len=126 frame:3 start:126 end:503 Vacuolar proton pump subunit F [Harpegnathos saltator]	7.93396	10.4	1	1	1	3	125	14.0672	6.37939
comp30466_c0;orf1	len=334 frame:1 start:121 end:1122 cGMP-dependent protein kinase, partial [Schistocerca gregaria]	7.85346	3.9	1	1	1	3	333	38.1285	6.72705
comp32534_c0;orf1	len=402 frame:-1 start:2680 end:1475 Casein kinase II subunit alpha [Harpegnathos saltator]	7.85052	3.24	1	1	1	3	401	46.9179	8.48486
comp34799_c0;orf1	len=348 frame:3 start:3 end:1046 PREDICTED: similar to protein phosphatase 1, catalytic subunit, beta isoform 1 [Tribolium castaneum]	7.83645	6.63	3	1	2	3	347	39.6148	6.44287
comp33498_c0;orf1	len=148 frame:3 start:9 end:452 PREDICTED: programmed cell death protein 5-like [Apis mellifera]	7.82111	6.8	1	1	1	3	147	16.7856	8.79248
comp7985_c0;orf1	len=327 frame:-3 start:1054 end:74 hypothetical protein SINV_09784 [Solenopsis invicta]	7.75107	11.35	1	3	3	3	326	35.5958	8.68994
comp393465_c0;orf1	len=111 frame:-2 start:333 end:1 Glucose-6-phosphate isomerase [Harpegnathos saltator]	7.69588	23.42	1	2	2	3	111	11.7472	5.78271
comp30284_c0;orf1	len=246 frame:2 start:50 end:787 hypothetical protein SINV_05011 [Solenopsis invicta]	7.67328	4.08	1	1	1	3	245	28.3247	5.5542
comp211140_c0;orf1 len=117 frame:3 start:3 end:353 Spectrin alpha chain, putative [Pediculus humanus corporis] &gt;gi	212515067 gb|EEB17271.1| Spectrin alpha chain, putative [Pediculus humanus corporis]	7.64491	18.8	1	2	2	3	117	13.3058	6.80029
comp32709_c0;orf1 len=288 frame:-1 start:1997 end:1134 PREDICTED: similar to GA22042-PA [Tribolium castaneum] &gt;gi	270008552 gb|EFA05000.1| hypothetical protein TcasGA2_TC015079 [Tribolium castaneum]	7.62931	5.57	1	1	1	2	287	31.8666	7.13721
comp36033_c0;orf1	len=412 frame:3 start:69 end:1304 hypothetical protein KGM_09976 [Danaus plexippus]	7.6146	8.76	1	3	3	3	411	47.4162	7.44482
comp36147_c0;	len=230 start:1301 end:1990; minus strand	7.57252	6.99	1	2	2	3	229	26.4743	4.83057
comp273621_c0;orf1 len=108 frame:2 start:2 end:325 Thrombospondin-3 precursor, putative [Pediculus humanus corporis] &gt;gi	212512790 gb|EEB15491.1| Thrombospondin-3 precursor, putative [Pediculus humanus corporis]	7.52105	9.35	1	1	1	3	107	12.4342	4.7417
comp29539_c0;orf1	len=326 frame:1 start:268 end:1245 PREDICTED: 26S proteasome non-ATPase regulatory subunit 7-like [Megachile rotundata]	7.49035	10.15	1	3	3	3	325	37.2623	6.66846
comp429818_c0;orf1	len=175 frame:1 start:1 end:525 PREDICTED: dynein heavy chain, cytoplasmic-like [Acyrthosiphon pisum]	7.47437	6.29	1	1	1	3	175	19.8732	5.73193
comp33873_c0;orf1	len=860 frame:-2 start:2791 end:212 aminopeptidase N-10 [Bombyx mori]	7.45036	5.24	1	3	3	3	859	98.2653	5.47803
comp36811_c0;orf1	len=706 frame:-1 start:2144 end:27 Heat shock protein 75 kDa, mitochondrial [Camponotus floridanus]	7.38974	3.97	1	1	2	3	705	79.3918	7.2251
comp19242_c0;orf1	len=158 frame:2 start:2 end:475 glucose-6-phosphate isomerase [Spodoptera exigua]	7.28352	15.92	1	2	2	3	157	17.3419	8.57275
comp35789_c0;orf1	len=698 frame:-1 start:2665 end:572 PREDICTED: similar to dynamin [Tribolium castaneum]	7.1727	5.45	1	2	3	3	697	78.3529	7.40088
comp36405_c0;orf1 len=255 frame:-2 start:2019 end:1255 sulfatase modifying factor 1 precursor [Xenopus (Silurana) tropicalis] &gt;gi	89273863 emb|CAJ82122.1| sulfatase modifying factor 1 [Xenopus (Silurana) tropicalis]	7.16843	5.51	1	1	1	2	254	28.9794	5.94775
comp35636_c0;orf1 len=798 frame:2 start:140 end:2533 PREDICTED: phospholipase A-2-activating protein-like isoform 1 [Acyrthosiphon pisum] &gt;gi	328707746 ref|XP_003243489.1| PREDICTED: phospholipase A-2-activating protein-like isoform 2 [Acyrthosiphon pisum]	7.16376	4.02	1	2	2	2	797	84.9148	5.65576
comp27145_c0;orf1	len=287 frame:1 start:412 end:1272 PREDICTED: programmed cell death protein 4-like [Acyrthosiphon pisum]	7.12284	8.71	1	2	2	3	287	32.0583	5.73193
comp35733_c1;orf1	len=1261 frame:-2 start:3785 end:3 PREDICTED: hypothetical protein LOC409983 [Apis mellifera]	7.12227	2.3	1	1	1	5	1261	132.69	9.0708
comp33244_c0;orf1	len=133 frame:-2 start:873 end:475 hypothetical protein DAPPUDRAFT_100476 [Daphnia pulex]	7.1047	10.61	1	1	1	2	132	15.3889	7.95752
comp5680_c0;orf1	len=136 frame:2 start:77 end:484 Dihydropyrimidine dehydrogenase [NADP+] [Harpegnathos saltator]	7.0748	8.09	1	1	1	3	136	14.8466	7.76709
comp34604_c0;orf1	len=187 frame:1 start:157 end:717 putative ferritin GF2 [Homalodisca vitripennis]	7.0642	5.38	1	1	1	3	186	21.2396	5.30029
comp35868_c0;orf1	len=287 frame:1 start:124 end:984 hypothetical protein DAPPUDRAFT_51985 [Daphnia pulex]	7.06171	5.94	1	1	1	2	286	31.9265	6.17627
comp35866_c0;orf1 len=127 frame:2 start:2 end:382 GI23201 [Drosophila mojavensis] &gt;gi	193915789 gb|EDW14656.1| GI23201 [Drosophila mojavensis]	7.05396	17.32	1	1	2	3	127	14.8128	6.93213
comp32058_c0;orf1 len=305 frame:-3 start:1046 end:132 PREDICTED: similar to CG3823 CG3823-PA [Tribolium castaneum] &gt;gi	270001735 gb|EEZ98182.1| hypothetical protein TcasGA2_TC000611 [Tribolium castaneum]	7.04141	2.96	1	1	1	3	304	35.7565	7.07861
comp23091_c0;orf1	len=245 frame:-2 start:737 end:3 PREDICTED: ribosomal protein S6 kinase alpha-3-like isoform 1 [Acyrthosiphon pisum]	7.00647	5.31	1	1	1	3	245	27.7966	9.26123
comp31170_c0;orf1	len=93 frame:-1 start:522 end:244 PREDICTED: homeodomain-only protein-like [Acyrthosiphon pisum]	6.99646	16.3	1	1	1	2	92	10.3233	9.20264
comp34586_c0;orf1	len=266 frame:-2 start:1387 end:590 PREDICTED: flavin reductase-like [Bombus terrestris]	6.9797	5.28	1	1	1	2	265	29.4875	8.30908
comp30222_c0;orf1 len=164 frame:-1 start:566 end:75 PREDICTED: 40S ribosomal protein S16 [Apis mellifera] &gt;gi	340713706 ref|XP_003395379.1| PREDICTED: 40S ribosomal protein S16-like [Bombus terrestris] &gt;gi|350409543|ref|XP_003488773.1| PREDICTED: 40S ribosomal protein S16-like [Bombus impatiens] &gt;gi|380025003|ref|XP_003696272.1| PREDICTED: 40S ribosomal protein S16-like [Apis florea]	6.9555	11.66	1	2	2	3	163	18.7202	10.1841
comp16837_c0;orf1 len=102 frame:1 start:1 end:306 LMBR1 domain-containing protein 2 homolog [Tribolium castaneum] &gt;gi	270013548 gb|EFA09996.1| hypothetical protein TcasGA2_TC012164 [Tribolium castaneum]	6.94194	14.71	1	1	1	4	102	11.779	8.646
comp34979_c0;orf1	len=415 frame:1 start:88 end:1332 PREDICTED: DNA-directed RNA polymerase III subunit RPC4-like [Bombus terrestris]	6.92568	3.62	1	1	1	4	414	45.7872	9.02686
comp188400_c0;orf1	len=96 frame:-2 start:290 end:3 hypothetical protein SINV_03045 [Solenopsis invicta]	6.91577	25	1	2	2	3	96	11.2868	9.53955
comp34501_c1;orf1	len=760 frame:-2 start:2433 end:154 unknown [Dendroctonus ponderosae]	6.86397	3.16	1	2	2	3	759	85.083	7.21045
comp351990_c0;orf1	len=76 frame:1 start:1 end:228 PREDICTED: protein furry-like [Apis mellifera]	6.8506	19.74	1	1	1	3	76	8.77658	5.10986
comp32315_c0;orf1	len=525 frame:2 start:152 end:1726 PREDICTED: hypothetical protein LOC100120770 [Nasonia vitripennis]	6.84158	2.29	1	1	1	3	524	58.2524	8.17725
comp34306_c0;orf1	len=358 frame:2 start:314 end:1387 PREDICTED: D-arabinose 1-dehydrogenase-like isoform 2 [Nasonia vitripennis]	6.81871	2.24	1	1	1	3	357	39.6871	5.87158
comp35861_c0;orf1	len=187 frame:-3 start:767 end:207 PREDICTED: UPF0587 protein C1orf123 homolog [Loxodonta africana]	6.80816	5.38	1	1	1	3	186	21.1811	5.18604
comp30456_c0;orf1	len=227 frame:1 start:55 end:735 Eukaryotic translation initiation factor 4E [Camponotus floridanus]	6.79958	7.08	1	2	2	3	226	26.0798	6.03662
comp32716_c0;orf1	len=242 frame:-2 start:727 end:2 cystathionine beta-lyase, partial [Schistocerca gregaria]	6.79494	5.37	1	1	1	2	242	26.9696	6.66846
comp272036_c0;orf1	len=89 frame:-2 start:269 end:3 Serine/threonine-protein kinase grp [Acromyrmex echinatior]	6.78416	11.24	1	1	1	6	89	9.98532	8.29443
comp36008_c0;orf1 len=274 frame:-1 start:2188 end:1367 conserved hypothetical protein [Pediculus humanus corporis] &gt;gi	212514728 gb|EEB16984.1| conserved hypothetical protein [Pediculus humanus corporis]	6.74078	9.16	1	2	2	3	273	30.4157	6.26514
comp267136_c0;orf1	len=260 frame:-1 start:782 end:3 PREDICTED: structural maintenance of chromosomes protein 3-like [Acyrthosiphon pisum]	6.72683	5.38	1	1	1	3	260	30.2629	9.08545
comp3748_c1;orf1	len=116 frame:1 start:1 end:348 hypothetical protein DAPPUDRAFT_201492 [Daphnia pulex]	6.70642	10.34	1	1	1	3	116	13.404	8.104
comp36703_c0;	len=164 start:1310 end:1802; minus strand	6.59964	7.98	1	1	1	3	163	19.3829	8.92432
comp34382_c0;orf1 len=192 frame:-1 start:1657 end:1082 conserved hypothetical protein [Culex quinquefasciatus] &gt;gi	167875700 gb|EDS39083.1| conserved hypothetical protein [Culex quinquefasciatus]	6.57413	6.28	1	1	1	3	191	21.8852	7.13721
comp33748_c0;orf1	len=354 frame:3 start:204 end:1265 PREDICTED: mitochondrial ubiquitin ligase activator of nfkb 1-like [Nasonia vitripennis]	6.55069	3.4	1	1	1	4	353	40.3259	8.80713
comp190539_c0;orf1 len=135 frame:-3 start:407 end:3 chitooligosaccharidolytic beta-N-acetylglucosaminidase precursor [Bombyx mori] &gt;gi	1346281 sp|P49010.1|HEXC_BOMMO RecName: Full=Chitooligosaccharidolytic beta-N-acetylglucosaminidase; AltName: Full=Beta-GlcNAcase; AltName: Full=Beta-N-acetylhexosaminidase; AltName: Full=Beta-hexosaminidase; Flags: Precursor &gt;gi|998377|gb|AAC60521.1| chitooligosaccharidolytic beta-N-acetylglucosaminidase [Bombyx mori] &gt;gi|1094927|prf||2107188A chitooligosaccharidolytic beta-N-acetylglucosa…	6.54041	13.33	1	2	2	3	135	15.5409	6.41748
comp33949_c0;orf1	len=186 frame:-3 start:925 end:368 beta-GRP [Rhodnius prolixus]	6.53463	14.59	1	2	2	3	185	21.0848	5.96045
comp34559_c0;orf1	len=566 frame:2 start:35 end:1732 PREDICTED: clathrin interactor 1-like [Bombus impatiens]	6.53442	2.48	1	1	1	3	565	62.6087	5.98584
comp34892_c0;orf1 len=528 frame:-3 start:1658 end:75 GK17488 [Drosophila willistoni] &gt;gi	194158424 gb|EDW73325.1| GK17488 [Drosophila willistoni]	6.53121	3.04	1	1	1	4	527	60.0643	8.00146
comp32417_c0;orf1	len=281 frame:2 start:101 end:943 PREDICTED: protein CDV3 homolog A-like [Bombus impatiens]	6.47824	10	1	2	2	2	280	30.811	5.52881
comp30872_c0;orf1	len=249 frame:-1 start:1009 end:263 PREDICTED: 6-phosphogluconolactonase-like [Nasonia vitripennis]	6.43727	6.05	1	1	1	3	248	27.411	5.50342
comp194343_c0;orf1 len=149 frame:-1 start:447 end:1 adenosylhomocysteinase, putative [Pediculus humanus corporis] &gt;gi	212511924 gb|EEB14784.1| adenosylhomocysteinase, putative [Pediculus humanus corporis]	6.43259	7.38	1	1	1	3	149	16.445	6.60986
comp28055_c0;orf1 len=536 frame:-1 start:1819 end:212 utp-glucose-1-phosphate uridylyltransferase 2 [Culex quinquefasciatus] &gt;gi	167862883 gb|EDS26266.1| utp-glucose-1-phosphate uridylyltransferase 2 [Culex quinquefasciatus]	6.41537	3.18	1	1	1	2	535	60.1401	7.06396
comp34745_c0;orf1 len=213 frame:1 start:157 end:795 conserved hypothetical protein [Pediculus humanus corporis] &gt;gi	212509427 gb|EEB12814.1| conserved hypothetical protein [Pediculus humanus corporis]	6.41422	8.49	1	1	1	2	212	23.508	5.56689
comp36482_c0;orf1	len=270 frame:1 start:1 end:810 peritrophin-like protein 1 [Ctenocephalides felis]	6.40327	11.52	1	3	3	3	269	30.6723	6.68311
comp7920_c0;orf1	len=101 frame:1 start:88 end:390 cytochrome c oxidase,-subunit VIb [Papilio xuthus]	6.39882	28	1	2	2	3	100	11.5216	8.14795
comp32357_c0;orf1	len=183 frame:3 start:183 end:731 S-phase kinase-associated protein [Danaus plexippus]	6.38934	14.84	1	2	2	2	182	20.8186	4.69092
comp32943_c0;orf1	len=632 frame:-2 start:2087 end:192 E3 ubiquitin-protein ligase TRIM33 [Acromyrmex echinatior]	6.3695	2.54	1	1	1	4	631	68.6504	5.50342
comp36951_c0;	len=113 start:558 end:897; minus strand	6.33826	20.54	1	1	1	2	112	12.7869	10.8726
comp26829_c0;orf1 len=179 frame:-3 start:539 end:3 ng,ng-dimethylarginine dimethylaminohydrolase [Aedes aegypti] &gt;gi	108871221 gb|EAT35446.1| AAEL012397-PA [Aedes aegypti]	6.32286	8.38	1	1	1	2	179	19.8213	5.021
comp13269_c0;orf1 len=215 frame:2 start:2 end:646 receptor tyrosine kinase, putative [Pediculus humanus corporis] &gt;gi	212518650 gb|EEB20371.1| receptor tyrosine kinase, putative [Pediculus humanus corporis]	6.31426	8.84	1	1	1	3	215	24.5743	6.26514
comp30720_c0;orf1 len=924 frame:-3 start:2902 end:131 dynein heavy chain [Aedes aegypti] &gt;gi	108876864 gb|EAT41089.1| AAEL007225-PA [Aedes aegypti]	6.31176	2.28	1	1	2	3	923	106.45	7.35693
comp34357_c0;orf1 len=232 frame:-2 start:794 end:99 26S proteasome non-ATPase regulatory subunit, putative [Pediculus humanus corporis] &gt;gi	212518208 gb|EEB19985.1| 26S proteasome non-ATPase regulatory subunit, putative [Pediculus humanus corporis]	6.26135	4.76	1	1	1	2	231	25.5234	7.23975
comp32834_c1;orf1	len=214 frame:3 start:504 end:1145 PREDICTED: inhibitor of apoptosis protein-like [Oreochromis niloticus]	6.25836	5.61	1	1	1	3	214	25.1321	7.28369
comp20325_c1;orf1	len=71 frame:-1 start:213 end:1 PREDICTED: general vesicular transport factor p115-like [Nasonia vitripennis]	6.23914	42.25	1	2	2	2	71	7.94434	9.62744
comp36395_c0;orf1 len=465 frame:1 start:241 end:1635 kynurenine/oxoglutarate transaminase 1, putative [Pediculus humanus corporis] &gt;gi	212509473 gb|EEB12842.1| kynurenine/oxoglutarate transaminase 1, putative [Pediculus humanus corporis]	6.23649	7.11	1	2	2	2	464	52.1528	8.1333
comp30452_c0;orf1	len=165 frame:2 start:155 end:649 PREDICTED: glia maturation factor beta-like [Acyrthosiphon pisum]	6.16294	16.46	1	2	2	2	164	19.4802	7.50342
comp36086_c0;orf1	len=297 frame:-3 start:1023 end:133 sorbitol dehydrogenase [Belgica antarctica]	6.11449	8.78	1	2	2	2	296	32.1557	8.07471
comp4098_c0;orf1	len=153 frame:3 start:3 end:461 hypothetical protein SINV_00047 [Solenopsis invicta]	6.09029	15.69	1	2	2	3	153	17.1749	4.86865
comp33912_c0;orf1	len=432 frame:-1 start:1875 end:580 PREDICTED: gelsolin-like isoform 1 [Acyrthosiphon pisum]	5.9679	4.41	1	1	1	2	431	47.2719	8.1626
comp32580_c0;orf1	len=173 frame:2 start:215 end:733 LIM domain-binding protein 3 [Harpegnathos saltator]	5.90618	7.56	1	1	1	2	172	19.4628	7.12256
comp28555_c0;orf1	len=274 frame:-2 start:822 end:1 hypothetical protein TcasGA2_TC004554 [Tribolium castaneum]	5.83614	4.74	1	1	1	2	274	28.8088	5.45264
comp37050_c0;orf1 len=577 frame:-3 start:1892 end:162 eukaryotic translation initiation factor 3 subunit, putative [Pediculus humanus corporis] &gt;gi	212514057 gb|EEB16441.1| eukaryotic translation initiation factor 3 subunit, putative [Pediculus humanus corporis]	5.83332	3.99	1	2	2	2	576	66.1597	6.50732
comp25254_c1;orf1	len=93 frame:-1 start:281 end:3 Ubiquitin carboxyl-terminal hydrolase 5 [Harpegnathos saltator]	5.81561	13.98	1	1	1	2	93	10.097	5.8335
comp36986_c0;orf1 len=619 frame:-1 start:2389 end:533 PREDICTED: 60 kDa heat shock protein, mitochondrial-like isoform 1 [Nasonia vitripennis] &gt;gi	345497194 ref|XP_003427933.1| PREDICTED: 60 kDa heat shock protein, mitochondrial-like isoform 2 [Nasonia vitripennis]	5.791	3.88	2	2	2	2	618	65.6717	6.03662
comp34776_c0;orf1	len=257 frame:3 start:258 end:1028 PREDICTED: ES1 protein homolog, mitochondrial-like isoform 1 [Cricetulus griseus]	5.74805	5.47	1	1	1	2	256	27.6231	7.23975
comp27292_c0;	len=61 start:87 end:267; minus strand	5.74318	18.03	1	1	1	2	61	7.0389	9.99365
comp32757_c0;	len=157 start:81 end:552; minus strand	5.68063	7.05	1	1	1	2	156	18.0972	4.88135
comp33506_c0;orf1	len=608 frame:2 start:152 end:1975 PREDICTED: hypothetical protein LOC100161216 isoform 2 [Acyrthosiphon pisum]	5.64919	2.3	1	1	1	2	608	68.6482	6.69775
comp32792_c0;orf1	len=892 frame:2 start:2 end:2677 argonaute-2b [Tribolium castaneum]	5.64655	2.36	1	1	1	2	891	102.993	9.53955
comp33215_c0;orf1	len=412 frame:2 start:353 end:1588 PREDICTED: mannose-6-phosphate isomerase-like [Bombus impatiens]	5.61077	2.92	1	1	1	2	411	45.1639	6.354
comp15917_c0;orf1 len=145 frame:-2 start:435 end:1 hypothetical protein AaeL_AAEL011420 [Aedes aegypti] &gt;gi	108872264 gb|EAT36489.1| AAEL011420-PA [Aedes aegypti]	5.57663	8.28	1	1	1	2	145	16.159	5.59229
comp36005_c0;orf1 len=920 frame:2 start:2 end:2761 Cullin-associated NEDD8-dissociated protein, putative [Pediculus humanus corporis] &gt;gi	212518736 gb|EEB20457.1| Cullin-associated NEDD8-dissociated protein, putative [Pediculus humanus corporis]	5.57108	1.31	1	1	1	2	919	101.989	6.354
comp19442_c0;orf1	len=190 frame:3 start:3 end:572 PREDICTED: similar to discs large 1 CG1725-PK [Tribolium castaneum]	5.53746	8.42	1	1	1	2	190	20.4584	6.27783
comp35273_c1;orf1	len=899 frame:1 start:1 end:2697 PREDICTED: protein lethal(2) giant larvae-like isoform 1 [Bombus terrestris]	5.52597	2.78	1	2	2	2	898	96.7971	5.8208
comp18567_c0;orf1	len=330 frame:-3 start:1051 end:62 PREDICTED: serine/threonine-protein phosphatase 2A activator-like [Bombus impatiens]	5.52096	3.34	1	1	1	2	329	38.2824	7.12256
comp29924_c0;orf1	len=208 frame:1 start:22 end:645 Ca2+-binding protein [Glossina morsitans morsitans]	5.51842	4.83	1	1	1	2	207	23.8448	5.24951
comp28918_c0;	len=69 start:101 end:307; minus strand	5.43986	14.71	1	1	1	2	68	7.74387	7.50342
comp30320_c0;orf1 len=112 frame:2 start:293 end:628 PREDICTED: similar to AGAP006937-PA isoform 1 [Tribolium castaneum] &gt;gi	270004707 gb|EFA01155.1| hypothetical protein TcasGA2_TC010380 [Tribolium castaneum]	5.41634	8.93	1	1	1	2	112	12.7732	7.09326
comp31778_c0;orf1 len=423 frame:3 start:42 end:1310 vacuolar ATP synthase subunit S1, putative [Pediculus humanus corporis] &gt;gi	212514993 gb|EEB17209.1| vacuolar ATP synthase subunit S1, putative [Pediculus humanus corporis]	5.39564	4.03	1	1	1	2	422	46.8739	5.24951
comp11538_c0;orf1	len=299 frame:1 start:133 end:1029 Putative 20-hydroxysteroid dehydrogenase [Rhipicephalus pulchellus]	5.39142	6.71	1	1	1	3	298	32.6608	8.11865
comp31359_c0;	len=144 start:1 end:431; minus strand	5.26979	9.09	1	1	1	2	143	15.8407	5.24951
comp36729_c0;orf1 len=363 frame:2 start:491 end:1579 serine/threonine-protein phosphatase PP1-alpha catalytic subunit [Mus musculus] &gt;gi	49065812 sp|P62137.1|PP1A_MOUSE RecName: Full=Serine/threonine-protein phosphatase PP1-alpha catalytic subunit; Short=PP-1A &gt;gi|4096171|gb|AAC99814.1| serine/threonine protein phosphatase type 1 alpha [Mus musculus] &gt;gi|12841804|dbj|BAB25358.1| unnamed protein product [Mus musculus] &gt;gi|15928732|gb|AAH14828.1| Protein phosphatase 1, catalytic subunit, alpha isoform [Mus musculus] &gt;gi|…	5.268	2.76	1	1	1	2	362	41.2867	5.97314
comp36259_c0;orf1 len=306 frame:1 start:202 end:1119 COP9 signalosome complex subunit 7A, putative [Pediculus humanus corporis] &gt;gi	212517618 gb|EEB19483.1| COP9 signalosome complex subunit 7A, putative [Pediculus humanus corporis]	5.23285	3.93	1	1	1	2	305	34.2027	6.65381
comp30083_c0;orf1	len=206 frame:3 start:108 end:725 PREDICTED: malignant T-cell-amplified sequence 1-like [Megachile rotundata]	5.22583	10.73	1	2	2	2	205	23.0434	9.36377
comp276289_c0;orf1	len=35 frame:-3 start:255 end:151 PREDICTED: similar to discs large 1 CG1725-PK [Tribolium castaneum]	5.21585	38.24	1	1	1	2	34	3.86703	4.61475
comp36594_c0;orf1	len=245 frame:-2 start:896 end:162 unknown [Dendroctonus ponderosae]	5.16162	5.74	1	1	1	2	244	28.1464	6.31592
comp31083_c0;orf1 len=441 frame:1 start:1 end:1323 alpha-mannosidase, putative [Pediculus humanus corporis] &gt;gi	212505880 gb|EEB10226.1| alpha-mannosidase, putative [Pediculus humanus corporis]	5.15347	2.95	1	1	1	2	440	50.0281	6.91748
comp27461_c0;orf1	len=143 frame:1 start:28 end:456 ribosomal protein L36e [Rhodnius prolixus]	5.15093	8.45	1	1	1	2	142	16.7685	11.2974
comp37129_c0;orf1	len=1257 frame:-3 start:3815 end:45 PREDICTED: isoleucyl-tRNA synthetase, cytoplasmic-like [Acyrthosiphon pisum]	5.14638	0.88	1	1	1	2	1256	141.617	8.1333
comp33825_c0;orf1	len=260 frame:1 start:1 end:780 PREDICTED: adenylosuccinate synthetase-like [Acyrthosiphon pisum]	5.12278	8.88	1	2	2	2	259	28.7157	5.2749
comp31772_c0;orf1	len=279 frame:-2 start:1020 end:184 PREDICTED: similar to proteasome subunit beta type 5,8 [Tribolium castaneum]	5.10666	8.27	1	2	2	2	278	31.1284	7.72314
comp33054_c0;orf1	len=338 frame:-2 start:1765 end:752 Heterogeneous nuclear ribonucleoprotein A1, A2/B1-like protein [Acromyrmex echinatior]	5.08377	6.53	1	2	2	2	337	34.7767	9.27588
comp306038_c0;orf1 len=60 frame:-2 start:231 end:52 predicted protein [Physcomitrella patens subsp. patens] &gt;gi	162692948 gb|EDQ79303.1| predicted protein [Physcomitrella patens subsp. patens]	5.0555	20.34	1	1	1	2	59	6.20114	8.86572
comp32074_c0;orf1	len=740 frame:-3 start:3067 end:848 Procollagen-lysine,2-oxoglutarate 5-dioxygenase 3 [Acromyrmex echinatior]	5.04847	2.98	1	2	2	2	739	86.372	6.13818
comp249219_c0;orf1	len=274 frame:1 start:1 end:822 hypothetical protein TcasGA2_TC015613 [Tribolium castaneum]	5.0446	4.38	1	1	1	3	274	30.6104	4.99561
comp33443_c0;orf1 len=646 frame:-3 start:2267 end:330 myospheroid protein, putative [Pediculus humanus corporis] &gt;gi	212517678 gb|EEB19531.1| myospheroid protein, putative [Pediculus humanus corporis]	4.99799	2.64	1	1	1	2	645	71.2663	5.36377
comp31303_c1;orf1	len=70 frame:-3 start:212 end:3 PREDICTED: ADP,ATP carrier protein 2-like [Megachile rotundata]	4.99082	21.43	1	1	1	2	70	7.67893	9.99365
comp32604_c0;orf1	len=612 frame:1 start:292 end:2127 PREDICTED: LOW QUALITY PROTEIN: serine/threonine-protein kinase SRPK1-like [Bombus terrestris]	4.98986	2.13	1	1	1	4	611	69.4587	6.40479
comp36653_c0;orf1	len=289 frame:-3 start:867 end:1 Tankyrase-1 [Harpegnathos saltator]	4.98769	3.46	1	1	1	2	289	32.1444	7.62061
comp36449_c0;orf1	len=232 frame:-1 start:1887 end:1192 PREDICTED: choline-phosphate cytidylyltransferase B-like isoform 1 [Nasonia vitripennis]	4.9815	5.19	1	1	1	2	231	26.4001	8.49951
comp29913_c0;orf1	len=188 frame:1 start:181 end:744 nuclear progesterone receptor [Penaeus monodon]	4.95608	12.83	1	2	2	2	187	21.4063	4.7417
comp34242_c0;orf1 len=589 frame:2 start:143 end:1909 cortactin [Aedes aegypti] &gt;gi	108871662 gb|EAT35887.1| AAEL011982-PA [Aedes aegypti]	4.92712	4.25	1	2	2	2	588	65.6739	5.16064
comp35941_c0;orf1	len=927 frame:2 start:74 end:2854 PREDICTED: AP-2 complex subunit beta-like [Apis florea]	4.9161	1.94	1	2	2	2	926	102.908	5.18604
comp35392_c0;orf1 len=519 frame:1 start:28 end:1584 PREDICTED: similar to protein phosphatase-5 [Tribolium castaneum] &gt;gi	270009672 gb|EFA06120.1| hypothetical protein TcasGA2_TC008963 [Tribolium castaneum]	4.87325	5.79	1	2	2	2	518	59.0743	6.20166
comp35649_c0;orf1	len=477 frame:-1 start:1651 end:221 PREDICTED: similar to AGAP008661-PA [Tribolium castaneum]	4.87202	7.14	1	2	2	2	476	58.6364	9.12939
comp25197_c0;orf1	len=371 frame:-3 start:1115 end:3 PREDICTED: hypothetical protein LOC100749724 isoform 2 [Bombus impatiens]	4.87057	4.04	1	1	1	3	371	42.6967	5.21143
comp29412_c0;orf1	len=122 frame:2 start:86 end:451 ribosomal protein S25 protein [Nilaparvata lugens]	4.85307	13.22	1	2	2	2	121	13.5856	10.4185
comp37041_c0;orf1	len=333 frame:-1 start:2342 end:1344 hypothetical protein DAPPUDRAFT_196566 [Daphnia pulex]	4.84705	5.72	1	2	2	2	332	37.1489	6.30322
comp37053_c0;orf1	len=186 frame:1 start:541 end:1098 PREDICTED: adenine phosphoribosyltransferase [Apis mellifera]	4.83983	10.27	1	2	2	2	185	20.3162	7.79639
comp14915_c0;orf2	len=83 frame:3 start:3 end:251 PREDICTED: dihydropyrimidine dehydrogenase [NADP+]-like isoform 1 [Apis mellifera]	4.82502	15.85	1	1	1	2	82	8.67446	7.28369
comp37186_c0;orf1	len=130 frame:2 start:281 end:670 eukaryotic translation initiation factor 4E binding protein [Nilaparvata lugens]	4.74544	8.53	1	1	1	2	129	14.2903	7.28369
comp35664_c0;orf1	len=233 frame:-1 start:701 end:3 PREDICTED: protein MEMO1-like [Acyrthosiphon pisum]	4.72914	12.02	1	2	2	2	233	26.6522	6.32861
comp28994_c0;orf1	len=368 frame:3 start:3 end:1106 Erk1/2 [Bemisia tabaci]	4.71728	5.45	2	2	2	2	367	42.3046	6.53662
comp30364_c0;orf1 len=206 frame:3 start:54 end:671 PREDICTED: GTP-binding protein SAR1b-like isoform 2 [Nasonia vitripennis] &gt;gi	156547854 ref|XP_001604983.1| PREDICTED: GTP-binding protein SAR1b-like isoform 1 [Nasonia vitripennis] &gt;gi|345485411|ref|XP_003425264.1| PREDICTED: GTP-binding protein SAR1b-like [Nasonia vitripennis]	4.69671	11.22	1	2	2	2	205	23.0468	6.40479
comp34281_c0;orf1	len=237 frame:3 start:72 end:782 mitochondrial manganese superoxide dismutase [Macrobrachium nipponense]	4.69642	5.93	1	1	1	1	236	26.6726	7.78174
comp30184_c0;	len=103 start:1826 end:2134; minus strand	4.65713	16.83	1	1	1	1	101	11.2268	3.9165
comp29832_c0;orf1	len=403 frame:1 start:1 end:1209 Ubiquitin carboxyl-terminal hydrolase 5 [Acromyrmex echinatior]	4.64003	7.96	1	2	2	2	402	45.2377	5.36377
comp36024_c0;orf1 len=350 frame:-3 start:1351 end:302 sumo-1-activating enzyme E1a, putative [Pediculus humanus corporis] &gt;gi	212514229 gb|EEB16588.1| sumo-1-activating enzyme E1a, putative [Pediculus humanus corporis]	4.63921	3.15	1	1	1	2	349	39.374	5.78271
comp36964_c0;orf1	len=512 frame:-2 start:3782 end:2247 hypothetical protein SINV_05567 [Solenopsis invicta]	4.63162	3.13	1	1	1	4	511	58.3604	5.90967
comp35539_c0;orf1	len=255 frame:-3 start:1539 end:775 glutathione s-transferase O1 [Nilaparvata lugens]	4.6013	3.94	1	1	1	2	254	29.2178	5.85889
comp36318_c0;orf1	len=279 frame:-2 start:1142 end:306 PREDICTED: inositol monophosphatase 1-like [Apis florea]	4.59878	6.83	1	2	2	2	278	30.4784	5.05908
comp33065_c0;orf1 len=340 frame:-3 start:3614 end:2595 uncharacterized protein LOC100168217 [Acyrthosiphon pisum] &gt;gi	239788503 dbj|BAH70927.1| ACYPI008939 [Acyrthosiphon pisum]	4.59317	3.83	1	1	1	2	339	37.4278	4.62744
comp31773_c0;orf1 len=332 frame:2 start:65 end:1060 UBX domain-containing protein 1-like [Acyrthosiphon pisum] &gt;gi	239788122 dbj|BAH70755.1| ACYPI000563 [Acyrthosiphon pisum]	4.59005	9.97	1	2	2	3	331	37.3222	6.46826
comp30109_c0;orf1	len=486 frame:2 start:278 end:1735 hypothetical protein DAPPUDRAFT_209372 [Daphnia pulex]	4.58094	7.42	1	1	2	2	485	55.698	8.74854
comp24459_c0;orf1	len=262 frame:-2 start:895 end:110 PREDICTED: similar to AGAP004063-PA [Tribolium castaneum]	4.58024	4.98	1	1	1	6	261	28.9846	6.12549
comp3748_c0;orf1	len=158 frame:-1 start:475 end:2 hypothetical protein TcasGA2_TC008241 [Tribolium castaneum]	4.55537	8.23	1	1	1	2	158	17.1973	4.51318
comp205732_c0;orf1 len=104 frame:-2 start:314 end:3 FYVE finger-containing phosphoinositide kinase, putative [Pediculus humanus corporis] &gt;gi	212509103 gb|EEB12591.1| FYVE finger-containing phosphoinositide kinase, putative [Pediculus humanus corporis]	4.55332	15.38	1	1	1	2	104	11.0515	9.30518
comp30231_c0;orf1	len=317 frame:2 start:497 end:1447 hypothetical conserved protein [Glossina morsitans morsitans]	4.55245	3.48	1	1	1	2	316	35.9584	8.73389
comp310223_c0;orf1 len=77 frame:3 start:3 end:233 WD-repeat protein, putative [Pediculus humanus corporis] &gt;gi	212516805 gb|EEB18773.1| WD-repeat protein, putative [Pediculus humanus corporis]	4.54719	24.68	1	1	1	2	77	8.87872	7.25439
comp23045_c0;	len=89 start:277 end:542; minus strand	4.5467	12.5	1	1	1	2	88	10.7815	9.15869
comp34791_c0;orf1	len=1062 frame:-1 start:4193 end:1008 Lipin-2 [Harpegnathos saltator]	4.538	2.83	1	1	2	2	1061	117.553	5.19873
comp37057_c0;orf1	len=354 frame:-1 start:1895 end:834 PREDICTED: galactosylgalactosylxylosylprotein 3-beta-glucuronosyltransferase I-like [Acyrthosiphon pisum]	4.53484	4.25	1	1	1	5	353	41.0672	9.14404
comp31181_c0;orf1 len=199 frame:1 start:85 end:681 conserved hypothetical protein [Pediculus humanus corporis] &gt;gi	212509716 gb|EEB13045.1| conserved hypothetical protein [Pediculus humanus corporis]	4.53108	7.07	1	1	1	4	198	22.0504	8.83643
comp25768_c0;orf1 len=132 frame:-2 start:398 end:3 PREDICTED: protein FAM114A2-like isoform 1 [Nasonia vitripennis] &gt;gi	345487745 ref|XP_003425748.1| PREDICTED: protein FAM114A2-like isoform 2 [Nasonia vitripennis] &gt;gi|345487747|ref|XP_003425749.1| PREDICTED: protein FAM114A2-like isoform 3 [Nasonia vitripennis]	4.52601	7.58	1	1	1	2	132	15.0705	4.56396
comp20478_c1;orf1	len=97 frame:2 start:2 end:292 beta-N-acetylglucosaminidase [Locusta migratoria]	4.5186	9.28	1	1	1	2	97	10.9134	4.88135
comp31003_c0;orf1	len=217 frame:-2 start:1066 end:416 Peptidyl-prolyl cis-trans isomerase 5 [Harpegnathos saltator]	4.51692	4.63	1	1	1	2	216	24.2355	8.03076
comp31920_c0;orf1 len=627 frame:-3 start:2668 end:788 replication factor a 1, rfa1 [Aedes aegypti] &gt;gi	108870757 gb|EAT34982.1| AAEL012826-PA [Aedes aegypti]	4.49791	4.31	1	2	2	2	626	69.3179	7.34229
comp20449_c0;orf1	len=240 frame:3 start:24 end:743 PREDICTED: RNA-binding protein 38-like isoform 1 [Megachile rotundata]	4.49386	3.75	1	1	1	2	240	24.3904	7.43018
comp32235_c0;orf1	len=760 frame:2 start:107 end:2386 unnamed protein product [Mus musculus]	4.46411	2.77	1	2	2	2	759	87.83	5.60498
comp32769_c0;orf1	len=433 frame:-3 start:1818 end:520 PREDICTED: protein phosphatase 1B-like [Megachile rotundata]	4.46101	2.55	1	1	1	2	432	47.045	5.17334
comp36625_c0;orf1 len=345 frame:-3 start:3091 end:2057 Calumenin precursor, putative [Pediculus humanus corporis] &gt;gi	212506557 gb|EEB10731.1| Calumenin precursor, putative [Pediculus humanus corporis]	4.45256	3.49	1	1	1	2	344	40.2831	4.75439
comp33948_c0;orf1	len=237 frame:1 start:1 end:711 hypothetical protein EAI_10788 [Harpegnathos saltator]	4.44125	13.14	1	2	2	2	236	27.565	8.06006
comp36423_c0;orf1	len=567 frame:-1 start:2040 end:340 alakaline phosphatase 2 [Nilaparvata lugens]	4.43291	3	1	1	1	1	566	62.0741	6.63916
comp34168_c0;orf1	len=310 frame:-2 start:1580 end:651 PREDICTED: OTU domain-containing protein 6B-like [Bombus impatiens]	4.42562	5.18	1	1	1	2	309	35.2919	5.85889
comp40535_c0;orf1	len=83 frame:-3 start:428 end:180 beta-1,3-glucan recognition protein 4a [Anasa tristis]	4.41788	15.85	1	1	1	2	82	9.57072	8.80713
comp30170_c0;orf1	len=924 frame:2 start:2 end:2773 PREDICTED: nuclear export mediator factor NEMF homolog [Megachile rotundata]	4.38863	1.63	1	1	1	3	923	103.819	7.03467
comp34561_c0;orf1	len=492 frame:3 start:351 end:1826 sugar transporter 1 [Nilaparvata lugens]	4.38708	2.85	1	1	1	2	491	53.5349	8.06006
comp10959_c0;	len=285 start:190 end:1044; minus strand	4.38173	4.23	1	1	1	2	284	30.0949	6.59521
comp25762_c0;orf1	len=203 frame:-3 start:703 end:95 PREDICTED: ras-like protein 2-like [Nasonia vitripennis]	4.35785	6.44	1	1	1	2	202	23.305	8.41162
comp27171_c0;orf1	len=441 frame:-3 start:1363 end:41 PREDICTED: hypothetical protein LOC100169151 [Acyrthosiphon pisum]	4.35657	3.64	1	1	1	1	440	48.4086	6.30322
comp31138_c1;orf1	len=222 frame:2 start:104 end:769 ACYPI009395 [Acyrthosiphon pisum]	4.3553	11.26	1	2	2	2	222	25.4293	6.60986
comp35158_c0;orf1	len=226 frame:3 start:156 end:833 Hypothetical protein, partial [Ixodes ricinus]	4.34841	5.78	1	1	1	2	225	25.3099	9.08545
comp35996_c0;orf1 len=632 frame:2 start:65 end:1960 hypothetical protein BRAFLDRAFT_114989 [Branchiostoma floridae] &gt;gi	229289121 gb|EEN59809.1| hypothetical protein BRAFLDRAFT_114989 [Branchiostoma floridae]	4.34791	2.22	1	1	1	2	631	72.7157	6.02393
comp34223_c0;orf1	len=788 frame:1 start:1 end:2364 Probable glutaminyl-tRNA synthetase [Harpegnathos saltator]	4.33639	1.4	1	1	1	2	787	89.5134	8.44092
comp36877_c0;	len=389 start:590 end:1754; minus strand	4.33205	3.09	1	1	1	2	388	44.1342	7.6499
comp30403_c0;orf1	len=245 frame:3 start:222 end:956 PREDICTED: adenylate kinase 2, mitochondrial-like [Bombus terrestris]	4.32532	10.66	1	2	2	2	244	27.4863	8.93896
comp25874_c0;orf1	len=163 frame:1 start:1 end:489 hypothetical protein [Amblyomma maculatum]	4.31919	9.26	1	1	1	3	162	17.8949	7.13721
comp34188_c0;orf1	len=456 frame:-1 start:1422 end:55 PREDICTED: cytoplasmic tRNA 2-thiolation protein 2 A-like [Acyrthosiphon pisum]	4.31512	2.64	1	1	1	2	455	50.6823	6.62451
comp30852_c0;orf1 len=129 frame:-2 start:1645 end:1259 beta-hexosaminidase [Aedes aegypti] &gt;gi	108879684 gb|EAT43909.1| AAEL004661-PA [Aedes aegypti]	4.30699	10.94	1	1	1	1	128	14.9162	4.94482
comp32503_c0;orf1 len=261 frame:1 start:10 end:792 hypothetical protein AaeL_AAEL004990 [Aedes aegypti] &gt;gi	108879379 gb|EAT43604.1| AAEL004990-PA [Aedes aegypti]	4.29037	3.08	1	1	1	2	260	29.6159	8.08936
comp36878_c1;orf1	len=606 frame:3 start:807 end:2624 PREDICTED: CUGBP Elav-like family member 2-like [Apis florea]	4.28395	4.96	1	1	2	3	605	65.0737	8.88037
comp30787_c0;orf1 len=205 frame:3 start:108 end:722 AGAP008374-PA [Anopheles gambiae str. PEST] &gt;gi	74921069 sp|Q7Q4F5.2|ITPA_ANOGA RecName: Full=Inosine triphosphate pyrophosphatase; Short=ITPase; Short=Inosine triphosphatase; AltName: Full=Non-canonical purine NTP pyrophosphatase; AltName: Full=Non-standard purine NTP pyrophosphatase; AltName: Full=Nucleoside-triphosphate diphosphatase; AltName: Full=Nucleoside-triphosphate pyrophosphatase; Short=NTPase &gt;gi|55237315|gb|EAA12331.2| AGAP0083…	4.27874	5.39	1	1	1	2	204	22.9777	6.07471
comp35953_c0;	len=103 start:345 end:652; minus strand	4.26958	7.84	1	1	1	2	102	11.6315	4.84326
comp29808_c0;orf1	len=389 frame:2 start:158 end:1324 PREDICTED: hypothetical protein LOC100644543 [Bombus terrestris]	4.24451	7.97	1	2	2	3	389	42.6104	6.96143
comp34284_c0;orf1	len=366 frame:-1 start:1635 end:538 PREDICTED: similar to isocitrate dehydrogenase [Tribolium castaneum]	4.23729	6.03	1	2	2	2	365	39.7252	7.03467
comp21137_c0;orf1	len=168 frame:3 start:3 end:506 PREDICTED: far upstream element-binding protein 1-like [Bombus terrestris]	4.23594	16.07	1	1	2	2	168	17.0045	5.59229
comp33289_c0;	len=168 start:59 end:563; minus strand	4.228	6.59	1	1	1	2	167	19.0613	4.79248
comp26069_c1;orf1 len=89 frame:-3 start:318 end:52 AGAP008092-PA [Anopheles gambiae str. PEST] &gt;gi	157015018 gb|EAA12379.3| AGAP008092-PA [Anopheles gambiae str. PEST]	4.21065	19.32	1	1	1	1	88	9.66581	4.4751
comp18110_c0;orf1 len=350 frame:-1 start:1140 end:91 adenosine deaminase, putative [Pediculus humanus corporis] &gt;gi	212507670 gb|EEB11532.1| adenosine deaminase, putative [Pediculus humanus corporis]	4.17455	4.58	1	1	1	2	349	39.1849	6.46826
comp23623_c0;orf1	len=367 frame:2 start:68 end:1168 PREDICTED: transcriptional adapter 2B-like [Megachile rotundata]	4.16512	3.81	1	1	1	2	367	41.8482	8.32373
comp35920_c0;	len=208 start:2517 end:3140; minus strand	4.15287	5.31	1	1	1	2	207	22.8225	4.60205
comp29892_c0;orf1	len=164 frame:3 start:141 end:632 PREDICTED: hypothetical protein LOC100741621 [Bombus impatiens]	4.15242	11.04	1	1	1	1	163	18.5906	8.66064
comp24225_c0;orf1 len=462 frame:-1 start:1462 end:77 AGAP009897-PA [Anopheles gambiae str. PEST] &gt;gi	157014094 gb|EAA14383.5| AGAP009897-PA [Anopheles gambiae str. PEST]	4.14689	4.99	1	1	1	2	461	51.1	9.11475
comp32286_c0;orf1	len=255 frame:2 start:197 end:961 PREDICTED: tubulin-folding cofactor B-like [Bombus impatiens]	4.14356	5.12	1	1	1	2	254	28.7224	5.61768
comp36972_c0;orf1 len=1153 frame:3 start:276 end:3734 conserved hypothetical protein [Pediculus humanus corporis] &gt;gi	212509435 gb|EEB12818.1| conserved hypothetical protein [Pediculus humanus corporis]	4.13824	1.22	1	1	1	2	1152	134.111	5.21143
comp34680_c0;orf1	len=205 frame:-3 start:2716 end:2102 SH3 domain-binding glutamic acid-rich protein-like protein [Camponotus floridanus]	4.13003	10.78	1	2	2	2	204	23.1118	4.27197
comp29790_c1;orf1	len=263 frame:-1 start:1012 end:224 PREDICTED: uncharacterized protein LOC100878087 [Megachile rotundata]	4.12629	3.44	1	1	1	2	262	28.7451	4.95752
comp33442_c1;orf1	len=344 frame:-1 start:1193 end:162 PREDICTED: LOW QUALITY PROTEIN: 5-oxoprolinase-like [Nasonia vitripennis]	4.10547	5.25	1	1	1	1	343	36.7213	5.93506
comp27143_c0;orf1 len=135 frame:3 start:3 end:407 uridine phosphorylase, putative [Pediculus humanus corporis] &gt;gi	212513787 gb|EEB16220.1| uridine phosphorylase, putative [Pediculus humanus corporis]	4.10264	8.89	1	1	1	2	135	15.3337	6.17627
comp36440_c0;orf1 len=563 frame:-1 start:1985 end:297 eukaryotic translation initiation factor 4 gamma, putative [Pediculus humanus corporis] &gt;gi	212506693 gb|EEB10826.1| eukaryotic translation initiation factor 4 gamma, putative [Pediculus humanus corporis]	4.09204	2.14	1	1	1	2	562	64.8314	7.10791
comp30176_c0;orf1	len=424 frame:1 start:1 end:1272 PREDICTED: septin-2-like [Megachile rotundata]	4.04047	2.13	2	1	1	2	423	49.3391	8.33838
comp34636_c0;orf1 len=141 frame:1 start:193 end:615 endosulfine [Acyrthosiphon pisum] &gt;gi	239787954 dbj|BAH70676.1| hypothetical protein [Acyrthosiphon pisum] &gt;gi|239791286|dbj|BAH72131.1| hypothetical protein [Acyrthosiphon pisum] &gt;gi|239792736|dbj|BAH72675.1| hypothetical protein [Acyrthosiphon pisum]	4.02407	5.71	1	1	1	2	140	14.6833	8.08936
comp12950_c0;orf1	len=149 frame:1 start:1 end:447 PREDICTED: rab proteins geranylgeranyltransferase component A 2-like [Megachile rotundata]	3.99114	8.05	1	1	1	1	149	15.9229	4.97021
comp34597_c0;orf1	len=381 frame:-2 start:1343 end:201 PREDICTED: alcohol dehydrogenase class-3-like [Nasonia vitripennis]	3.96963	3.68	1	1	1	1	380	40.5325	7.6499
comp35866_c1;orf1	len=236 frame:-3 start:1702 end:995 PREDICTED: NADP-dependent malic enzyme-like [Megachile rotundata]	3.93501	6.38	1	1	1	1	235	26.3023	6.63916
comp36750_c0;orf1 len=498 frame:2 start:107 end:1600 Methionine aminopeptidase [Medicago truncatula] &gt;gi	355501666 gb|AES82869.1| Methionine aminopeptidase [Medicago truncatula]	3.90452	3.22	1	1	1	1	497	54.1629	5.84619
comp1219_c0;orf1	len=77 frame:-3 start:231 end:1 Serine/threonine-protein kinase ULK4 [Crassostrea gigas]	3.90062	20.78	1	1	1	1	77	8.93919	7.63525
comp35168_c0;orf1	len=316 frame:-3 start:1701 end:754 Ubiquitin thioesterase OTU1 [Camponotus floridanus]	3.85922	4.76	1	1	1	1	315	34.9377	5.12256
comp29595_c0;orf1 len=226 frame:-1 start:799 end:122 PREDICTED: similar to predicted protein [Tribolium castaneum] &gt;gi	270009417 gb|EFA05865.1| hypothetical protein TcasGA2_TC008665 [Tribolium castaneum]	3.82718	4	1	1	1	1	225	24.258	4.91943
comp14915_c0;orf1	len=361 frame:2 start:35 end:1117 PREDICTED: dihydropyrimidine dehydrogenase [NADP+]-like isoform 1 [Apis mellifera]	3.76321	4.72	1	1	1	1	360	39.0714	7.66455
comp182879_c0;orf1	len=255 frame:1 start:76 end:840 hypothetical protein SINV_01503 [Solenopsis invicta]	3.68044	6.27	1	1	1	1	255	27.7441	4.77979
comp153247_c0;orf1	len=106 frame:-1 start:319 end:2 PREDICTED: uncharacterized protein LOC100876650 [Megachile rotundata]	3.64392	10.38	1	1	1	1	106	12.3589	5.45264
comp35315_c0;orf1	len=763 frame:-3 start:2849 end:561 PREDICTED: uncharacterized protein LOC100882926 [Megachile rotundata]	3.61436	1.97	1	1	1	1	762	79.4644	7.62061
comp35288_c0;orf1 len=322 frame:2 start:221 end:1186 PREDICTED: similar to house keepingprotein, putative [Tribolium castaneum] &gt;gi	270008623 gb|EFA05071.1| hypothetical protein TcasGA2_TC015168 [Tribolium castaneum]	3.57082	5.3	1	1	1	1	321	35.5497	4.39893
comp29306_c0;orf1	len=164 frame:-2 start:659 end:168 mitochondrial F1F0-ATP synthase subunit delta/ATP16 [Cimex lectularius]	3.53961	9.2	1	1	1	1	163	17.1477	5.2749
comp26888_c3;orf1 len=260 frame:-2 start:782 end:3 acetyl-CoA carboxylase, putative [Pediculus humanus corporis] &gt;gi	212514105 gb|EEB16478.1| acetyl-CoA carboxylase, putative [Pediculus humanus corporis]	3.51079	5	1	1	1	1	260	30.4286	8.19189
comp33997_c0;orf1 len=299 frame:3 start:123 end:1019 Soluble NSF attachment protein, putative [Pediculus humanus corporis] &gt;gi	212518281 gb|EEB20034.1| Soluble NSF attachment protein, putative [Pediculus humanus corporis]	3.50889	4.36	1	1	1	1	298	33.7243	5.8208
comp377556_c0;orf1	len=82 frame:2 start:41 end:286 Glucose-6-phosphate isomerase [Camponotus floridanus]	3.50594	14.63	1	1	1	1	82	9.72973	5.33838
comp27587_c0;orf1	len=295 frame:2 start:86 end:970 Omega-amidase NIT2 [Acromyrmex echinatior]	3.5015	4.42	1	1	1	1	294	32.8359	6.97607
comp35137_c0;orf1 len=292 frame:-3 start:1896 end:1021 PREDICTED: similar to golgi phosphoprotein 3 (coat-protein GPP34) [Tribolium castaneum] &gt;gi	270014486 gb|EFA10934.1| hypothetical protein TcasGA2_TC001762 [Tribolium castaneum]	3.48597	6.19	1	1	1	1	291	33.1003	5.68115
comp19694_c0;orf1 len=93 frame:-1 start:281 end:3 protein transport protein Sec24A, putative [Pediculus humanus corporis] &gt;gi	212518311 gb|EEB20064.1| protein transport protein Sec24A, putative [Pediculus humanus corporis]	3.48269	16.13	1	1	1	1	93	10.9044	8.38232
comp182037_c0;orf1	len=123 frame:2 start:59 end:427 dihydropyrimidine dehydrogenase [Danaus plexippus]	3.47256	11.38	1	1	1	1	123	13.7871	9.0415
comp32035_c0;orf1	len=184 frame:3 start:84 end:635 hypothetical protein SINV_16053 [Solenopsis invicta]	3.46114	9.84	1	1	1	1	183	20.8345	5.2749
comp28010_c0;orf1	len=301 frame:2 start:155 end:1057 Anamorsin [Crassostrea gigas]	3.4542	4.33	1	1	1	1	300	32.3754	5.35107
comp438048_c0;	len=101 start:1 end:303; minus strand	3.42927	16.83	1	1	1	1	101	10.9882	4.1958
comp35116_c1;orf1	len=142 frame:1 start:289 end:714 Mitogen-activated protein kinase 14B [Harpegnathos saltator]	3.42678	14.89	1	1	1	1	141	16.1001	4.65283
comp31935_c0;orf1	len=386 frame:3 start:144 end:1301 PREDICTED: nucleoside diphosphate-linked moiety X motif 19, mitochondrial-like [Megachile rotundata]	3.42366	5.45	1	1	1	2	385	44.2751	6.21436
comp23319_c1;orf1	len=106 frame:-1 start:320 end:3 PREDICTED: hypothetical protein LOC100643273 [Bombus terrestris]	3.42041	11.32	1	1	1	1	106	12.258	4.58936
comp30827_c0;orf1 len=239 frame:-1 start:730 end:14 methionine sulfoxide reductase B3 isoform 2 [Acyrthosiphon pisum] &gt;gi	239793622 dbj|BAH72919.1| ACYPI007268 [Acyrthosiphon pisum]	3.41943	7.56	1	1	1	1	238	26.6473	9.02686
comp25376_c0;	len=167 start:1 end:500; minus strand	3.34626	13.17	1	1	1	1	167	19.136	4.37354
comp37059_c0;orf1 len=509 frame:3 start:48 end:1574 Dihydrolipoyl dehydrogenase, putative [Pediculus humanus corporis] &gt;gi	212512144 gb|EEB14971.1| Dihydrolipoyl dehydrogenase, putative [Pediculus humanus corporis]	3.30064	4.53	1	1	1	1	508	53.8992	7.12256
comp33553_c0;orf1 len=144 frame:1 start:334 end:765 PREDICTED: IGF-II mRNA-binding protein [Apis mellifera] &gt;gi	380027404 ref|XP_003697415.1| PREDICTED: insulin-like growth factor 2 mRNA-binding protein 1-like [Apis florea]	3.29891	11.19	1	1	1	1	143	15.7237	8.11865
comp298613_c0;orf1 len=95 frame:2 start:2 end:286 golgi-specific brefeldin A-resistance guanine nucleotide exchange factor, putative [Pediculus humanus corporis] &gt;gi	212515878 gb|EEB17950.1| golgi-specific brefeldin A-resistance guanine nucleotide exchange factor, putative [Pediculus humanus corporis]	3.28731	16.84	1	1	1	3	95	10.2864	8.92432
comp25633_c0;orf1 len=693 frame:1 start:139 end:2217 PREDICTED: similar to AGAP008379-PA [Tribolium castaneum] &gt;gi	270005939 gb|EFA02387.1| hypothetical protein TcasGA2_TC008067 [Tribolium castaneum]	3.28139	2.16	1	1	1	1	693	74.9261	5.05908
comp497003_c0;orf1	len=71 frame:2 start:2 end:214 similar to CG13676-PA [Papilio xuthus]	3.27761	23.94	1	1	1	1	71	8.3658	6.97607
comp17477_c0;orf1	len=329 frame:2 start:137 end:1123 ribosomal protein L23A [Triatoma matogrossensis]	3.27151	7.32	1	1	1	1	328	33.8171	10.7847
comp32632_c0;orf1	len=411 frame:-2 start:1713 end:481 26S proteasome non-ATPase regulatory subunit rpn7 [Papilio xuthus]	3.26543	2.44	1	1	1	1	410	46.9198	7.26904
comp34572_c0;orf1 len=280 frame:-3 start:891 end:52 PREDICTED: 40S ribosomal protein S3a [Apis mellifera] &gt;gi	340722992 ref|XP_003399883.1| PREDICTED: 40S ribosomal protein S3a-like [Bombus terrestris] &gt;gi|350423659|ref|XP_003493551.1| PREDICTED: 40S ribosomal protein S3a-like [Bombus impatiens] &gt;gi|380022797|ref|XP_003695223.1| PREDICTED: 40S ribosomal protein S3a-like [Apis florea]	3.25119	6.09	1	1	1	1	279	31.3227	9.65674
comp33625_c0;orf1	len=975 frame:2 start:65 end:2989 PREDICTED: c-1-tetrahydrofolate synthase, cytoplasmic-like [Megachile rotundata]	3.24078	1.23	1	1	1	1	974	104.264	7.32764
comp3830_c0;orf1 len=169 frame:1 start:82 end:588 PREDICTED: similar to protein-O-xylosyltransferase [Tribolium castaneum] &gt;gi	270016288 gb|EFA12734.1| hypothetical protein TcasGA2_TC002371 [Tribolium castaneum]	3.22288	8.28	1	1	1	1	169	19.1692	5.99854
comp36046_c0;orf1	len=512 frame:3 start:48 end:1583 PREDICTED: similar to bridging integrator [Tribolium castaneum]	3.21078	3.91	1	1	1	1	511	55.8888	5.65576
comp36302_c0;orf1 len=411 frame:-3 start:3003 end:1771 PREDICTED: similar to DnaJ homolog subfamily A member 1 [Tribolium castaneum] &gt;gi	270001716 gb|EEZ98163.1| hypothetical protein TcasGA2_TC000590 [Tribolium castaneum]	3.20341	2.93	1	1	1	1	410	46.0951	6.78564
comp35835_c0;orf1	len=511 frame:3 start:423 end:1955 PREDICTED: C-terminal-binding protein-like [Nasonia vitripennis]	3.15671	2.16	1	1	1	1	510	54.0824	6.93213
comp34529_c0;orf1	len=523 frame:3 start:210 end:1778 Importin subunit alpha-4 [Harpegnathos saltator]	3.09823	3.26	1	1	1	1	522	58.021	5.63037
comp231_c0;orf1	len=91 frame:1 start:1 end:273 PREDICTED: LOW QUALITY PROTEIN: general vesicular transport factor p115-like [Apis florea]	3.07291	21.98	1	1	1	1	91	9.8309	4.729
comp434896_c0;orf1	len=108 frame:2 start:2 end:325 PREDICTED: myosin heavy chain, non-muscle-like isoform 1 [Bombus terrestris]	3.05653	13.89	1	1	1	1	108	11.8089	4.93213
comp33326_c1;orf1	len=874 frame:-3 start:3148 end:527 Ubiquitin carboxyl-terminal hydrolase 7 [Harpegnathos saltator]	3.04876	1.37	1	1	1	1	873	101.073	5.90967
comp26970_c0;orf1	len=251 frame:2 start:26 end:778 S7e ribosomal protein [Carabus granulatus]	3.00052	4.4	1	1	1	1	250	29.1059	10.0229
comp34649_c0;orf1	len=408 frame:2 start:248 end:1471 Thioredoxin domain-containing protein 5 [Harpegnathos saltator]	2.99947	3.19	1	1	1	1	407	46.712	5.21143
comp447379_c0;orf1	len=78 frame:3 start:3 end:236 putative Spectrin alpha chain [Danaus plexippus]	2.91377	20.51	1	1	1	1	78	8.73356	6.69775
comp30828_c0;orf1 len=450 frame:-1 start:3221 end:1872 aspartate aminotransferase [Culex quinquefasciatus] &gt;gi	167864227 gb|EDS27610.1| aspartate aminotransferase [Culex quinquefasciatus]	2.90882	3.12	1	1	1	1	449	49.7707	9.18799
comp10513_c0;orf1	len=245 frame:1 start:91 end:825 PREDICTED: THO complex subunit 4-like [Apis mellifera]	2.90441	5.71	1	1	1	1	245	25.7293	11.4731
comp36956_c1;orf1 len=1068 frame:3 start:3 end:3206 lingerer, putative [Pediculus humanus corporis] &gt;gi	212509451 gb|EEB12834.1| lingerer, putative [Pediculus humanus corporis]	2.90019	1.59	1	1	1	1	1067	108.525	7.45947
comp35849_c0;orf1	len=255 frame:2 start:1154 end:1918 PREDICTED: thioredoxin-2-like [Bombus terrestris]	2.89963	4.33	1	1	1	1	254	28.3624	5.2749
comp32875_c0;orf1 len=291 frame:2 start:224 end:1096 DNA replication factor/protein phosphatase inhibitor SET/SPR-2, putative [Ixodes scapularis] &gt;gi	215504501 gb|EEC13995.1| DNA replication factor/protein phosphatase inhibitor SET/SPR-2, putative [Ixodes scapularis]	2.85219	3.45	1	1	1	1	290	33.1544	4.33545
comp34644_c0;orf1	len=1067 frame:-1 start:3593 end:393 PREDICTED: DEAD (Asp-Glu-Ala-Asp) box polypeptide 60 [Oryctolagus cuniculus]	2.83218	0.94	1	1	1	1	1066	121.901	7.81104
comp179887_c0;orf1	len=182 frame:-3 start:863 end:318 PREDICTED: far upstream element-binding protein 1-like [Apis mellifera]	2.83125	5.52	2	1	1	1	181	19.085	5.85889
comp32635_c0;orf1 len=390 frame:3 start:93 end:1262 aliphatic nitrilase [Culex quinquefasciatus] &gt;gi	167877127 gb|EDS40510.1| aliphatic nitrilase [Culex quinquefasciatus]	2.82953	5.4	1	1	1	1	389	43.5449	6.15088
comp1049_c0;orf1 len=98 frame:2 start:2 end:295 pre-mRNA-splicing factor clf-1, putative [Pediculus humanus corporis] &gt;gi	212509867 gb|EEB13153.1| pre-mRNA-splicing factor clf-1, putative [Pediculus humanus corporis]	2.77923	11.22	1	1	1	1	98	11.5948	5.8208
comp34712_c0;orf1	len=537 frame:-3 start:2109 end:499 Aspartyl-tRNA synthetase, cytoplasmic [Acromyrmex echinatior]	2.75352	2.43	1	1	1	1	536	60.312	6.43018
comp31934_c0;orf1	len=551 frame:-2 start:1710 end:58 putative arginine n-methyltransferase [Danaus plexippus]	2.736	3.45	1	1	1	1	550	63.0914	5.13525
comp30831_c0;orf1	len=162 frame:3 start:348 end:833 PREDICTED: prefoldin subunit 5-like [Megachile rotundata]	2.72991	8.7	1	1	1	1	161	18.5406	5.24951
comp24661_c0;	len=36 start:99 end:206; minus strand	2.71915	34.29	1	1	1	1	35	3.90905	8.99756
comp32963_c0;orf1	len=362 frame:-3 start:1198 end:113 PREDICTED: uroporphyrinogen decarboxylase-like [Acyrthosiphon pisum]	2.71726	2.77	1	1	1	1	361	40.612	6.80029
comp34584_c0;orf1	len=495 frame:-2 start:2488 end:1004 UDP-N-acetylglucosamine pyrophosphorylase [Nilaparvata lugens]	2.71472	4.86	1	1	1	1	494	55.55	6.62451
comp273884_c0;orf1	len=78 frame:3 start:3 end:236 PREDICTED: spectrin beta chain, brain 4-like [Megachile rotundata]	2.7145	16.67	1	1	1	1	78	9.19773	5.24951
comp29009_c0;orf1 len=427 frame:-3 start:1405 end:125 GTP-binding protein 128up, putative [Pediculus humanus corporis] &gt;gi	212517682 gb|EEB19535.1| GTP-binding protein 128up, putative [Pediculus humanus corporis]	2.67648	2.82	1	1	1	1	426	47.8477	8.74854
comp24404_c0;orf1 len=308 frame:3 start:51 end:974 arp2/3, putative [Pediculus humanus corporis] &gt;gi	212516742 gb|EEB18716.1| arp2/3, putative [Pediculus humanus corporis]	2.67517	3.58	1	1	1	1	307	35.5276	8.54346
comp26931_c0;orf1	len=268 frame:-3 start:855 end:52 PREDICTED: uncharacterized protein LOC100871601 [Apis florea]	2.67356	5.24	1	1	1	1	267	31.2034	6.96143
comp27848_c0;orf1	len=142 frame:3 start:15 end:440 PREDICTED: probable small nuclear ribonucleoprotein Sm D2-like [Apis florea]	2.67201	7.09	1	1	1	1	141	16.2258	10.1401
comp34116_c0;orf1 len=402 frame:3 start:45 end:1250 coproporphirynogen oxidase [Bombyx mori] &gt;gi	87248475 gb|ABD36290.1| coproporphirynogen oxidase [Bombyx mori]	2.66974	5.24	1	1	1	1	401	46.2053	8.70459
comp33969_c0;orf1	len=625 frame:-2 start:2367 end:493 MRG-binding protein [Acromyrmex echinatior]	2.6697	2.72	1	1	1	1	624	70.4999	7.50342
comp37045_c0;orf1 len=107 frame:3 start:48 end:368 conserved hypothetical protein [Pediculus humanus corporis] &gt;gi	212518590 gb|EEB20336.1| conserved hypothetical protein [Pediculus humanus corporis]	2.66494	9.43	1	1	1	1	106	11.9909	7.63525
comp186_c0;orf1	len=110 frame:2 start:2 end:331 PREDICTED: ATP-binding cassette sub-family A member 1-like [Oryzias latipes]	2.66463	12.73	1	1	1	2	110	12.3505	8.29443
comp351709_c0;orf1	len=136 frame:2 start:2 end:409 PREDICTED: similar to conserved hypothetical protein [Tribolium castaneum]	2.65904	8.09	1	1	1	1	136	14.8469	4.17041
comp268352_c0;orf1	len=137 frame:1 start:1 end:411 PREDICTED: hypothetical protein LOC411046 [Apis mellifera]	2.65618	6.57	1	1	1	1	137	15.7954	5.40186
comp23774_c0;orf1 len=125 frame:3 start:3 end:377 hypothetical protein Phum_PHUM354830 [Pediculus humanus corporis] &gt;gi	212512432 gb|EEB15202.1| hypothetical protein Phum_PHUM354830 [Pediculus humanus corporis]	2.64527	17.6	1	1	1	1	125	12.8873	10.0083
comp33742_c0;orf1 len=420 frame:2 start:59 end:1318 NADH kinase, putative [Pediculus humanus corporis] &gt;gi	212507761 gb|EEB11623.1| NADH kinase, putative [Pediculus humanus corporis]	2.63865	3.1	1	1	1	1	419	46.8398	5.78271
comp302406_c0;orf1	len=107 frame:-1 start:323 end:3 hypothetical protein TcasGA2_TC014868 [Tribolium castaneum]	2.63739	11.21	1	1	1	1	107	11.8347	7.13721
comp252120_c0;orf1	len=141 frame:-3 start:425 end:3 Maternal protein tudor [Acromyrmex echinatior]	2.63431	9.22	1	1	1	1	141	15.7406	4.43701
comp29802_c0;	len=223 start:543 end:1211; minus strand	2.63152	6.31	1	1	1	1	222	25.6213	5.90967
comp23810_c1;orf1 len=128 frame:-1 start:386 end:3 Spectrin alpha chain, putative [Pediculus humanus corporis] &gt;gi	212515067 gb|EEB17271.1| Spectrin alpha chain, putative [Pediculus humanus corporis]	2.61389	7.03	1	1	1	1	128	15.0596	5.41455
comp34890_c0;orf1	len=316 frame:1 start:181 end:1128 Serine/threonine-protein phosphatase 6 [Harpegnathos saltator]	2.61253	3.81	1	1	1	1	315	36.303	5.24951
comp23052_c0;orf1	len=363 frame:-3 start:1225 end:137 beta-1,3-glucan recognition protein 4a [Anasa tristis]	2.60355	4.14	1	1	1	1	362	41.2808	5.93506
comp37160_c0;orf1	len=1873 frame:3 start:156 end:5774 PREDICTED: uncharacterized protein LOC100881302 [Megachile rotundata]	2.60108	1.44	1	1	1	1	1872	208.519	4.58936
comp28669_c0;orf1	len=181 frame:3 start:3 end:545 hypothetical protein G5I_05596 [Acromyrmex echinatior]	2.60066	10	1	1	1	1	180	19.1521	5.32568
comp32758_c0;orf1 len=490 frame:1 start:124 end:1593 uridine 5&apos;-monophosphate synthase [Culex quinquefasciatus] &gt;gi	167867356 gb|EDS30739.1| uridine 5&apos;-monophosphate synthase [Culex quinquefasciatus]	2.59911	2.86	1	1	1	1	489	54.3853	7.94287
comp29704_c0;orf1	len=530 frame:-1 start:1714 end:125 cytochrome P450 CYP6ER1 [Nilaparvata lugens]	2.58255	4.73	1	1	1	1	529	60.6484	8.14795
comp36973_c0;orf1	len=1033 frame:2 start:2 end:3100 PREDICTED: hypothetical protein LOC100569217 [Acyrthosiphon pisum]	2.5809	2.42	1	1	1	1	1032	117.996	8.104
comp34662_c0;orf1	len=1057 frame:3 start:45 end:3215 PREDICTED: importin-7 [Apis florea]	2.57751	1.04	1	1	1	1	1056	120.779	4.90674
comp30533_c0;orf1	len=319 frame:3 start:3 end:959 RNI-like protein [Coccomyxa subellipsoidea C-169]	2.5742	8.81	1	1	1	2	318	36.8004	5.5415
comp20226_c0;orf1	len=330 frame:-2 start:1047 end:58 PREDICTED: receptor for egg jelly 4-like [Saccoglossus kowalevskii]	2.57291	5.17	1	1	1	2	329	37.6101	8.79248
comp231393_c0;orf1	len=48 frame:1 start:1 end:144 R2 protein [Kalotermes flavicollis]	2.56726	21.28	1	1	1	1	47	5.36381	10.9019
comp362093_c0;orf1	len=74 frame:-2 start:223 end:2 PREDICTED: hypothetical protein LOC100573948 [Acyrthosiphon pisum]	2.56342	27.03	1	1	1	2	74	8.39958	10.4771
comp35757_c0;orf1	len=473 frame:-2 start:1523 end:105 hypothetical protein DAPPUDRAFT_305386 [Daphnia pulex]	2.56261	5.93	1	1	1	1	472	52.3472	8.70459
comp34066_c0;orf1 len=629 frame:-3 start:2639 end:753 ATP-dependent transporter, putative [Pediculus humanus corporis] &gt;gi	212515989 gb|EEB18054.1| ATP-dependent transporter, putative [Pediculus humanus corporis]	2.56009	2.23	1	1	1	1	628	71.3227	7.37158
comp36713_c0;orf1	len=374 frame:3 start:63 end:1184 PREDICTED: similar to actin-related protein 2/3 complex subunit 1A [Tribolium castaneum]	2.55723	4.56	1	1	1	1	373	41.5086	7.72314
comp27130_c1;orf1	len=656 frame:2 start:2 end:1969 PREDICTED: kinetochore protein NDC80 homolog [Acyrthosiphon pisum]	2.55588	1.68	1	1	1	1	655	75.5217	5.98584
comp35095_c1;orf1	len=449 frame:1 start:1234 end:2580 Heterogeneous nuclear ribonucleoprotein H2 [Harpegnathos saltator]	2.54893	5.13	1	1	1	1	448	49.3507	8.83643
comp33031_c0;orf1	len=309 frame:-3 start:1584 end:658 PREDICTED: deoxyhypusine hydroxylase-like [Nasonia vitripennis]	2.54526	3.25	1	1	1	1	308	34.6064	4.98291
comp36261_c0;orf1 len=567 frame:2 start:170 end:1870 conserved hypothetical protein [Pediculus humanus corporis] &gt;gi	212518238 gb|EEB20015.1| conserved hypothetical protein [Pediculus humanus corporis]	2.54313	3	1	1	1	1	566	62.0876	7.28369
comp32007_c0;orf1 len=152 frame:3 start:78 end:533 PREDICTED: similar to pterin-4a-carbinolamine dehydratase CG1963-PA [Tribolium castaneum] &gt;gi	270010682 gb|EFA07130.1| hypothetical protein TcasGA2_TC010121 [Tribolium castaneum]	2.54187	7.28	1	1	1	1	151	16.9007	8.66064
comp437952_c0;orf1 len=88 frame:-1 start:265 end:2 S-methyl-5-thioadenosine phosphorylase [Culex quinquefasciatus] &gt;gi	167871896 gb|EDS35279.1| S-methyl-5-thioadenosine phosphorylase [Culex quinquefasciatus]	2.53915	15.91	1	1	1	1	88	9.85905	4.58936
comp35597_c0;orf1 len=321 frame:2 start:248 end:1210 conserved hypothetical protein [Pediculus humanus corporis] &gt;gi	212507054 gb|EEB11100.1| conserved hypothetical protein [Pediculus humanus corporis]	2.53652	4.06	1	1	1	1	320	37.981	5.59229
comp14099_c0;orf1 len=224 frame:1 start:34 end:705 PREDICTED: similar to steroid dehydrogenase [Tribolium castaneum] &gt;gi	270014405 gb|EFA10853.1| hypothetical protein TcasGA2_TC001630 [Tribolium castaneum]	2.53519	12.11	1	1	1	1	223	25.146	8.30908
comp27956_c0;orf1 len=274 frame:-1 start:822 end:1 dp115 protein, putative [Pediculus humanus corporis] &gt;gi	212514627 gb|EEB16904.1| dp115 protein, putative [Pediculus humanus corporis]	2.52776	4.74	1	1	1	1	274	30.4767	6.30322
comp17959_c0;orf1	len=263 frame:1 start:13 end:801 Transcription elongation factor SPT6 [Acromyrmex echinatior]	2.52747	9.89	1	1	1	1	263	30.7991	4.25928
comp260498_c0;	len=89 start:1 end:265; minus strand	2.5229	28.09	1	1	1	1	89	10.0552	10.5942
comp23724_c0;orf1	len=115 frame:-3 start:520 end:176 PREDICTED: furin-like protease 2-like [Acyrthosiphon pisum]	2.51885	14.91	1	1	1	1	114	12.2084	8.6167
comp29681_c0;orf1 len=336 frame:-2 start:1256 end:249 Homeobox protein GBX-1, putative [Pediculus humanus corporis] &gt;gi	212505997 gb|EEB10328.1| Homeobox protein GBX-1, putative [Pediculus humanus corporis]	2.51167	11.34	1	1	1	1	335	35.7531	9.5249
comp34848_c0;orf1	len=958 frame:1 start:121 end:2994 PREDICTED: ankyrin repeat and LEM domain-containing protein 2-like [Nasonia vitripennis]	2.51033	1.57	1	1	1	1	957	105.653	6.66846
comp36654_c0;orf1	len=666 frame:3 start:216 end:2213 hypothetical protein TcasGA2_TC011326 [Tribolium castaneum]	2.51	2.11	1	1	1	1	665	74.0925	5.31299
comp37152_c1;orf1	len=435 frame:2 start:203 end:1507 PREDICTED: lissencephaly-1 homolog [Nasonia vitripennis]	2.50963	3.69	1	1	1	1	434	48.7005	8.04541
comp72237_c0;orf1	len=374 frame:3 start:93 end:1214 PREDICTED: UDP-galactose translocator-like [Apis florea]	2.50838	6.97	1	1	1	1	373	41.1762	9.18799
comp35615_c1;orf1	len=295 frame:1 start:109 end:993 PREDICTED: RNA exonuclease 4-like [Oreochromis niloticus]	2.50334	5.08	1	1	1	2	295	33.2131	8.99756
comp29791_c0;	len=72 start:27 end:243; minus strand	2.50226	21.13	1	1	1	1	71	7.82798	5.45264
comp116173_c0;orf1 len=416 frame:1 start:40 end:1287 ubiquitin carboxyl-terminal hydrolase, putative [Pediculus humanus corporis] &gt;gi	212517745 gb|EEB19584.1| ubiquitin carboxyl-terminal hydrolase, putative [Pediculus humanus corporis]	2.49882	2.65	1	1	1	1	415	47.8071	6.78564
comp25716_c0;orf1 len=215 frame:3 start:117 end:761 Ras-related protein Rab-5C [Camponotus floridanus] &gt;gi	322784961 gb|EFZ11732.1| hypothetical protein SINV_10350 [Solenopsis invicta]	2.48332	6.51	1	1	1	1	215	23.3719	6.03662
comp36755_c0;orf1	len=630 frame:2 start:257 end:2146 hypothetical protein KGM_21411 [Danaus plexippus]	2.48035	1.27	1	1	1	1	629	67.31	5.89697
comp25958_c0;orf1 len=490 frame:2 start:296 end:1765 Signal recognition particle 54 kDa protein, putative [Pediculus humanus corporis] &gt;gi	212509171 gb|EEB12639.1| Signal recognition particle 54 kDa protein, putative [Pediculus humanus corporis]	2.47665	2.65	1	1	1	1	490	54.267	8.76318
comp31546_c0;orf1 len=451 frame:2 start:116 end:1468 GI13506 [Drosophila mojavensis] &gt;gi	193920068 gb|EDW18935.1| GI13506 [Drosophila mojavensis]	2.47263	4	1	1	1	1	450	49.8123	7.1958
comp32899_c0;orf1	len=425 frame:2 start:83 end:1357 PREDICTED: splicing factor 45 [Nasonia vitripennis]	2.47242	2.12	1	1	1	1	424	47.19	6.0874
comp34068_c0;orf1 len=111 frame:-1 start:624 end:292 GH20204 [Drosophila grimshawi] &gt;gi	195155234 ref|XP_002018510.1| GL16726 [Drosophila persimilis] &gt;gi|195382451|ref|XP_002049943.1| GJ20467 [Drosophila virilis] &gt;gi|198477392|ref|XP_002136627.1| GA27687 [Drosophila pseudoobscura pseudoobscura] &gt;gi|193903015|gb|EDW01882.1| GH20204 [Drosophila grimshawi] &gt;gi|194114306|gb|EDW36349.1| GL16726 [Drosophila persimilis] &gt;gi|194144740|gb|EDW61136.1| GJ20467 [Drosophila virili…	2.46735	10.91	1	1	1	1	110	12.338	5.73193
comp33787_c0;orf1 len=178 frame:3 start:75 end:608 troponin C-like [Acyrthosiphon pisum] &gt;gi	239790194 dbj|BAH71673.1| ACYPI007392 [Acyrthosiphon pisum]	2.45373	5.08	1	1	1	1	177	19.5863	4.34814
comp30934_c0;orf1	len=527 frame:3 start:3 end:1583 Cytoplasmic dynein 1 light intermediate chain 2 [Acromyrmex echinatior]	2.45075	2.47	1	1	1	1	526	58.9085	5.70654
comp136598_c0;orf1	len=210 frame:1 start:1 end:630 PREDICTED: similar to mCG141618 [Tribolium castaneum]	2.44691	7.62	1	1	1	2	210	24.1597	6.81494
comp237034_c0;orf1	len=115 frame:-3 start:347 end:3 PREDICTED: hypothetical protein LOC100167634 [Acyrthosiphon pisum]	2.44528	11.3	1	1	1	1	115	12.8753	5.22412
comp28294_c0;orf1	len=217 frame:-2 start:1464 end:814 PREDICTED: uncharacterized protein LOC100867331 [Apis florea]	2.44022	5.56	1	1	1	1	216	24.1696	6.97607
comp416_c0;orf1	len=187 frame:2 start:2 end:562 lipophorin receptor long isoform [Nilaparvata lugens]	2.4299	4.28	1	1	1	1	187	20.8636	4.81787
comp35723_c0;orf1 len=531 frame:-3 start:2565 end:973 PREDICTED: similar to AGAP010217-PA [Tribolium castaneum] &gt;gi	270000739 gb|EEZ97186.1| hypothetical protein TcasGA2_TC004373 [Tribolium castaneum]	2.42703	2.83	1	1	1	1	530	59.9136	8.52881
comp26888_c0;orf1	len=133 frame:1 start:1 end:399 PREDICTED: acetyl-CoA carboxylase-like isoform 1 [Acyrthosiphon pisum]	2.4165	9.02	1	1	1	1	133	15.1697	5.63037
comp36615_c0;orf1	len=567 frame:-3 start:1830 end:130 phosphoacetylglucosamine mutase [Nilaparvata lugens]	2.39595	1.94	1	1	1	1	566	61.7296	6.26514
comp33613_c0;orf1	len=566 frame:3 start:3 end:1700 PREDICTED: hypothetical protein LOC100160817 [Acyrthosiphon pisum]	2.39426	3.01	1	1	1	1	565	58.1661	6.16357
comp21970_c0;	len=481 start:100 end:1543; minus strand	2.39391	2.5	1	1	1	2	480	54.1711	5.07178
comp29607_c0;orf1 len=204 frame:3 start:105 end:716 PREDICTED: similar to CG6770 CG6770-PA [Tribolium castaneum] &gt;gi	270012457 gb|EFA08905.1| hypothetical protein TcasGA2_TC006610 [Tribolium castaneum]	2.39265	3.94	1	1	1	1	203	23.4346	8.66064
comp35708_c0;orf2 len=229 frame:1 start:19 end:705 GI19202 [Drosophila mojavensis] &gt;gi	193910294 gb|EDW09161.1| GI19202 [Drosophila mojavensis]	2.38962	3.95	1	1	1	1	228	26.8287	5.63037
comp29148_c0;orf1	len=408 frame:3 start:3 end:1226 hypothetical protein TcasGA2_TC008535 [Tribolium castaneum]	2.38092	2.94	1	1	1	2	408	44.8763	5.50342
comp32668_c0;orf1	len=173 frame:2 start:59 end:577 Small nuclear ribonucleoprotein Sm D3 [Harpegnathos saltator]	2.37677	5.23	1	1	1	1	172	18.7736	10.5063
comp338483_c0;	len=71 start:1 end:211; minus strand	2.36267	14.08	1	1	1	1	71	8.08713	5.98584
comp33654_c0;orf1	len=549 frame:-1 start:1896 end:250 PREDICTED: RNA polymerase II-associated protein 3-like [Oreochromis niloticus]	2.36064	2.74	1	1	1	1	548	62.8068	7.84033
comp31694_c0;orf1 len=156 frame:-2 start:1939 end:1472 effete, isoform A [Drosophila melanogaster] &gt;gi	187117170 ref|NP_001119686.1| effete [Acyrthosiphon pisum] &gt;gi|442619106|ref|NP_001262578.1| effete, isoform B [Drosophila melanogaster] &gt;gi|442619108|ref|NP_001262579.1| effete, isoform C [Drosophila melanogaster] &gt;gi|58381090|ref|XP_310998.2| AGAP000145-PA [Anopheles gambiae str. PEST] &gt;gi|91077526|ref|XP_970430.1| PREDICTED: similar to Ubiquitin-conjugating enzyme E2-17 kDa (Ubiqui…	2.35975	7.1	1	1	1	1	155	17.6229	6.90283
comp13519_c0;orf1 len=151 frame:-2 start:455 end:3 DNA damage-binding protein, putative [Pediculus humanus corporis] &gt;gi	212510165 gb|EEB13380.1| DNA damage-binding protein, putative [Pediculus humanus corporis]	2.35667	9.27	1	1	1	1	151	16.5826	5.24951
comp25107_c0;orf1	len=183 frame:3 start:3 end:551 PREDICTED: hypothetical protein LOC100679659 isoform 1 [Nasonia vitripennis]	2.35517	9.29	1	1	1	2	183	21.2836	5.80811
comp36853_c0;orf1 len=302 frame:-2 start:2837 end:1932 PREDICTED: similar to Toll-interacting protein [Tribolium castaneum] &gt;gi	270005116 gb|EFA01564.1| hypothetical protein TcasGA2_TC007125 [Tribolium castaneum]	2.34893	3.99	1	1	1	1	301	33.4697	5.19873
comp24907_c0;orf1 len=211 frame:-3 start:1045 end:413 PREDICTED: similar to map kinase-activated protein kinase (mapkapk) [Tribolium castaneum] &gt;gi	270014946 gb|EFA11394.1| hypothetical protein TcasGA2_TC013565 [Tribolium castaneum]	2.34179	5.71	1	1	1	5	210	23.7799	6.771
comp20011_c1;	len=39 start:156 end:269; minus strand	2.33113	42.11	1	1	1	1	38	4.13285	4.17041
comp28483_c0;orf1 len=1108 frame:2 start:83 end:3406 hect E3 ubiquitin ligase, putative [Pediculus humanus corporis] &gt;gi	212508801 gb|EEB12389.1| hect E3 ubiquitin ligase, putative [Pediculus humanus corporis]	2.32885	1.54	1	1	1	1	1107	124.599	6.45557
comp25890_c0;orf1 len=336 frame:2 start:137 end:1144 mutt/nudix hydrolase, putative [Pediculus humanus corporis] &gt;gi	212514293 gb|EEB16642.1| mutt/nudix hydrolase, putative [Pediculus humanus corporis]	2.32692	3.28	1	1	1	1	335	37.4773	5.94775
comp37078_c0;orf1	len=631 frame:1 start:352 end:2244 PREDICTED: myotubularin-related protein 2-like [Bombus impatiens]	2.32493	2.22	1	1	1	2	630	71.8921	8.47021
comp31885_c0;orf1	len=268 frame:-3 start:999 end:196 PREDICTED: uncharacterized protein LOC100870476 [Apis florea]	2.31494	3.37	1	1	1	1	267	30.4921	4.81787
comp34368_c0;orf1	len=222 frame:3 start:501 end:1166 glutathione s-transferase D1 [Nilaparvata lugens]	2.31147	6.33	1	1	1	1	221	24.9837	5.69385
comp298010_c0;orf1	len=249 frame:-3 start:749 end:3 putative 1-beta dynein [Danaus plexippus]	2.31146	5.62	1	1	1	1	249	29.0145	5.0083
comp29290_c0;orf1	len=170 frame:2 start:56 end:565 S18e ribosomal protein [Cicindela campestris]	2.30782	4.73	1	1	1	1	169	19.6986	10.1694
comp30491_c0;orf1	len=559 frame:3 start:3 end:1679 PREDICTED: uncharacterized protein LOC100881350 [Megachile rotundata]	2.30704	1.97	1	1	1	1	558	63.1056	5.37646
comp344_c0;orf1 len=128 frame:-2 start:386 end:3 Sporulation protein kinase pit1, putative [Pediculus humanus corporis] &gt;gi	212511323 gb|EEB14327.1| Sporulation protein kinase pit1, putative [Pediculus humanus corporis]	2.30443	9.38	1	1	1	1	128	15.2937	7.89893
comp30446_c0;orf1	len=295 frame:2 start:140 end:1024 Putative chromatin target of prmt1 protein, partial [Desmodus rotundus]	2.30434	5.1	1	1	1	1	294	31.4893	12.4839
comp28490_c0;orf1 len=361 frame:2 start:227 end:1309 PREDICTED: similar to CG5913 CG5913-PA [Tribolium castaneum] &gt;gi	270014941 gb|EFA11389.1| hypothetical protein TcasGA2_TC011549 [Tribolium castaneum]	2.30278	2.77	1	1	1	1	361	40.5753	7.02002
comp35195_c0;orf1	len=630 frame:1 start:121 end:2010 PREDICTED: apoptosis-inducing factor 3-like isoform 2 [Acyrthosiphon pisum]	2.29939	2.07	1	1	1	1	629	69.2469	8.96826
comp208375_c0;orf1 len=146 frame:-2 start:439 end:2 GI13705 [Drosophila mojavensis] &gt;gi	193920432 gb|EDW19299.1| GI13705 [Drosophila mojavensis]	2.29899	8.9	1	1	1	2	146	16.3874	9.31982
comp26692_c0;orf1	len=203 frame:3 start:12 end:620 NADH dehydrogenase (ubiquinone) 1 alpha subcomplex 11 [Dipetalogaster maximus]	2.29651	7.43	1	1	1	2	202	22.4477	9.37842
comp31285_c0;orf1	len=190 frame:2 start:140 end:709 Craniofacial development protein 1 [Harpegnathos saltator]	2.29596	7.89	1	1	1	1	190	21.0762	4.77979
comp270794_c0;	len=135 start:160 end:562; minus strand	2.2957	8.89	1	1	1	1	135	15.1731	10.1548
comp31816_c0;orf1	len=263 frame:3 start:168 end:956 Probable 39S ribosomal protein L24, mitochondrial [Camponotus floridanus]	2.28863	6.49	1	1	1	1	262	31.1582	8.85107
comp28955_c0;orf1	len=361 frame:3 start:3 end:1085 SON protein [Harpegnathos saltator]	2.28734	4.72	1	1	1	2	360	39.7277	9.89111
comp352644_c0;	len=103 start:1 end:308; minus strand	2.28417	16.5	1	1	1	2	103	11.8728	4.76709
comp31338_c0;orf1	len=142 frame:-3 start:1468 end:1043 vacuolar ATPase G subunit-like protein [Graphocephala atropunctata]	2.28238	6.38	1	1	1	1	141	16.5638	9.15869
comp30711_c0;orf1	len=82 frame:3 start:195 end:440 hypothetical protein TcasGA2_TC014299 [Tribolium castaneum]	2.28098	11.11	1	1	1	1	81	9.18692	6.0874
comp35950_c0;	len=174 start:295 end:818; minus strand	2.26869	5.2	1	1	1	1	173	19.2139	5.23682
comp37101_c0;orf1	len=408 frame:2 start:197 end:1420 PREDICTED: 3-ketoacyl-CoA thiolase, mitochondrial-like [Acyrthosiphon pisum]	2.2663	2.21	1	1	1	1	407	42.3013	8.01611
comp36315_c0;orf1 len=377 frame:3 start:210 end:1340 GK13857 [Drosophila willistoni] &gt;gi	194168996 gb|EDW83897.1| GK13857 [Drosophila willistoni]	2.26186	3.71	1	1	1	2	377	45.3943	5.63037
comp27210_c0;orf1 len=474 frame:-2 start:1424 end:3 myosin-9, putative [Pediculus humanus corporis] &gt;gi	212512229 gb|EEB15037.1| myosin-9, putative [Pediculus humanus corporis]	2.26105	2.53	1	1	1	1	474	54.3752	4.89404
comp31552_c0;orf1	len=387 frame:3 start:3 end:1163 PREDICTED: bromodomain adjacent to zinc finger domain protein 1A-like isoform 2 [Acyrthosiphon pisum]	2.25286	3.89	1	1	1	1	386	43.9304	8.33838
comp35952_c0;orf1 len=224 frame:-1 start:963 end:292 PREDICTED: similar to Protein CREG1 precursor (Cellular repressor of E1A-stimulated genes 1) [Tribolium castaneum] &gt;gi	270002600 gb|EEZ99047.1| hypothetical protein TcasGA2_TC004921 [Tribolium castaneum]	2.25031	4.04	1	1	1	1	223	25.0494	5.78271
comp36186_c0;orf1	len=670 frame:-1 start:2309 end:300 PREDICTED: tectonic-3-like [Nasonia vitripennis]	2.24779	2.09	1	1	1	2	669	75.1416	6.48096
comp953_c0;orf1	len=155 frame:3 start:3 end:467 hypothetical protein TcasGA2_TC010876 [Tribolium castaneum]	2.24594	7.14	1	1	1	1	154	16.9484	5.78271
comp35669_c0;orf1	len=843 frame:2 start:29 end:2557 PREDICTED: hypothetical protein LOC100166736 isoform 2 [Acyrthosiphon pisum]	2.23894	1.9	1	1	1	1	842	93.2434	9.33447
comp478634_c0;	len=69 start:1 end:206; minus strand	2.23641	13.04	1	1	1	1	69	8.17496	4.84326
comp36873_c0;orf1	len=1229 frame:1 start:217 end:3903 PREDICTED: hypothetical protein LOC100122558 [Nasonia vitripennis]	2.22575	1.55	1	1	1	1	1228	134.208	7.84033
comp26187_c0;orf1 len=70 frame:-3 start:210 end:1 GF11945 [Drosophila ananassae] &gt;gi	190620931 gb|EDV36455.1| GF11945 [Drosophila ananassae]	2.2238	20	1	1	1	1	70	8.11515	8.47021
comp34907_c0;orf1	len=654 frame:1 start:64 end:2025 Gamma-tubulin complex component 4 [Camponotus floridanus]	2.22333	2.14	1	1	1	1	653	74.5347	6.49365
comp30031_c0;	len=453 start:700 end:2059; minus strand	2.21463	2.88	1	1	1	1	452	52.231	7.34229
comp236637_c0;	len=41 start:1 end:121; minus strand	2.21207	27.5	1	1	1	1	40	4.49886	4.04346
comp355266_c0;orf1	len=105 frame:2 start:2 end:316 Protein CASC3 [Ascaris suum]	2.21132	15.24	1	1	1	2	105	12.2577	6.15088
comp34418_c0;orf1	len=631 frame:-2 start:2184 end:292 hypothetical protein KGM_19552 [Danaus plexippus]	2.20833	2.06	1	1	1	1	630	70.42	5.79541
comp302091_c0;	len=103 start:1 end:309; minus strand	2.20756	11.65	1	1	1	1	103	10.9113	5.57959
comp17969_c0;	len=76 start:153 end:380; minus strand	2.2049	11.84	1	1	1	1	76	8.43448	4.65283
comp37162_c0;orf1 len=532 frame:2 start:2 end:1597 PREDICTED: similar to tubulin-specific chaperone e [Tribolium castaneum] &gt;gi	270005619 gb|EFA02067.1| hypothetical protein TcasGA2_TC007700 [Tribolium castaneum]	2.20487	2.26	1	1	1	2	531	59.9982	5.64307
comp33726_c0;orf1 len=155 frame:-1 start:799 end:335 mitochondrial acyl carrier protein 1 isoform B [Tribolium castaneum] &gt;gi	270012710 gb|EFA09158.1| mitochondrial acyl carrier protein 1 isoform A [Tribolium castaneum]	2.20454	9.09	1	1	1	1	154	17.3508	5.80811
comp21706_c0;orf1	len=78 frame:2 start:2 end:235 hypothetical protein TcasGA2_TC007679 [Tribolium castaneum]	2.20369	16.67	1	1	1	2	78	8.92992	9.78857
comp30786_c0;orf1	len=778 frame:-2 start:3166 end:833 hypothetical protein SINV_02641 [Solenopsis invicta]	2.20317	1.67	1	1	1	1	777	86.2714	4.94482
comp29542_c0;	len=206 start:1 end:618; minus strand	2.20114	5.37	1	1	1	1	205	23.5258	6.56592
comp32105_c1;orf1 len=255 frame:1 start:154 end:918 conserved hypothetical protein [Pediculus humanus corporis] &gt;gi	212507044 gb|EEB11090.1| conserved hypothetical protein [Pediculus humanus corporis]	2.20098	5.1	1	1	1	1	255	28.2765	5.13525
comp7404_c0;	len=126 start:1 end:377; minus strand	2.20051	10.32	1	1	1	1	126	13.4514	8.104
comp207763_c0;orf1 len=213 frame:-1 start:730 end:92 PREDICTED: similar to enoki mushroom CG11290-PA [Tribolium castaneum] &gt;gi	270012338 gb|EFA08786.1| hypothetical protein TcasGA2_TC006477 [Tribolium castaneum]	2.20046	7.08	1	1	1	1	212	24.1078	9.70068
comp31698_c0;orf1 len=255 frame:3 start:123 end:887 TM2 domain-containing protein-like precursor [Acyrthosiphon pisum] &gt;gi	239788622 dbj|BAH70983.1| ACYPI004489 [Acyrthosiphon pisum]	2.19612	3.54	1	1	1	1	254	28.778	6.7417
comp33120_c0;orf1	len=213 frame:1 start:391 end:1029 Coiled-coil domain-containing protein 25 [Camponotus floridanus]	2.19351	7.55	1	1	1	1	212	24.8956	6.27783
comp36648_c0;orf1	len=856 frame:2 start:2 end:2569 Putative ubiquitin carboxyl-terminal hydrolase FAF-X [Acromyrmex echinatior]	2.19251	1.17	1	1	1	1	855	97.5779	6.3667
comp30073_c0;orf1	len=724 frame:2 start:191 end:2362 PREDICTED: hypothetical protein LOC100744198 isoform 1 [Bombus impatiens]	2.18837	1.8	1	1	1	2	724	78.5472	8.52881
comp442936_c0;orf1	len=97 frame:-2 start:291 end:1 unknown [Pectinophora gossypiella]	2.18733	12.37	1	1	1	1	97	10.9107	8.01611
comp34760_c0;	len=295 start:210 end:1094; minus strand	2.18655	4.76	1	1	1	1	294	32.8279	6.25244
comp36597_c0;	len=193 start:317 end:895; minus strand	2.18051	7.29	1	1	1	2	192	21.485	7.1958
comp32349_c0;orf1 len=225 frame:2 start:80 end:754 deoxycytidylate deaminase [Aedes aegypti] &gt;gi	108869217 gb|EAT33442.1| AAEL014287-PA [Aedes aegypti]	2.17584	6.7	1	1	1	2	224	25.6574	8.19189
comp30623_c0;orf1	len=301 frame:2 start:326 end:1228 PREDICTED: flavin-containing monooxygenase FMO GS-OX3-like [Acyrthosiphon pisum]	2.17458	6	1	1	1	1	300	34.2874	7.86963
comp12594_c0;orf1	len=383 frame:1 start:10 end:1158 cGMP-dependent protein kinase G [Spodoptera exigua]	2.17182	2.61	1	1	1	1	383	43.7673	6.55127
comp188436_c0;orf1 len=180 frame:-3 start:542 end:3 zinc finger protein [Culex quinquefasciatus] &gt;gi	167862727 gb|EDS26110.1| zinc finger protein [Culex quinquefasciatus]	2.171	7.78	1	1	1	1	180	19.8103	4.32275
comp33836_c0;orf1 len=372 frame:-1 start:1240 end:125 PREDICTED: similar to AGAP005418-PA [Tribolium castaneum] &gt;gi	270013520 gb|EFA09968.1| hypothetical protein TcasGA2_TC012126 [Tribolium castaneum]	2.16431	2.96	1	1	1	2	371	41.6006	8.77783
comp399390_c0;orf1	len=150 frame:-3 start:450 end:1 PREDICTED: protein kintoun-like [Nasonia vitripennis]	2.16427	10.67	1	1	1	1	150	17.0917	5.64307
comp29151_c1;orf1	len=496 frame:1 start:1 end:1488 PREDICTED: proton-coupled folate transporter-like [Bombus terrestris]	2.16394	2.02	1	1	1	1	496	55.4357	8.63135
comp27329_c0;orf1	len=311 frame:2 start:602 end:1534 PREDICTED: uncharacterized protein LOC100893464 [Strongylocentrotus purpuratus]	2.16378	3.23	1	1	1	1	310	36.0275	8.89502
comp33685_c0;orf1 len=389 frame:3 start:21 end:1187 glycerophosphoryl diester phosphodiesterase, putative [Pediculus humanus corporis] &gt;gi	212505755 gb|EEB10135.1| glycerophosphoryl diester phosphodiesterase, putative [Pediculus humanus corporis]	2.16299	3.87	1	1	1	1	388	44.5373	6.93213
comp35010_c0;orf1	len=290 frame:-2 start:1462 end:593 PREDICTED: hypothetical protein LOC100679065 [Nasonia vitripennis]	2.15996	3.46	1	1	1	1	289	32.3897	6.01123
comp33243_c0;orf1	len=278 frame:3 start:240 end:1073 Poly(rC)-binding protein 3 [Harpegnathos saltator]	2.15761	5.05	1	1	1	1	277	29.8645	9.01221
comp31182_c1;orf1	len=494 frame:3 start:3 end:1484 Putative glutamate synthase [Acromyrmex echinatior]	2.15749	2.02	1	1	1	1	494	55.8771	6.30322
comp34199_c1;orf1 len=164 frame:-2 start:1036 end:545 conserved hypothetical protein [Culex quinquefasciatus] &gt;gi	167879012 gb|EDS42395.1| conserved hypothetical protein [Culex quinquefasciatus]	2.15728	6.13	1	1	1	1	163	18.2431	4.93213
comp211201_c0;orf1	len=164 frame:3 start:3 end:494 Protein suppressor of forked [Harpegnathos saltator]	2.15456	9.15	1	1	1	2	164	17.6528	5.2749
comp6482_c0;orf1	len=98 frame:-2 start:373 end:80 PREDICTED: zinc finger protein 841-like [Megachile rotundata]	2.15396	13.4	1	1	1	1	97	11.0424	8.89502
comp27398_c0;orf1	len=304 frame:-3 start:912 end:1 Beta-parvin [Camponotus floridanus]	2.15386	4.93	1	1	1	1	304	34.9006	6.21436
comp26535_c0;orf1	len=428 frame:-1 start:1989 end:706 PREDICTED: ER degradation-enhancing alpha-mannosidase-like 2-like [Nasonia vitripennis]	2.15261	5.62	1	1	1	1	427	48.3177	4.61475
comp24371_c1;orf1	len=149 frame:1 start:1 end:447 PREDICTED: hypothetical protein LOC100679702 [Nasonia vitripennis]	2.14965	10.74	1	1	1	1	149	17.6289	5.30029
comp32605_c0;orf1 len=503 frame:1 start:205 end:1713 PREDICTED: similar to eIF2B-gamma protein [Tribolium castaneum] &gt;gi	270013887 gb|EFA10335.1| hypothetical protein TcasGA2_TC012553 [Tribolium castaneum]	2.14957	3.39	1	1	1	1	502	56.5063	7.21045
comp28855_c0;orf1	len=616 frame:-1 start:2043 end:196 PREDICTED: microtubule-associated serine/threonine-protein kinase-like [Acyrthosiphon pisum]	2.14887	2.6	1	1	1	1	615	69.2244	5.97314
comp36500_c0;orf1 len=628 frame:-3 start:1884 end:1 radial spokehead-L, putative [Pediculus humanus corporis] &gt;gi	212517106 gb|EEB19043.1| radial spokehead-L, putative [Pediculus humanus corporis]	2.14738	2.23	1	1	1	1	628	72.5083	4.60205
comp35776_c0;orf1	len=889 frame:2 start:38 end:2704 PREDICTED: hypothetical protein LOC100577817 [Apis mellifera]	2.14734	1.24	1	1	1	2	888	100.958	8.33838
comp28686_c1;orf1	len=262 frame:1 start:1 end:786 PREDICTED: uncharacterized family 31 glucosidase KIAA1161-like [Acyrthosiphon pisum]	2.14621	5.36	1	1	1	1	261	30.1903	8.49951
comp34030_c0;orf1	len=228 frame:3 start:228 end:911 PREDICTED: ras-related protein Rab-11A [Apis mellifera]	2.14391	4.85	1	1	1	1	227	25.7283	6.56592
comp27872_c0;orf1	len=268 frame:1 start:1 end:804 hypothetical protein KGM_04150 [Danaus plexippus]	2.14367	4.85	1	1	1	1	268	28.2443	5.0083
comp32018_c0;orf1 len=288 frame:-3 start:939 end:76 proteasome inhibitor, putative [Pediculus humanus corporis] &gt;gi	212518730 gb|EEB20451.1| proteasome inhibitor, putative [Pediculus humanus corporis]	2.14361	3.48	1	1	1	1	287	31.3598	6.0874
comp25454_c1;orf1	len=210 frame:-3 start:630 end:1 PREDICTED: LOW QUALITY PROTEIN: nucleolar pre-ribosomal-associated protein 1-like [Bombus terrestris]	2.14284	6.67	1	1	1	2	210	23.3621	7.53271
comp199103_c0;orf1	len=82 frame:3 start:3 end:248 hypothetical protein EGK_06650 [Macaca mulatta]	2.14226	19.75	1	1	1	2	81	9.42366	5.38916
comp32038_c0;orf1 len=745 frame:1 start:85 end:2319 PREDICTED: similar to cullin [Tribolium castaneum] &gt;gi	270008911 gb|EFA05359.1| hypothetical protein TcasGA2_TC015524 [Tribolium castaneum]	2.13718	1.34	1	1	1	1	744	85.9495	7.2251
comp35982_c0;orf1	len=451 frame:2 start:2 end:1354 hypothetical protein TcasGA2_TC004346 [Tribolium castaneum]	2.13426	2.89	1	1	1	1	450	50.5771	4.79248
comp6754_c0;	len=232 start:1 end:694; minus strand	2.13383	5.19	1	1	1	1	231	26.0986	5.35107
comp309621_c0;orf1 len=84 frame:-2 start:254 end:3 serine/threonine-protein kinase OSR1 [Culex quinquefasciatus] &gt;gi	167878653 gb|EDS42036.1| serine/threonine-protein kinase OSR1 [Culex quinquefasciatus]	2.13233	11.9	1	1	1	1	84	9.43568	6.27783
comp33409_c1;orf1 len=123 frame:-2 start:826 end:458 Arabinose operon protein araL, putative [Pediculus humanus corporis] &gt;gi	212516146 gb|EEB18190.1| Arabinose operon protein araL, putative [Pediculus humanus corporis]	2.12806	11.48	1	1	1	1	122	13.0326	6.53662
comp11287_c0;orf1	len=243 frame:2 start:161 end:889 PREDICTED: LIM and SH3 domain protein Lasp-like [Apis florea]	2.12754	5.35	1	1	1	1	243	27.2805	8.95361
comp31685_c0;orf1	len=353 frame:3 start:240 end:1298 PREDICTED: protein phosphatase 1 regulatory subunit 7-like [Nasonia vitripennis]	2.12702	3.13	1	1	1	1	352	40.4143	5.21143
comp36231_c0;orf1	len=562 frame:-2 start:1794 end:109 carboxylesterase, partial [Laodelphax striatella]	2.12608	1.6	1	1	1	1	561	62.5647	5.70654
comp37017_c0;orf1	len=828 frame:3 start:3 end:2486 PREDICTED: centrosomal protein of 135 kDa-like [Apis florea]	2.12584	1.57	1	1	1	1	828	95.7915	5.36377
comp31530_c0;orf1	len=299 frame:-2 start:1309 end:413 PREDICTED: similar to serine protease [Tribolium castaneum]	2.12223	5.7	1	1	1	1	298	33.2169	8.07471
comp14936_c0;orf1 len=378 frame:-1 start:1965 end:832 RecName: Full=Lachesin; Flags: Precursor &gt;gi	294841 gb|AAC37185.1| lachesin [Schistocerca americana]	2.1205	2.65	1	1	1	1	377	42.1096	7.54736
comp35697_c0;orf1	len=54 frame:2 start:143 end:304 PREDICTED: glutamate dehydrogenase, mitochondrial-like [Megachile rotundata]	2.1192	18.87	1	1	1	1	53	6.18809	8.11865
comp37010_c0;orf1 len=411 frame:1 start:136 end:1368 PREDICTED: similar to CG5044 CG5044-PA [Tribolium castaneum] &gt;gi	270000935 gb|EEZ97382.1| hypothetical protein TcasGA2_TC011207 [Tribolium castaneum]	2.1187	2.68	1	1	1	1	410	45.3854	7.03467
comp204016_c0;	len=69 start:1 end:206; minus strand	2.11626	26.47	1	1	1	1	68	7.49478	8.57275
comp207230_c0;orf1	len=55 frame:3 start:93 end:257 PREDICTED: hypothetical protein LOC100165401 [Acyrthosiphon pisum]	2.11482	29.09	1	1	1	1	55	5.76093	8.33838
comp23941_c0;orf1	len=261 frame:2 start:239 end:1021 PREDICTED: coiled-coil domain-containing protein 102A-like [Megachile rotundata]	2.11251	5.75	1	1	1	1	261	29.8176	4.99561
comp31470_c0;orf1 len=253 frame:-3 start:1113 end:355 conserved hypothetical protein [Pediculus humanus corporis] &gt;gi	212513005 gb|EEB15655.1| conserved hypothetical protein [Pediculus humanus corporis]	2.10979	6.75	1	1	1	1	252	28.3683	7.82568
comp32927_c0;orf1	len=215 frame:-3 start:1783 end:1139 Eukaryotic translation initiation factor 4E type 3 [Crassostrea gigas]	2.10978	7.01	1	1	1	1	214	24.8226	6.68311
comp26077_c0;	len=390 start:1 end:1167; minus strand	2.10928	3.85	1	1	1	1	390	43.4612	4.84326
comp35264_c0;orf1 len=381 frame:-1 start:1144 end:2 PREDICTED: similar to ran gtpase-activating protein [Tribolium castaneum] &gt;gi	270003723 gb|EFA00171.1| hypothetical protein TcasGA2_TC002993 [Tribolium castaneum]	2.10792	3.15	1	1	1	1	381	40.7629	4.84326
comp33734_c0;orf1	len=326 frame:-1 start:1435 end:458 PREDICTED: hypothetical protein LOC100121576 [Nasonia vitripennis]	2.10711	5.23	1	1	1	1	325	37.5243	5.61768
comp35204_c1;orf1	len=246 frame:2 start:32 end:769 PREDICTED: charged multivesicular body protein 5-like [Nasonia vitripennis]	2.10427	6.53	1	1	1	1	245	27.7948	4.99561
comp23290_c0;	len=207 start:120 end:740; minus strand	2.10241	5.83	1	1	1	1	206	23.9018	4.90674
comp31387_c0;orf1 len=430 frame:2 start:2 end:1291 hypothetical protein AaeL_AAEL012615 [Aedes aegypti] &gt;gi	108870973 gb|EAT35198.1| AAEL012615-PA [Aedes aegypti]	2.10227	4.2	1	1	1	1	429	50.2541	7.28369
comp30324_c0;orf1	len=233 frame:3 start:3 end:701 serine protease P146 [Tribolium castaneum]	2.09764	4.72	1	1	1	1	233	25.0879	6.07471
comp233796_c0;orf1	len=130 frame:-3 start:390 end:1 ACYPI001427 [Acyrthosiphon pisum]	2.09689	11.54	1	1	1	1	130	14.6066	5.51611
comp36680_c0;orf1	len=449 frame:-1 start:3175 end:1829 COP9 signalosome complex subunit 3 [Harpegnathos saltator]	2.09622	3.57	1	1	1	1	448	49.9642	5.61768
comp31253_c0;orf2	len=32 frame:1 start:775 end:870 PREDICTED: acetyl-coenzyme A transporter 1-like [Bombus impatiens]	2.09557	48.39	1	1	1	1	31	3.51681	4.75439
comp35798_c0;orf1	len=321 frame:-3 start:1721 end:759 UBX domain-containing protein [Locusta migratoria manilensis]	2.09476	3.13	1	1	1	1	320	37.2154	5.52881
comp35197_c0;orf1 len=159 frame:2 start:338 end:814 6-pyruvoyltetrahydropterin synthase, putative [Aedes aegypti] &gt;gi	157121015 ref|XP_001653732.1| 6-pyruvoyltetrahydropterin synthase, putative [Aedes aegypti] &gt;gi|108882978|gb|EAT47203.1| AAEL001642-PA [Aedes aegypti] &gt;gi|403182440|gb|EJY57388.1| AAEL001642-PB [Aedes aegypti]	2.09409	7.59	1	1	1	1	158	18.3402	6.87354
comp34156_c0;	len=114 start:854 end:1193; minus strand	2.09079	12.39	1	1	1	1	113	12.4346	5.16064
comp25639_c0;orf1 len=246 frame:-3 start:740 end:3 kif1, putative [Pediculus humanus corporis] &gt;gi	212512374 gb|EEB15163.1| kif1, putative [Pediculus humanus corporis]	2.08967	4.88	1	1	1	1	246	28.6063	5.42725
comp29838_c0;orf1	len=1092 frame:1 start:1 end:3276 hypothetical protein TcasGA2_TC000119 [Tribolium castaneum]	2.08964	1.47	1	1	1	1	1091	123.926	5.71924
comp34490_c0;	len=244 start:1039 end:1770; minus strand	2.08856	4.94	1	1	1	1	243	26.7582	5.2749
comp35249_c0;orf1 len=514 frame:2 start:242 end:1783 conserved hypothetical protein [Pediculus humanus corporis] &gt;gi	212517061 gb|EEB19008.1| conserved hypothetical protein [Pediculus humanus corporis]	2.08721	2.14	1	1	1	1	513	56.3844	8.08936
comp36111_c0;orf1	len=124 frame:2 start:50 end:421 Ubiquitin-conjugating enzyme E2 Q1 [Harpegnathos saltator]	2.08536	8.87	1	1	1	1	124	14.024	7.37158
comp31265_c0;orf1 len=371 frame:-1 start:1219 end:107 geranylgeranyltransferase type I beta subunit [Bombyx mori] &gt;gi	298354673 dbj|BAJ09607.1| geranylgeranyltransferase type I beta subunit [Bombyx mori]	2.08055	4.32	1	1	1	1	370	41.1902	6.99072
comp37122_c0;orf2	len=711 frame:2 start:170 end:2302 PREDICTED: hypothetical protein LOC100164298 [Acyrthosiphon pisum]	2.07979	1.83	1	1	1	1	710	81.4031	8.25049
comp31148_c0;orf1	len=111 frame:1 start:370 end:702 10 kDa heat shock protein [Lygus hesperus]	2.07544	9.09	1	1	1	1	110	12.0876	7.40088
comp31537_c0;orf1 len=223 frame:-1 start:1782 end:1114 mitotic spindle assembly checkpoint protein MAD2 [Acyrthosiphon pisum] &gt;gi	239790656 dbj|BAH71876.1| ACYPI004152 [Acyrthosiphon pisum]	2.06963	5.86	1	1	1	1	222	25.616	5.66846
comp34756_c0;orf1 len=488 frame:1 start:16 end:1479 Alanine aminotransferase, putative [Pediculus humanus corporis] &gt;gi	212515373 gb|EEB17528.1| Alanine aminotransferase, putative [Pediculus humanus corporis]	2.06935	2.26	1	1	1	1	487	54.9419	7.37158
comp32008_c0;orf1 len=577 frame:2 start:2 end:1732 PREDICTED: similar to eukaryotic peptide chain release factor GTP-binding subunit [Tribolium castaneum] &gt;gi	270004497 gb|EFA00945.1| hypothetical protein TcasGA2_TC003854 [Tribolium castaneum]	2.06867	2.6	1	1	1	1	576	62.3303	8.60205
comp29324_c0;orf1 len=240 frame:-3 start:757 end:38 GI15367 [Drosophila mojavensis] &gt;gi	193907922 gb|EDW06789.1| GI15367 [Drosophila mojavensis]	2.06843	5.86	1	1	1	1	239	27.4539	5.46533
comp30390_c0;orf1 len=130 frame:2 start:116 end:505 hypothetical protein TRIADDRAFT_58974 [Trichoplax adhaerens] &gt;gi	190582520 gb|EDV22593.1| hypothetical protein TRIADDRAFT_58974 [Trichoplax adhaerens]	2.06832	7.75	1	1	1	1	129	15.1329	8.90967
comp29571_c0;	len=56 start:289 end:457; minus strand	2.06513	30.91	1	1	1	1	55	6.23491	6.49365
comp435904_c0;orf1	len=79 frame:2 start:2 end:238 calcium/calmodulin-dependent protein kinase II isoform D [Periplaneta americana]	2.06063	11.39	1	1	1	1	79	9.15583	8.52881
comp28735_c1;	len=158 start:1 end:471; minus strand	2.06008	7.01	1	1	1	2	157	17.5017	4.95752
comp11989_c0;orf2	len=77 frame:-2 start:508 end:278 Transposable element Tc3 transposase [Camponotus floridanus]	2.05995	14.47	1	1	1	1	76	8.86239	4.95752
comp36232_c0;orf1	len=681 frame:2 start:476 end:2518 PREDICTED: hexosaminidase D-like [Acyrthosiphon pisum]	2.05875	1.91	1	1	1	1	680	75.6	6.93213
comp37183_c0;orf1	len=946 frame:-3 start:3875 end:1038 Intersectin-1 [Acromyrmex echinatior]	2.05869	1.48	1	1	1	1	945	106.048	5.19873
comp36763_c0;orf1	len=506 frame:-3 start:1797 end:280 UPF0609 protein [Acromyrmex echinatior]	2.05401	2.97	1	1	1	1	505	57.5853	8.23584
comp34755_c0;orf1	len=934 frame:-2 start:2889 end:88 PREDICTED: LOW QUALITY PROTEIN: periodic tryptophan protein 2 homolog [Apis florea]	2.05214	1.18	1	1	1	1	933	104.308	5.78271
comp17636_c0;orf1 len=132 frame:-3 start:838 end:443 abrupt protein, putative [Pediculus humanus corporis] &gt;gi	212509940 gb|EEB13219.1| abrupt protein, putative [Pediculus humanus corporis]	2.05189	9.92	1	1	1	1	131	14.8935	7.02002
comp29107_c1;	len=283 start:1116 end:1965; minus strand	2.0497	4.61	1	1	1	1	282	32.7049	4.88135
comp24518_c0;orf1	len=153 frame:2 start:2 end:460 PREDICTED: DNA-3-methyladenine glycosylase-like [Nasonia vitripennis]	2.04912	7.19	1	1	1	1	153	17.6237	7.98682
comp27739_c0;orf1	len=1032 frame:2 start:536 end:3631 PREDICTED: hypothetical protein LOC100164977 [Acyrthosiphon pisum]	2.04848	1.45	1	1	1	1	1031	113.42	4.70361
comp17200_c0;	len=30 start:1 end:88; minus strand	2.04738	48.28	1	1	1	1	29	3.29779	8.6167
comp1914_c0;	len=179 start:14 end:551; minus strand	2.04581	8.99	1	1	1	1	178	20.32	4.56396
comp35815_c0;orf1	len=569 frame:-2 start:2006 end:300 histone acetyltransferase [Nilaparvata lugens]	2.04416	2.11	1	1	1	1	568	64.7672	8.70459
comp36809_c0;orf1	len=735 frame:2 start:80 end:2284 PREDICTED: long-chain-fatty-acid--CoA ligase ACSBG2-like [Acyrthosiphon pisum]	2.04364	2.18	1	1	1	1	734	80.8514	6.65381
comp28040_c0;orf1 len=173 frame:-3 start:1179 end:661 PREDICTED: protein phosphatase 1 regulatory subunit 14B-like [Apis mellifera] &gt;gi	380020757 ref|XP_003694245.1| PREDICTED: protein phosphatase 1 regulatory subunit 14B-like isoform 1 [Apis florea] &gt;gi|380020759|ref|XP_003694246.1| PREDICTED: protein phosphatase 1 regulatory subunit 14B-like isoform 2 [Apis florea]	2.04132	4.65	1	1	1	1	172	19.7231	7.89893
comp965_c0;orf1	len=309 frame:-3 start:929 end:3 hypothetical protein SINV_06466 [Solenopsis invicta]	2.03926	2.27	1	1	1	1	309	35.2516	6.43018
comp34160_c0;	len=257 start:195 end:965; minus strand	2.03833	6.67	1	1	1	1	255	28.7407	4.4751
comp29658_c1;orf1 len=120 frame:2 start:257 end:616 acylphosphatase, putative [Acyrthosiphon pisum] &gt;gi	239792721 dbj|BAH72669.1| ACYPI001868 [Acyrthosiphon pisum]	2.03824	9.24	1	1	1	1	119	13.3468	8.63135
comp30280_c0;orf1 len=369 frame:1 start:109 end:1215 aspartylglucosaminidase [Bombyx mori] &gt;gi	110645051 gb|ABG81362.1| aspartylglucosaminidase [Bombyx mori]	2.03697	3.8	1	1	1	1	368	39.7878	6.97607
comp36189_c0;orf1	len=481 frame:-3 start:1816 end:374 Zgc:136471 protein [Danio rerio]	2.03693	2.29	1	1	1	1	480	54.308	9.02686
comp33751_c0;orf1	len=142 frame:3 start:90 end:515 PREDICTED: 28S ribosomal protein S33, mitochondrial-like [Bombus terrestris]	2.03637	9.22	1	1	1	1	141	16.9311	9.94971
comp565434_c0;orf1	len=71 frame:1 start:1 end:213 hypothetical protein AND_19636 [Anopheles darlingi]	2.03356	21.13	1	1	1	1	71	7.99363	7.54736
comp220190_c0;orf1	len=139 frame:-1 start:419 end:3 PREDICTED: uncharacterized protein LOC580085 [Strongylocentrotus purpuratus]	2.03254	10.07	1	1	1	1	139	16.5946	8.66064
comp33220_c2;orf1 len=170 frame:-2 start:510 end:1 GI13269 [Drosophila mojavensis] &gt;gi	193919624 gb|EDW18491.1| GI13269 [Drosophila mojavensis]	2.03181	10.59	1	1	1	1	170	19.1273	6.94678
comp32991_c0;orf1	len=658 frame:2 start:2 end:1975 PREDICTED: hypothetical protein LOC100740133 [Bombus impatiens]	2.03126	2.13	1	1	1	1	657	73.7594	5.68115
comp26854_c0;orf1	len=411 frame:-2 start:1233 end:1 PREDICTED: hypothetical protein LOC408358 [Apis mellifera]	2.03123	2.68	1	1	1	1	411	46.7844	5.07178
comp111007_c0;	len=212 start:626 end:1260; minus strand	2.03068	6.64	1	1	1	1	211	23.791	5.13525
comp29930_c0;orf1	len=211 frame:-1 start:724 end:92 PREDICTED: 40S ribosomal protein S8-like [Megachile rotundata]	2.03044	6.19	1	1	1	1	210	24.1402	10.7554
comp33745_c0;orf1 len=690 frame:-3 start:2288 end:219 Armadillo repeat-containing protein, putative [Pediculus humanus corporis] &gt;gi	212513132 gb|EEB15760.1| Armadillo repeat-containing protein, putative [Pediculus humanus corporis]	2.02986	2.03	1	1	1	1	689	78.6439	9.0415
comp32772_c0;orf1 len=1222 frame:3 start:117 end:3782 uncharacterized protein LOC406563 [Danio rerio] &gt;gi	46249740 gb|AAH68429.1| Zgc:85936 [Danio rerio]	2.02931	1.39	1	1	1	1	1221	137.947	5.47803
comp32081_c0;	len=721 start:334 end:2497; minus strand	2.02897	2.08	1	1	1	1	720	83.5674	8.38232
comp18329_c0;orf1	len=264 frame:1 start:1 end:792 PREDICTED: hypothetical protein LOC100574156 [Acyrthosiphon pisum]	2.02824	7.58	1	1	1	1	264	30.2567	9.27588
comp19839_c0;	len=109 start:32 end:358; minus strand	2.02598	13.89	1	1	1	1	108	12.0693	8.11865
comp25565_c0;	len=77 start:320 end:548; minus strand	2.02555	17.11	1	1	1	1	76	8.72937	9.70068
comp10736_c0;orf1	len=76 frame:-3 start:228 end:1 cryptochrome precursor [Dianemobius nigrofasciatus]	2.02251	15.79	1	1	1	1	76	8.77846	7.84033
comp37077_c0;orf1	len=1015 frame:-3 start:3346 end:302 reverse transcriptase [Aedes aegypti]	2.02109	1.18	1	1	1	1	1014	116.654	9.17334
comp29179_c0;	len=55 start:1 end:166; minus strand	2.02009	24.07	1	1	1	1	54	6.10784	4.37354
comp35966_c0;orf1 len=692 frame:-2 start:2237 end:162 class A rhodopsin-like G-protein coupled receptor GPRpgn, putative [Pediculus humanus corporis] &gt;gi	212514493 gb|EEB16807.1| class A rhodopsin-like G-protein coupled receptor GPRpgn, putative [Pediculus humanus corporis]	2.01943	2.17	1	1	1	1	691	78.4193	6.94678
comp35417_c3;orf1	len=330 frame:-3 start:1607 end:618 Putative trna nucleotidyltransferase/polya polymerase [Rhipicephalus pulchellus]	2.01757	5.17	1	1	1	1	329	37.9344	6.80029
comp33914_c0;orf1	len=310 frame:-1 start:930 end:1 unknown [Dendroctonus ponderosae]	2.01748	5.16	1	1	1	1	310	34.7419	8.66064
comp101949_c0;orf1	len=230 frame:3 start:24 end:713 PREDICTED: muscle-specific homeobox-like protein-like [Saccoglossus kowalevskii]	2.01747	6.99	1	1	1	1	229	26.0571	10.0962
comp194113_c0;	len=60 start:1 end:180; minus strand	2.01738	18.33	1	1	1	1	60	7.07929	4.41162
comp34283_c0;orf1	len=497 frame:-1 start:3040 end:1550 PREDICTED: signal transducing adapter molecule 1-like [Megachile rotundata]	2.01409	4.03	1	1	1	1	496	54.8711	4.91943
comp19455_c0;orf1 len=434 frame:2 start:2 end:1303 mediator of RNA polymerase II transcription subunit, putative [Pediculus humanus corporis] &gt;gi	212515706 gb|EEB17804.1| mediator of RNA polymerase II transcription subunit, putative [Pediculus humanus corporis]	2.01339	2.3	1	1	1	1	434	46.2826	9.20264
comp35720_c0;orf1	len=255 frame:-3 start:884 end:120 PREDICTED: hypothetical protein LOC100748299 [Bombus impatiens]	2.01331	3.15	1	1	1	1	254	28.8811	10.0815
comp28698_c0;orf1	len=171 frame:-3 start:773 end:261 hypothetical protein TcasGA2_TC000026 [Tribolium castaneum]	2.01304	9.41	1	1	1	1	170	18.9524	9.18799
comp35986_c0;orf1	len=306 frame:3 start:159 end:1076 Sparc [Schistocerca gregaria]	2.0121	2.62	1	1	1	1	305	35.904	5.50342
comp3265_c0;orf1	len=157 frame:-2 start:472 end:2 PREDICTED: similar to zinc finger protein [Tribolium castaneum]	2.01185	11.46	1	1	1	1	157	16.428	10.4331
comp33408_c0;orf1 len=266 frame:3 start:159 end:956 hypothetical protein BRAFLDRAFT_71713 [Branchiostoma floridae] &gt;gi	229289323 gb|EEN60009.1| hypothetical protein BRAFLDRAFT_71713 [Branchiostoma floridae]	2.01115	5.66	1	1	1	1	265	30.7921	8.32373
comp35628_c0;orf1	len=384 frame:3 start:270 end:1421 PREDICTED: hypothetical protein LOC100118256 [Nasonia vitripennis]	2.01112	2.87	1	1	1	1	383	43.6803	5.03369
comp6022_c0;orf1	len=141 frame:-2 start:423 end:1 PREDICTED: dnaJ homolog subfamily C member 16-like [Nasonia vitripennis]	2.01054	9.22	1	1	1	1	141	16.4757	10.6089
comp32766_c0;orf1	len=681 frame:2 start:83 end:2125 PREDICTED: WD repeat-containing protein 48-like isoform 1 [Bombus terrestris]	2.00964	2.06	1	1	1	1	680	75.7864	7.79639
comp22913_c0;orf1	len=338 frame:2 start:2 end:1015 putative ADP/ATP translocase [Graphocephala atropunctata]	2.00873	4.45	1	1	1	1	337	37.3941	9.46631
comp34085_c0;orf1	len=216 frame:1 start:49 end:696 PREDICTED: hypothetical protein LOC100167132 [Acyrthosiphon pisum]	2.00755	4.19	1	1	1	1	215	25.3164	8.90967
comp35911_c0;orf1 len=580 frame:-3 start:1740 end:1 hypothetical protein Phum_PHUM578830 [Pediculus humanus corporis] &gt;gi	212517670 gb|EEB19523.1| hypothetical protein Phum_PHUM578830 [Pediculus humanus corporis]	2.00717	1.72	1	1	1	1	580	66.2656	7.88428
comp24223_c0;orf1	len=422 frame:-3 start:1268 end:3 hypothetical protein KGM_16967 [Danaus plexippus]	2.00623	2.37	1	1	1	1	422	46.5916	7.79639
comp4630_c0;orf1 len=279 frame:2 start:2 end:838 PREDICTED: acetyl-CoA carboxylase-like isoform 2 [Acyrthosiphon pisum] &gt;gi	328714417 ref|XP_003245353.1| PREDICTED: acetyl-CoA carboxylase-like isoform 3 [Acyrthosiphon pisum]	2.00329	3.94	1	1	1	1	279	30.6913	6.41748
comp33885_c1;orf1	len=427 frame:-3 start:1408 end:128 PREDICTED: BTB/POZ domain-containing protein 2-like [Bombus terrestris]	2.00191	5.63	1	1	1	1	426	48.8007	7.06396
comp229379_c0;orf1 len=240 frame:-1 start:720 end:1 PREDICTED: similar to cell division control protein [Tribolium castaneum] &gt;gi	270001087 gb|EEZ97534.1| hypothetical protein TcasGA2_TC011382 [Tribolium castaneum]	2.00118	7.08	1	1	1	1	240	27.0531	9.49561

## Sheet: MRT-2
Accession	Description	Score	Coverage	# Proteins	# Unique Peptides	# Peptides	# PSMs	# AAs	MW [kDa]	calc. pI
comp35438_c2;orf1	len=291 frame:3 start:942 end:1814 hypothetical protein KGM_01730 [Danaus plexippus]	487.711	61.38	1	13	13	160	290	32.4443	5.12256
comp34697_c0;orf1 len=245 frame:2 start:266 end:1000 GD20518 [Drosophila simulans] &gt;gi	194199529 gb|EDX13105.1| GD20518 [Drosophila simulans]	451.929	61.48	1	10	10	154	244	27.7501	6.44287
comp36779_c1;orf1	len=369 frame:3 start:276 end:1382 serine protease P135 [Tribolium castaneum]	443.749	40.76	2	11	11	175	368	41.7489	6.84424
comp36780_c0;orf1	len=679 frame:2 start:80 end:2116 PREDICTED: heat shock 70 kDa protein cognate 3-like [Nasonia vitripennis]	342.156	36.14	3	18	21	105	678	75.4088	5.51611
comp36591_c0;orf1	len=472 frame:3 start:168 end:1583 Serine protease easter [Harpegnathos saltator]	329.836	43.52	1	15	15	105	471	52.998	6.56592
comp36824_c1;orf1	len=737 frame:3 start:288 end:2498 carboxylesterase-6 [Laodelphax striatella]	286.243	34.65	1	22	22	87	736	85.7339	5.31299
comp37068_c0;	len=1942 start:136 end:5962; minus strand	281.735	25.33	1	40	40	86	1942	221.228	5.8335
comp36121_c0;orf1	len=629 frame:-3 start:2000 end:114 carboxylesterase, partial [Laodelphax striatella]	260.671	37.74	1	21	21	85	628	71.7231	5.87158
comp27138_c0;orf1 len=406 frame:2 start:53 end:1270 GK23922 [Drosophila willistoni] &gt;gi	194160659 gb|EDW75560.1| GK23922 [Drosophila willistoni]	258.29	46.67	1	13	13	94	405	45.8289	5.35107
comp32521_c0;orf1	len=349 frame:3 start:363 end:1409 Serine protease easter [Harpegnathos saltator]	211.903	35.06	1	10	10	59	348	39.1826	5.63037
comp18732_c0;orf1	len=657 frame:-2 start:2161 end:191 heat shock cognate protein 70 [Nilaparvata lugens]	202.684	37.04	4	16	21	67	656	71.6296	5.71924
comp35955_c1;orf1	len=711 frame:-3 start:2226 end:94 juvenile hormone esterase [Nilaparvata lugens]	189.512	24.65	1	16	16	60	710	81.9273	7.09326
comp34752_c0;orf1	len=329 frame:1 start:343 end:1329 Serine protease easter [Harpegnathos saltator]	187.785	55.49	1	13	13	58	328	37.2898	5.78271
comp34753_c0;orf1 len=306 frame:-1 start:1148 end:231 GI16850 [Drosophila mojavensis] &gt;gi	193918483 gb|EDW17350.1| GI16850 [Drosophila mojavensis]	184.826	24.59	1	4	4	54	305	33.7093	8.38232
comp36236_c0;orf1	len=528 frame:-1 start:3531 end:1948 Protein disulfide-isomerase [Harpegnathos saltator]	178.476	29.98	1	15	15	56	527	59.6043	4.85596
comp36908_c0;orf1	len=815 frame:-2 start:2604 end:160 endoplasmin [Locusta migratoria]	151.504	30.71	1	20	20	45	814	92.9096	4.99561
comp36614_c0;orf1	len=853 frame:3 start:81 end:2639 elongation factor 2 [Schistocerca gregaria]	150.414	25.59	1	21	21	50	852	95.5026	6.60986
comp35980_c1;orf1	len=340 frame:-2 start:3135 end:2116 Serine protease easter [Camponotus floridanus]	148.275	49.26	1	14	14	59	339	37.6342	7.76709
comp36473_c0;orf1 len=917 frame:-2 start:3819 end:1069 PREDICTED: similar to ebna2 binding protein P100 [Tribolium castaneum] &gt;gi	270003672 gb|EFA00120.1| hypothetical protein TcasGA2_TC002936 [Tribolium castaneum]	142.943	24.45	1	15	15	42	916	103.799	8.35303
comp36619_c0;orf1	len=517 frame:2 start:44 end:1594 catalase [Nilaparvata lugens]	140.485	28.1	1	10	10	53	516	58.0418	8.19189
comp28726_c0;orf1	len=748 frame:-3 start:2585 end:342 heat shock protein 90 [Nilaparvata lugens]	140.445	28.38	2	18	18	50	747	85.6062	5.05908
comp32043_c0;orf1 len=812 frame:2 start:113 end:2548 PREDICTED: similar to transitional endoplasmic reticulum ATPase TER94 isoform 1 [Tribolium castaneum] &gt;gi	270011017 gb|EFA07465.1| transitional endoplasmic reticulum ATPase TER94 [Tribolium castaneum]	138.935	23.67	2	15	15	43	811	90.1102	5.5542
comp32424_c0;orf1	len=712 frame:-1 start:2360 end:225 juvenile hormone esterase [Nilaparvata lugens]	138.082	16.46	1	11	11	46	711	80.8091	7.95752
comp35627_c0;	len=268 start:1069 end:1872; minus strand	137.821	34.83	1	7	7	47	267	30.5475	4.56396
comp29827_c0;orf1 len=380 frame:2 start:338 end:1477 RecName: Full=Actin, clone 403; Flags: Precursor &gt;gi	5668 emb|CAA36838.1| unnamed protein product [Artemia sp.]	134.889	37.2	3	12	12	40	379	42.146	5.59229
comp36880_c0;orf1	len=616 frame:3 start:72 end:1919 ATPase [Homo sapiens]	133.195	38.86	1	19	19	40	615	68.1886	5.45264
comp36454_c0;orf1 len=412 frame:3 start:21 end:1256 hypothetical protein BRAFLDRAFT_74093 [Branchiostoma floridae] &gt;gi	229285255 gb|EEN55983.1| hypothetical protein BRAFLDRAFT_74093 [Branchiostoma floridae]	132.189	23.6	1	8	10	43	411	45.912	5.12256
comp35848_c0;orf1	len=342 frame:1 start:319 end:1344 AAEL003219-PA [Aedes aegypti]	127.43	21.41	1	5	5	38	341	37.9078	5.57959
comp35000_c0;orf1	len=341 frame:-3 start:1158 end:136 hemolymph proteinase 5 [Danaus plexippus]	125.591	27.06	1	7	7	60	340	38.4654	6.45557
comp32861_c0;orf1	len=452 frame:2 start:170 end:1525 tubulin [Laodelphax striatella]	123.314	26.39	3	6	10	45	451	50.0676	5.23682
comp35060_c0;orf1	len=989 frame:-2 start:2968 end:2 Protein transport protein Sec24C [Acromyrmex echinatior]	121.032	11.22	1	7	7	38	989	108.835	7.28369
comp31466_c0;orf1	len=230 frame:1 start:94 end:783 PREDICTED: protein canopy-1-like [Apis mellifera]	118.239	43.67	1	9	9	34	229	26.4396	4.39893
comp34149_c0;orf1	len=344 frame:-2 start:1118 end:87 serine protease P135 [Tribolium castaneum]	112.317	24.78	1	7	7	44	343	38.7608	6.88818
comp34738_c0;orf1	len=423 frame:3 start:6 end:1274 ACYPI005016 [Acyrthosiphon pisum]	103.593	20.38	1	7	7	28	422	47.9004	7.23975
comp36808_c0;orf1 len=989 frame:-1 start:5528 end:2562 150 kDa oxygen-regulated protein precursor, putative [Pediculus humanus corporis] &gt;gi	212518390 gb|EEB20143.1| 150 kDa oxygen-regulated protein precursor, putative [Pediculus humanus corporis]	103.18	18.32	1	14	14	33	988	110.176	5.42725
comp34701_c0;orf1	len=341 frame:-1 start:1187 end:165 Serine protease easter [Harpegnathos saltator]	103.031	29.12	1	6	6	35	340	37.9789	5.12256
comp34548_c0;orf1	len=1050 frame:-2 start:3874 end:725 hypothetical protein TcasGA2_TC011512 [Tribolium castaneum]	102.76	15.06	1	12	12	28	1049	116.228	5.46533
comp34893_c0;orf1	len=451 frame:2 start:167 end:1519 tubulin [Laodelphax striatella]	102.518	12.89	2	2	5	38	450	50.3363	4.86865
comp36280_c0;orf1	len=509 frame:-2 start:2535 end:1009 protein disulfide-isomerase [Schistocerca gregaria]	101.828	27.17	1	11	11	36	508	57.362	5.8335
comp36387_c0;orf1	len=389 frame:1 start:259 end:1425 putative CG5976 [Heliconius melpomene]	100.003	16.24	1	5	5	37	388	44.4852	6.16357
comp33047_c0;orf1 len=278 frame:3 start:3 end:836 GI16850 [Drosophila mojavensis] &gt;gi	193918483 gb|EDW17350.1| GI16850 [Drosophila mojavensis]	97.817	39.21	1	7	7	28	278	29.265	4.84326
comp36776_c0;orf1	len=332 frame:1 start:1258 end:2253 Serine protease easter [Harpegnathos saltator]	96.2963	20.24	1	7	7	31	331	36.9345	5.17334
comp30535_c0;orf1 len=500 frame:3 start:3 end:1502 conserved hypothetical protein [Pediculus humanus corporis] &gt;gi	212512012 gb|EEB14859.1| conserved hypothetical protein [Pediculus humanus corporis]	95.8169	27.05	1	6	6	53	499	54.0709	6.23975
comp34822_c0;orf1 len=777 frame:-3 start:2509 end:179 PREDICTED: similar to protein transport protein sec23 [Tribolium castaneum] &gt;gi	270009872 gb|EFA06320.1| hypothetical protein TcasGA2_TC009191 [Tribolium castaneum]	94.8276	21.91	1	13	13	30	776	86.8131	6.78564
comp29370_c0;orf1	len=230 frame:-1 start:691 end:2 hypothetical protein SINV_04142 [Solenopsis invicta]	93.78	44.78	1	9	9	29	230	26.0767	6.771
comp36891_c0;orf1	len=419 frame:2 start:86 end:1342 PREDICTED: calreticulin isoform 1 [Apis mellifera]	93.479	33.01	1	11	11	26	418	48.1153	4.65283
comp37372_c0;orf1	len=154 frame:1 start:121 end:582 unknown unsecreted protein [Papilio polytes]	91.355	28.1	1	2	2	32	153	17.014	4.76709
comp34157_c0;orf1	len=703 frame:-1 start:2974 end:866 PREDICTED: paramyosin, long form-like [Megachile rotundata]	91.33	20.23	1	12	12	27	702	82.1173	5.5542
comp36064_c0;orf1	len=463 frame:-3 start:1815 end:427 serine protease P43 [Tribolium castaneum]	91.2572	20.78	1	8	8	30	462	51.5545	6.7417
comp35084_c0;orf1	len=503 frame:-3 start:2300 end:792 vacuolar V-type H(+)-ATPase B subunit [Helicoverpa armigera]	91.1802	19.52	1	8	8	31	502	55.6215	5.35107
comp36693_c0;orf1	len=331 frame:1 start:43 end:1035 Serine protease easter [Harpegnathos saltator]	90.095	23.94	1	5	6	28	330	36.591	5.04639
comp34872_c0;orf1	len=828 frame:3 start:150 end:2633 PREDICTED: heat shock 70 kDa protein 4L-like [Acyrthosiphon pisum]	90.0199	25.88	1	14	14	39	827	91.6695	5.45264
comp36944_c0;orf1	len=1176 frame:3 start:3 end:3530 PREDICTED: putative glutamate synthase [NADPH]-like [Acyrthosiphon pisum]	87.6885	9.96	1	7	7	31	1175	127.371	7.07861
comp34873_c0;orf1	len=732 frame:-2 start:2619 end:424 PREDICTED: dipeptidyl peptidase 3-like [Nasonia vitripennis]	86.3231	18.19	1	10	10	28	731	82.5317	5.87158
comp34679_c0;orf1 len=363 frame:1 start:34 end:1122 limpet, isoform J [Drosophila melanogaster] &gt;gi	318069230 gb|ADV37558.1| limpet, isoform J [Drosophila melanogaster]	85.0907	36.46	1	10	10	24	362	41.342	7.69385
comp34811_c0;orf1	len=611 frame:-2 start:3384 end:1552 hypothetical protein DAPPUDRAFT_304467 [Daphnia pulex]	83.0919	18.03	1	10	10	26	610	67.6406	7.29834
comp36557_c0;orf1	len=652 frame:-2 start:2713 end:758 carboxylesterase, partial [Laodelphax striatella]	82.916	20.43	1	12	12	28	651	75.4659	6.30322
comp32919_c0;orf1	len=678 frame:3 start:117 end:2150 carboxylesterase-6 [Laodelphax striatella]	82.7552	17.73	1	10	10	27	677	78.9857	5.08447
comp29294_c0;orf1	len=326 frame:1 start:121 end:1098 receptor for activated protein kinase C [Laodelphax striatella]	80.1997	39.08	1	10	10	26	325	36.7453	7.47412
comp36721_c0;orf1	len=448 frame:1 start:88 end:1431 tubulin, beta 2C-like [Saccoglossus kowalevskii]	79.6936	17.67	1	3	7	26	447	50.1941	4.89404
comp36542_c0;orf1	len=790 frame:3 start:105 end:2474 PREDICTED: threonyl-tRNA synthetase, cytoplasmic-like [Acyrthosiphon pisum]	78.5649	18.12	1	10	11	26	789	91.0561	7.28369
comp34034_c2;orf1	len=254 frame:-3 start:938 end:177 hypothetical protein TcasGA2_TC011986 [Tribolium castaneum]	77.1216	19.37	1	4	4	24	253	28.5628	4.48779
comp36870_c0;orf1	len=170 frame:-2 start:716 end:207 PREDICTED: annexin-B11-like [Acyrthosiphon pisum]	76.3903	30.18	1	4	4	21	169	19.2478	6.04932
comp27718_c0;orf1 len=102 frame:-2 start:306 end:1 hypothetical protein BRAFLDRAFT_86838 [Branchiostoma floridae] &gt;gi	229294608 gb|EEN65262.1| hypothetical protein BRAFLDRAFT_86838 [Branchiostoma floridae]	75.4326	38.24	1	2	3	27	102	11.5448	8.35303
comp32282_c0;orf1	len=497 frame:2 start:161 end:1651 PREDICTED: similar to Zinc carboxypeptidase family protein [Tribolium castaneum]	75.0605	21.57	1	7	7	21	496	56.4776	5.77002
comp27008_c0;orf1 len=164 frame:1 start:433 end:924 translation initiation factor 5a-like [Acyrthosiphon pisum] &gt;gi	239788242 dbj|BAH70809.1| ACYPI002632 [Acyrthosiphon pisum]	74.8812	43.56	1	7	7	27	163	18.0408	5.16064
comp33252_c2;orf1 len=473 frame:-2 start:2196 end:778 putative elongation factor 1-alpha [Homalodisca vitripennis] &gt;gi	45387425 gb|AAS60203.1| putative elongation factor 1-alpha [Oncometopia nigricans]	74.7082	25	3	10	10	29	472	51.5209	8.88037
comp36672_c0;orf1	len=627 frame:-3 start:3011 end:1131 soluble trehalase [Laodelphax striatella]	74.6316	18.85	1	12	12	32	626	72.19	6.87354
comp35886_c0;orf1	len=325 frame:3 start:105 end:1079 PREDICTED: annexin-B9-like [Apis florea]	73.5247	25.62	2	6	7	23	324	35.902	4.61475
comp27597_c0;orf1	len=378 frame:-1 start:1843 end:710 putative arginine kinase [Homalodisca vitripennis]	73.4264	28.65	1	10	10	22	377	42.3725	6.99072
comp36478_c0;orf1	len=524 frame:-3 start:2328 end:757 PREDICTED: coatomer subunit delta-like [Megachile rotundata]	73.2704	22.94	1	9	9	22	523	58.4378	6.1001
comp34089_c0;orf1	len=458 frame:3 start:3 end:1376 PREDICTED: synaptic vesicle membrane protein VAT-1 homolog-like [Acyrthosiphon pisum]	72.4829	19.04	1	6	6	20	457	49.9789	5.87158
comp32152_c0;orf1	len=635 frame:2 start:470 end:2374 polyA-binding protein [Papilio polytes]	71.194	19.56	1	10	10	27	634	70.8297	9.36377
comp36499_c0;orf1	len=251 frame:-2 start:2457 end:1705 FK506-binding like protein [Coptotermes formosanus]	70.3392	27.2	1	7	7	23	250	27.1563	4.80518
comp32096_c0;orf1	len=277 frame:1 start:322 end:1152 microtubule binding protein, putative [Papilio xuthus]	68.2637	23.19	1	5	5	18	276	30.8751	5.71924
comp37141_c0;orf1 len=970 frame:-3 start:3143 end:234 Coatomer subunit beta&apos;, putative [Pediculus humanus corporis] &gt;gi	212508406 gb|EEB12118.1| Coatomer subunit beta&apos;, putative [Pediculus humanus corporis]	67.8851	12.8	1	9	9	29	969	108.036	5.09717
comp36549_c0;orf1	len=335 frame:3 start:480 end:1484 Serine protease easter [Harpegnathos saltator]	67.3556	29.34	1	8	8	27	334	37.6915	5.2749
comp29088_c0;orf1 len=196 frame:-3 start:986 end:399 PREDICTED: peroxiredoxin 1-like [Bombus impatiens] &gt;gi	227976948 gb|ACP44066.1| 2-cys peroxiredoxin [Bombus ignitus] &gt;gi|227976950|gb|ACP44067.1| 2-cys peroxiredoxin [Bombus ignitus]	67.0822	42.05	1	6	6	28	195	21.848	6.55127
comp36310_c0;orf1	len=230 frame:1 start:118 end:807 PREDICTED: alpha-crystallin B chain-like isoform 3 [Acyrthosiphon pisum]	66.9091	38.43	1	5	5	18	229	26.2203	7.1665
comp36113_c0;orf1	len=397 frame:2 start:110 end:1300 PREDICTED: v-type proton ATPase subunit C-like [Acyrthosiphon pisum]	65.9768	19.95	1	6	6	20	396	45.7547	8.35303
comp37103_c0;orf1	len=1092 frame:-3 start:4052 end:777 ATP citrate lyase [Acyrthosiphon pisum]	65.2839	13.11	1	10	10	22	1091	119.247	8.06006
comp36748_c0;orf1	len=410 frame:-3 start:1877 end:648 isocitrate dehydrogenase [Danaus plexippus]	65.1464	26.65	1	10	10	24	409	46.4587	7.35693
comp36738_c0;orf1	len=439 frame:1 start:208 end:1524 PREDICTED: heterogeneous nuclear ribonucleoprotein 27C-like isoform 1 [Acyrthosiphon pisum]	64.4457	15.98	1	4	4	17	438	46.8609	6.18896
comp35103_c0;orf1	len=284 frame:2 start:2 end:853 PREDICTED: tropomyosin-1-like [Megachile rotundata]	63.7343	37.46	2	11	11	20	283	32.2432	4.84326
comp28660_c0;orf1	len=228 frame:3 start:87 end:770 Elongation factor 1-beta&apos; [Camponotus floridanus]	62.4696	24.67	1	5	5	27	227	25.1167	5.08447
comp23390_c0;orf1	len=636 frame:-2 start:2378 end:471 Transketolase-like protein 2 [Acromyrmex echinatior]	61.7665	13.86	1	7	7	20	635	68.6791	7.40088
comp35004_c0;orf1	len=530 frame:3 start:6 end:1595 PREDICTED: similar to thymus-specific serine protease [Tribolium castaneum]	61.3893	23.82	1	10	10	20	529	60.2629	7.10791
comp36985_c0;orf1	len=535 frame:2 start:176 end:1780 PREDICTED: plasminogen activator inhibitor 1-like [Acyrthosiphon pisum]	61.0335	23.97	1	10	11	21	534	59.6727	8.08936
comp29905_c0;orf1	len=342 frame:1 start:118 end:1143 glyceraldehyde-3-phosphate dehydrogenase [Laodelphax striatella]	60.2219	29.33	1	7	7	23	341	36.5099	8.08936
comp33286_c0;orf1	len=395 frame:-2 start:1851 end:667 FI14722p [Drosophila melanogaster]	60.0089	23.35	1	7	7	20	394	42.7762	8.36768
comp36488_c0;orf1	len=591 frame:3 start:51 end:1823 Pyruvate kinase [Harpegnathos saltator]	59.5235	20.85	1	9	9	24	590	63.8544	8.47021
comp35544_c0;orf1	len=543 frame:-1 start:1629 end:1 PREDICTED: glutamate dehydrogenase, mitochondrial-like [Acyrthosiphon pisum]	59.3837	14	1	4	5	16	543	60.1146	8.1333
comp36777_c0;orf1	len=159 frame:1 start:1222 end:1698 zinc finger protein [Danaus plexippus]	59.1891	20.25	1	2	2	16	158	17.2725	8.22119
comp33759_c1;orf1 len=260 frame:-2 start:1710 end:931 Endoplasmic reticulum protein ERp29, putative [Pediculus humanus corporis] &gt;gi	212510717 gb|EEB13839.1| Endoplasmic reticulum protein ERp29, putative [Pediculus humanus corporis]	59.111	25.87	1	6	6	22	259	29.8665	8.30908
comp18497_c0;orf1	len=435 frame:2 start:2 end:1306 PREDICTED: LOW QUALITY PROTEIN: filamin-C-like [Apis florea]	57.9029	28.11	1	9	10	19	434	46.9145	7.1958
comp34650_c0;orf1	len=195 frame:-1 start:1806 end:1222 PREDICTED: protein transport protein Sec24C-like [Megachile rotundata]	57.7892	23.71	1	3	3	16	194	22.3442	6.52197
comp37039_c0;orf1 len=895 frame:-3 start:3113 end:429 PREDICTED: similar to AGAP002481-PA [Tribolium castaneum] &gt;gi	270014631 gb|EFA11079.1| hypothetical protein TcasGA2_TC004675 [Tribolium castaneum]	57.7646	5.82	1	4	4	19	894	98.8365	5.40186
comp31462_c0;orf1 len=856 frame:1 start:1 end:2568 coatomer alpha subunit, putative [Pediculus humanus corporis] &gt;gi	212512887 gb|EEB15564.1| coatomer alpha subunit, putative [Pediculus humanus corporis]	57.3217	8.77	1	6	6	20	855	95.7547	7.09326
comp36872_c0;orf1	len=978 frame:-2 start:3327 end:394 PREDICTED: alanyl-tRNA synthetase, cytoplasmic-like [Bombus impatiens]	57.1651	12.38	1	8	8	17	977	106.647	6.06201
comp33387_c0;orf1	len=583 frame:3 start:3 end:1751 PREDICTED: tyrosyl-tRNA synthetase, cytoplasmic [Acyrthosiphon pisum]	56.1439	13.92	1	6	6	17	582	64.4202	7.82568
comp28625_c0;orf1 len=198 frame:3 start:210 end:803 AGAP001325-PA [Anopheles gambiae str. PEST] &gt;gi	157012845 gb|EAU75715.2| AGAP001325-PA [Anopheles gambiae str. PEST]	56.0227	53.81	1	8	8	19	197	21.3269	8.00146
comp34186_c0;orf1 len=884 frame:1 start:94 end:2745 PREDICTED: similar to RE62270p [Tribolium castaneum] &gt;gi	270013230 gb|EFA09678.1| hypothetical protein TcasGA2_TC011806 [Tribolium castaneum]	55.7943	7.7	1	5	5	17	883	97.498	5.84619
comp34222_c1;	len=158 start:225 end:698; minus strand	54.8234	26.75	1	3	3	20	157	17.3112	6.04932
comp36068_c0;orf1	len=635 frame:-2 start:2389 end:485 heat shock protein 70 [Nilaparvata lugens]	54.8018	11.04	3	1	5	18	634	69.1655	6.16357
comp33271_c0;orf1	len=229 frame:3 start:162 end:848 PREDICTED: myosin regulatory light chain 2-like [Bombus terrestris]	54.1402	37.72	1	6	6	15	228	24.9484	4.97021
comp26910_c0;orf1	len=150 frame:2 start:557 end:1006 twinstar [Biston betularia]	54.0713	43.62	1	6	6	17	149	17.0485	6.771
comp34323_c1;orf1 len=579 frame:-2 start:2110 end:374 H+ transporting ATP synthase beta subunit isoform 1 [Bombyx mori] &gt;gi	95102938 gb|ABF51410.1| H+ transporting ATP synthase beta subunit isoform 1 [Bombyx mori]	53.8488	21.8	1	9	9	19	578	61.0695	4.98291
comp33227_c0;orf1 len=147 frame:1 start:229 end:669 40S ribosomal protein S12, putative [Pediculus humanus corporis] &gt;gi	212509347 gb|EEB12754.1| 40S ribosomal protein S12, putative [Pediculus humanus corporis]	53.1724	37.67	1	4	4	21	146	15.7119	5.57959
comp7985_c0;orf1	len=327 frame:-3 start:1054 end:74 hypothetical protein SINV_09784 [Solenopsis invicta]	53.089	21.78	1	5	5	21	326	35.5958	8.68994
comp33155_c0;orf1	len=299 frame:-2 start:898 end:2 serine protease P135 [Tribolium castaneum]	53.0016	23.08	1	5	5	16	299	33.0964	7.09326
comp29930_c0;orf1	len=211 frame:-1 start:724 end:92 PREDICTED: 40S ribosomal protein S8-like [Megachile rotundata]	52.7173	31.9	1	5	5	16	210	24.1402	10.7554
comp36437_c0;orf1	len=450 frame:1 start:88 end:1437 hypothetical protein AND_04697 [Anopheles darlingi]	52.4514	15.59	1	6	6	17	449	50.7316	5.70654
comp36477_c0;orf1	len=983 frame:1 start:316 end:3264 PREDICTED: puromycin-sensitive aminopeptidase-like [Acyrthosiphon pisum]	51.9709	9.67	1	8	8	17	982	111.192	6.23975
comp35228_c0;orf1 len=401 frame:1 start:268 end:1470 PREDICTED: similar to CG10576 CG10576-PA [Tribolium castaneum] &gt;gi	270015297 gb|EFA11745.1| hypothetical protein TcasGA2_TC004235 [Tribolium castaneum]	51.8045	25	1	8	8	19	400	44.8649	7.76709
comp31583_c0;orf1 len=252 frame:3 start:198 end:953 14-3-3 zeta [Camponotus floridanus] &gt;gi	365266875 gb|AEW70350.1| 14-3-3 zeta [Linepithema humile]	51.7621	41.83	1	7	9	18	251	28.5532	4.94482
comp36616_c0;orf1	len=1044 frame:2 start:275 end:3406 PREDICTED: uncharacterized protein C05D11.1-like [Nasonia vitripennis]	50.9342	6.71	1	5	5	16	1043	116.853	5.49072
comp36846_c0;orf1 len=984 frame:1 start:85 end:3036 Coatomer subunit beta, putative [Pediculus humanus corporis] &gt;gi	212506440 gb|EEB10658.1| Coatomer subunit beta, putative [Pediculus humanus corporis]	50.8957	11.19	1	10	10	17	983	108.22	6.07471
comp36836_c0;orf1	len=579 frame:-2 start:2785 end:1049 Ubiquilin-1 [Camponotus floridanus]	50.8575	12.98	1	5	5	14	578	61.6109	5.36377
comp32688_c0;orf1	len=457 frame:2 start:2 end:1372 translation elongation factor-1 gamma [Locusta migratoria]	50.806	15.57	1	6	6	18	456	52.0921	6.97607
comp35723_c1;orf1	len=201 frame:-3 start:732 end:130 PREDICTED: myophilin [Apis mellifera]	50.63	39.5	1	5	5	20	200	22.2189	7.98682
comp34844_c0;orf1 len=316 frame:-3 start:1050 end:103 RecName: Full=40S ribosomal protein SA &gt;gi	110671460 gb|ABG81981.1| putative 40S ribosomal protein SA [Diaphorina citri]	50.3539	18.1	1	4	4	15	315	34.6964	5.08447
comp29748_c0;	len=124 start:453 end:825; minus strand	50.1087	26.02	1	3	3	17	123	14.0476	4.53857
comp37072_c0;orf1	len=855 frame:-1 start:2708 end:144 PREDICTED: methenyltetrahydrofolate synthase domain-containing protein-like [Bombus impatiens]	49.5182	11.24	1	6	6	23	854	92.281	8.89502
comp33913_c0;	len=65 start:208 end:402; minus strand	49.0597	50	1	2	2	12	64	7.25738	4.94482
comp26004_c1;orf1	len=158 frame:-2 start:474 end:1 Apolipoprotein D [Acromyrmex echinatior]	48.1775	16.46	1	2	2	12	158	17.5993	6.15088
comp31800_c0;orf1	len=171 frame:-2 start:692 end:180 superoxide dismutase [Triatoma infestans]	48.0972	52.35	1	7	7	14	170	17.5948	6.59521
comp32706_c0;orf1 len=345 frame:3 start:186 end:1220 PREDICTED: similar to eukaryotic translation initiation factor 3 subunit 2 beta [Tribolium castaneum] &gt;gi	270003188 gb|EEZ99635.1| hypothetical protein TcasGA2_TC002391 [Tribolium castaneum]	47.9661	23.84	1	6	6	15	344	38.3761	7.66455
comp35827_c0;orf1	len=307 frame:-2 start:1482 end:562 Coatomer subunit epsilon [Harpegnathos saltator]	47.3962	24.84	1	6	6	15	306	34.4324	5.18604
comp32062_c0;orf1	len=360 frame:1 start:103 end:1182 hypothetical protein [Papilio dardanus]	46.8611	9.75	1	3	3	13	359	41.0361	7.89893
comp35276_c0;orf1	len=495 frame:-2 start:1742 end:258 hexokinase [Nilaparvata lugens]	45.9717	13.36	1	5	5	15	494	54.419	6.60986
comp36260_c0;orf1 len=311 frame:2 start:62 end:994 protein C20orf121, putative [Pediculus humanus corporis] &gt;gi	212509559 gb|EEB12928.1| protein C20orf121, putative [Pediculus humanus corporis]	45.3975	33.87	1	9	9	18	310	35.7983	6.56592
comp33299_c0;orf1	len=308 frame:-3 start:1097 end:174 juvenile hormone binding protein [Laodelphax striatella]	43.9783	18.57	1	4	4	13	307	34.4386	5.93506
comp36827_c0;orf1	len=788 frame:1 start:508 end:2871 hypothetical protein [Antheraea yamamai]	43.9167	9.02	1	5	5	13	787	85.3115	8.04541
comp36844_c0;orf1	len=539 frame:-1 start:2390 end:774 PREDICTED: t-complex protein 1 subunit beta-like isoform 1 [Apis mellifera]	43.8747	11.9	1	5	5	14	538	58.4574	6.06201
comp36923_c0;orf1	len=586 frame:2 start:2 end:1759 hypothetical protein SINV_09553 [Solenopsis invicta]	43.8063	9.74	1	4	5	14	585	65.8692	6.62451
comp34266_c0;orf1	len=894 frame:-3 start:2879 end:198 hypothetical protein SINV_06150 [Solenopsis invicta]	43.4407	8.73	1	7	7	22	893	104.226	5.79541
comp36548_c0;orf1	len=187 frame:-3 start:5273 end:4713 putative translationally controlled tumor protein [Graphocephala atropunctata]	43.3956	26.34	1	5	5	12	186	21.4996	5.07178
comp35359_c0;orf1	len=440 frame:2 start:320 end:1639 PREDICTED: similar to protein disulfide-isomerase A6 [Tribolium castaneum]	43.2995	24.37	1	9	9	15	439	47.9642	5.5415
comp30539_c0;orf1	len=218 frame:1 start:97 end:750 peptidyl-prolyl cis-trans isomerase, partial [Schistocerca gregaria]	43.0681	29.03	1	5	5	15	217	24.1143	8.67529
comp31691_c1;orf1 len=1029 frame:2 start:62 end:3148 GF13746 [Drosophila ananassae] &gt;gi	190622494 gb|EDV38018.1| GF13746 [Drosophila ananassae]	42.999	8.56	1	6	6	15	1028	113.818	8.06006
comp34530_c0;orf1 len=323 frame:3 start:150 end:1118 Annexin-B10, putative [Pediculus humanus corporis] &gt;gi	212511473 gb|EEB14448.1| Annexin-B10, putative [Pediculus humanus corporis]	42.798	22.98	1	5	6	14	322	35.9374	5.04639
comp36134_c0;orf1	len=369 frame:-1 start:1261 end:155 Nucleobindin-1 [Harpegnathos saltator]	42.6533	27.17	1	7	7	12	368	44.3049	5.35107
comp32525_c0;orf1	len=449 frame:-3 start:2121 end:775 PREDICTED: heterogeneous nuclear ribonucleoprotein K-like isoform 2 [Acyrthosiphon pisum]	42.4407	21.21	1	6	6	15	448	45.3206	9.59814
comp34914_c0;	len=202 start:501 end:1106; minus strand	42.3986	31.84	1	4	5	13	201	22.8906	5.71924
comp36893_c0;orf1	len=887 frame:-3 start:3829 end:1169 aubergine [Nilaparvata lugens]	42.3482	10.05	1	7	7	16	886	99.4008	9.43701
comp29150_c0;orf1	len=165 frame:3 start:129 end:623 MPA13 allergen [Periplaneta americana]	42.0667	35.37	2	5	5	16	164	18.5996	8.04541
comp36346_c0;orf1	len=552 frame:-1 start:2011 end:356 unknown [Dendroctonus ponderosae]	41.9812	11.8	1	5	5	14	551	60.2405	7.1665
comp32884_c0;orf1 len=513 frame:2 start:104 end:1642 PREDICTED: similar to sorting nexin isoform 1 [Tribolium castaneum] &gt;gi	270009518 gb|EFA05966.1| hypothetical protein TcasGA2_TC008785 [Tribolium castaneum]	41.9722	14.06	1	6	6	15	512	58.2588	5.50342
comp32545_c0;orf1	len=205 frame:2 start:248 end:862 glutathione s-transferase S1 [Nilaparvata lugens]	41.9371	25	1	4	4	14	204	23.532	5.52881
comp23304_c0;orf1	len=456 frame:1 start:202 end:1569 eukaryotic initiation factor 4A [Phaedon cochleariae]	41.6321	21.1	2	8	8	15	455	51.4822	5.92236
comp30780_c0;orf1	len=223 frame:3 start:474 end:1142 hypothetical protein [Amblyomma maculatum]	41.3287	17.12	1	2	2	15	222	24.7443	6.27783
comp37011_c0;orf1	len=913 frame:1 start:1 end:2739 PREDICTED: spectrin alpha chain-like isoform 2 [Megachile rotundata]	40.8961	6.8	1	5	5	13	912	104.496	5.26221
comp30241_c0;orf1 len=271 frame:1 start:106 end:918 PREDICTED: similar to proteasome zeta subunit [Tribolium castaneum] &gt;gi	270009423 gb|EFA05871.1| hypothetical protein TcasGA2_TC008671 [Tribolium castaneum]	40.5414	27.78	1	6	6	14	270	29.629	5.10986
comp32959_c0;orf1	len=161 frame:-3 start:867 end:385 beta-tubulin [Laodelphax striatella]	40.3964	8.75	1	1	1	20	160	18.7016	4.64014
comp30535_c1;orf1	len=524 frame:1 start:73 end:1644 Putative vesicle coat complex copii subunit sec31 [Rhipicephalus pulchellus]	40.2945	12.98	1	5	5	12	524	57.8546	6.25244
comp36558_c0;orf1	len=245 frame:-3 start:735 end:1 Plasma glutamate carboxypeptidase [Acromyrmex echinatior]	40.2293	32.24	1	7	7	14	245	27.013	5.94775
comp30249_c1;orf1	len=251 frame:-3 start:820 end:68 PREDICTED: 40S ribosomal protein S6-like [Megachile rotundata]	39.5636	18.4	1	4	4	12	250	28.6699	10.8286
comp35660_c0;orf1	len=769 frame:-2 start:3359 end:1053 PREDICTED: membrane metallo-endopeptidase-like 1-like [Acyrthosiphon pisum]	39.5112	11.72	2	7	7	13	768	87.509	6.80029
comp133876_c0;orf1	len=316 frame:-1 start:1050 end:103 PREDICTED: 3&apos;(2&apos;),5&apos;-bisphosphate nucleotidase 1-like [Megachile rotundata]	39.2837	13.33	1	2	2	10	315	33.621	5.98584
comp36135_c1;orf1	len=411 frame:-3 start:1447 end:215 PREDICTED: 26S protease regulatory subunit 8 isoform 1 [Apis mellifera]	39.145	9.76	2	2	3	12	410	46.3624	8.17725
comp35156_c0;orf1	len=99 frame:2 start:2 end:298 PREDICTED: tubulin alpha-1C chain-like, partial [Ornithorhynchus anatinus]	39.1131	51.02	2	1	4	12	98	10.8691	4.37354
comp33213_c1;orf1	len=243 frame:-1 start:853 end:125 PREDICTED: inorganic pyrophosphatase-like [Megachile rotundata]	39.0308	30.17	1	6	6	13	242	27.3621	6.80029
comp36229_c0;orf1 len=374 frame:1 start:124 end:1245 CG31751, isoform A [Drosophila melanogaster] &gt;gi	24585010 ref|NP_609894.2| CG31751, isoform B [Drosophila melanogaster] &gt;gi|22946767|gb|AAF53686.2| CG31751, isoform A [Drosophila melanogaster] &gt;gi|22946768|gb|AAF53688.2| CG31751, isoform B [Drosophila melanogaster] &gt;gi|385719248|gb|AFI71922.1| FI20105p1 [Drosophila melanogaster]	38.8549	14.75	1	4	4	11	373	42.2444	4.95752
comp34236_c0;orf1	len=143 frame:-1 start:1301 end:873 putative chemosensory protein CSP3 [Nilaparvata lugens]	37.9752	31.69	1	5	5	14	142	16.1892	6.99072
comp34143_c0;orf1 len=402 frame:-3 start:2314 end:1109 lysosomal acid lipase, putative [Aedes aegypti] &gt;gi	108879417 gb|EAT43642.1| AAEL004933-PA [Aedes aegypti]	37.2	21.2	1	7	7	12	401	45.4985	7.88428
comp30306_c0;orf1	len=223 frame:2 start:77 end:745 troponin Ib [Nilaparvata lugens]	36.2786	17.12	1	4	4	11	222	25.98	9.72998
comp33257_c0;orf1	len=147 frame:3 start:213 end:653 hypothetical protein DAPPUDRAFT_303038 [Daphnia pulex]	36.1244	31.51	1	2	3	15	146	16.2394	8.52881
comp29605_c0;orf1	len=304 frame:1 start:34 end:945 putative mitochondrial porin [Graphocephala atropunctata]	35.8982	6.27	1	1	1	13	303	32.2272	8.42627
comp33780_c0;orf1	len=424 frame:1 start:241 end:1512 PREDICTED: sorting nexin-6-like [Megachile rotundata]	35.6131	3.55	1	1	1	7	423	49.4293	6.32861
comp363556_c0;orf1 len=95 frame:-1 start:285 end:1 cAMP-dependent protein kinase catalytic subunit, putative [Pediculus humanus corporis] &gt;gi	212516875 gb|EEB18834.1| cAMP-dependent protein kinase catalytic subunit, putative [Pediculus humanus corporis]	35.6094	33.68	1	2	2	8	95	10.9487	7.28369
comp27431_c0;orf1	len=245 frame:-3 start:1798 end:1064 hypothetical protein [Maconellicoccus hirsutus]	35.5916	26.64	1	6	6	13	244	27.2945	4.93213
comp29779_c0;orf1	len=272 frame:-3 start:817 end:2 PREDICTED: vigilin-like [Bombus impatiens]	35.2961	13.6	1	3	3	11	272	30.0703	9.14404
comp34434_c0;orf1 len=626 frame:2 start:158 end:2035 PREDICTED: similar to leukotriene a-4 hydrolase [Tribolium castaneum] &gt;gi	270011076 gb|EFA07524.1| aminopeptidase-like protein [Tribolium castaneum]	35.0146	9.28	1	5	5	14	625	71.4397	5.61768
comp35320_c0;orf1 len=525 frame:1 start:82 end:1656 PREDICTED: similar to ubiquitin specific peptidase 14 [Tribolium castaneum] &gt;gi	270009745 gb|EFA06193.1| hypothetical protein TcasGA2_TC009042 [Tribolium castaneum]	34.9128	12.79	1	5	5	11	524	59.1451	6.80029
comp33043_c0;orf1	len=576 frame:-1 start:1976 end:249 Putative aminopeptidase W07G4.4 [Harpegnathos saltator]	34.873	15.13	1	8	8	12	575	61.8526	7.97217
comp34501_c1;orf1	len=760 frame:-2 start:2433 end:154 unknown [Dendroctonus ponderosae]	34.4729	10.14	1	6	6	13	759	85.083	7.21045
comp36932_c1;orf1	len=370 frame:3 start:372 end:1481 AAEL014140-PB, partial [Aedes aegypti]	34.3834	9.49	1	2	2	11	369	42.5701	5.07178
comp36830_c0;orf1	len=558 frame:3 start:135 end:1808 PREDICTED: glucosidase 2 subunit beta-like [Nasonia vitripennis]	34.2889	4.13	1	2	2	12	557	63.2541	4.75439
comp31658_c0;orf1	len=738 frame:3 start:36 end:2249 PREDICTED: glycyl-tRNA synthetase-like [Nasonia vitripennis]	34.1619	10.04	1	7	7	13	737	83.4189	7.72314
comp35419_c0;orf1	len=349 frame:-1 start:1395 end:349 TPA: cathepsin B [Myzus persicae]	34.011	26.44	1	6	6	9	348	38.1731	6.354
comp33399_c0;orf1 len=533 frame:1 start:49 end:1647 alpha-actinin-4, putative [Pediculus humanus corporis] &gt;gi	212511446 gb|EEB14425.1| alpha-actinin-4, putative [Pediculus humanus corporis]	34.0003	12.97	1	5	5	12	532	61.5639	5.08447
comp26809_c0;orf1 len=155 frame:2 start:191 end:655 PREDICTED: similar to S14e ribosomal protein [Tribolium castaneum] &gt;gi	270000834 gb|EEZ97281.1| hypothetical protein TcasGA2_TC011085 [Tribolium castaneum]	33.5045	25.32	1	3	3	13	154	16.5778	10.4185
comp27990_c0;orf1	len=500 frame:1 start:169 end:1668 PREDICTED: probable 26S proteasome non-ATPase regulatory subunit 3-like [Nasonia vitripennis]	33.4149	10.22	1	4	4	13	499	56.9926	7.78174
comp36033_c0;orf1	len=412 frame:3 start:69 end:1304 hypothetical protein KGM_09976 [Danaus plexippus]	33.2898	20.44	1	6	6	12	411	47.4162	7.44482
comp36040_c0;orf1	len=550 frame:3 start:252 end:1901 PREDICTED: alanine aminotransferase 2-like [Acyrthosiphon pisum]	32.5328	9.29	2	4	4	11	549	60.9973	8.74854
comp34122_c0;orf1 len=413 frame:1 start:91 end:1329 Tryptophanyl-tRNA synthetase, putative [Pediculus humanus corporis] &gt;gi	212516396 gb|EEB18409.1| Tryptophanyl-tRNA synthetase, putative [Pediculus humanus corporis]	32.1683	15.78	1	5	5	9	412	47.061	6.75635
comp18045_c0;orf1	len=131 frame:3 start:3 end:395 Adenylyl cyclase-associated protein 1 [Harpegnathos saltator]	32.1207	39.23	1	4	4	12	130	14.1031	5.0083
comp32162_c0;orf1	len=558 frame:-1 start:2144 end:471 PREDICTED: t-complex protein 1 subunit gamma-like isoform 1 [Bombus terrestris]	32.0815	12.75	1	6	6	12	557	61.3141	7.62061
comp26861_c0;orf1	len=267 frame:-3 start:867 end:67 putative ribosomal protein S4e [Graphocephala atropunctata]	32.0336	17.67	1	4	4	11	266	29.8473	10.2573
comp35879_c0;orf1	len=1144 frame:-1 start:4526 end:1095 2-oxoglutarate dehydrogenase E1 component, mitochondrial [Harpegnathos saltator]	32.0071	5.6	1	4	5	12	1143	127.703	7.88428
comp36970_c0;orf1	len=1165 frame:2 start:2 end:3496 PREDICTED: valine--tRNA ligase-like [Apis florea]	31.9731	3.18	1	3	3	10	1164	132.42	7.85498
comp36107_c0;orf1	len=398 frame:-2 start:1418 end:225 PREDICTED: GTP-binding protein CG1354-like [Apis florea]	31.9084	19.14	1	6	6	11	397	44.7763	6.88818
comp35896_c0;orf1 len=703 frame:-3 start:2553 end:445 PREDICTED: eukaryotic translation initiation factor 3 subunit B-like isoform 1 [Bombus terrestris] &gt;gi	350422045 ref|XP_003493038.1| PREDICTED: eukaryotic translation initiation factor 3 subunit B-like isoform 1 [Bombus impatiens]	31.853	11.68	1	6	6	10	702	81.9311	5.73193
comp33051_c0;orf1 len=700 frame:-2 start:2434 end:335 GMP synthase, putative [Pediculus humanus corporis] &gt;gi	212512030 gb|EEB14877.1| GMP synthase, putative [Pediculus humanus corporis]	31.6994	13.16	1	7	7	11	699	77.3948	7.28369
comp33237_c0;	len=185 start:190 end:744; minus strand	31.6502	24.46	1	4	4	13	184	20.3965	8.90967
comp36785_c0;orf1	len=310 frame:-3 start:1125 end:196 Serine protease easter [Harpegnathos saltator]	31.3203	12.94	1	3	4	9	309	34.2891	5.65576
comp32296_c0;orf1	len=298 frame:-3 start:1063 end:170 putative elongation factor 1 delta [Graphocephala atropunctata]	31.2908	27.27	1	6	7	11	297	33.207	5.17334
comp29943_c0;	len=126 start:150 end:527; minus strand	31.2793	40	1	4	4	9	125	13.5135	4.41162
comp32025_c0;orf1	len=167 frame:-1 start:557 end:57 ribosomal protein S10e [Georissus sp. APV-2005]	31.1645	16.87	1	3	3	10	166	18.8247	10.0229
comp36581_c0;orf1	len=1563 frame:1 start:1 end:4689 hypothetical protein TcasGA2_TC013876 [Tribolium castaneum]	31.1295	6.85	1	6	6	12	1562	169.861	7.98682
comp393116_c0;orf1	len=77 frame:-1 start:233 end:3 LD24380p, partial [Drosophila melanogaster]	31.1258	48.05	1	2	2	10	77	8.07118	9.31982
comp33528_c0;orf1 len=526 frame:-2 start:1578 end:1 PREDICTED: similar to CG1486 CG1486-PA [Tribolium castaneum] &gt;gi	270011423 gb|EFA07871.1| hypothetical protein TcasGA2_TC005445 [Tribolium castaneum]	31.0002	11.03	1	5	5	11	526	58.2622	5.51611
comp34047_c0;orf1	len=371 frame:1 start:61 end:1173 glutamine synthetase 2 [Acyrthosiphon pisum]	30.7593	19.19	1	5	5	11	370	41.6215	6.62451
comp31513_c0;orf1 len=359 frame:-3 start:1852 end:776 PREDICTED: vacuolar protein sorting-associated protein 26-like [Bombus terrestris] &gt;gi	350404273 ref|XP_003487056.1| PREDICTED: vacuolar protein sorting-associated protein 26-like [Bombus impatiens]	30.696	8.66	1	2	2	8	358	40.6828	6.354
comp29377_c0;orf1	len=847 frame:-2 start:2647 end:107 PREDICTED: LOW QUALITY PROTEIN: glycogen phosphorylase isoform 2 [Apis mellifera]	30.66	7.45	1	5	5	12	846	97.4636	6.52197
comp35721_c0;orf1 len=283 frame:-1 start:941 end:93 proteasome subunit alpha type, putative [Pediculus humanus corporis] &gt;gi	212505501 gb|EEB09941.1| proteasome subunit alpha type, putative [Pediculus humanus corporis]	30.6285	13.48	1	3	3	10	282	31.0384	6.22705
comp29262_c0;orf1	len=331 frame:-1 start:1157 end:165 hypothetical protein AND_13780 [Anopheles darlingi]	30.3769	17.88	1	5	5	11	330	37.8785	6.62451
comp30337_c0;orf1	len=132 frame:1 start:199 end:594 60s acidic ribosomal protein P1 [Cimex lectularius]	30.325	42.75	1	3	3	8	131	13.5899	4.90674
comp35391_c0;orf1 len=500 frame:-3 start:2054 end:555 Lysosomal Pro-X carboxypeptidase, putative [Pediculus humanus corporis] &gt;gi	212507369 gb|EEB11325.1| Lysosomal Pro-X carboxypeptidase, putative [Pediculus humanus corporis]	30.1064	11.42	1	5	5	13	499	56.0509	7.6792
comp36536_c0;orf1	len=298 frame:1 start:46 end:939 PREDICTED: carbonic anhydrase 2 [Apis mellifera]	30.0504	15.15	1	3	3	10	297	33.7717	6.45557
comp36002_c0;orf1	len=328 frame:1 start:76 end:1059 nuclear protein [Schistocerca gregaria]	29.9704	15.9	1	4	4	9	327	36.8606	8.25049
comp34956_c0;orf1	len=338 frame:-2 start:1345 end:332 serine protease P135 [Tribolium castaneum]	29.9336	10.98	1	4	4	8	337	38.8474	6.45557
comp35655_c0;orf1	len=616 frame:-3 start:2613 end:766 hypothetical protein SINV_04974 [Solenopsis invicta]	29.8874	14.47	1	8	8	10	615	68.7337	5.04639
comp29313_c0;orf1	len=129 frame:2 start:281 end:667 hypothetical protein DAPPUDRAFT_302246 [Daphnia pulex]	29.8079	31.25	1	4	4	11	128	14.8524	4.91943
comp37182_c0;orf1	len=1052 frame:-3 start:3378 end:223 PREDICTED: 26S proteasome non-ATPase regulatory subunit 1-like isoform 3 [Apis florea]	29.7633	7.61	1	5	5	9	1051	115.301	5.40186
comp35265_c0;	len=113 start:361 end:700; minus strand	29.7547	35.71	1	3	3	8	112	12.91	4.25928
comp31220_c0;orf1	len=317 frame:-3 start:1603 end:653 hypothetical protein [Amblyomma maculatum]	29.6998	18.67	1	5	5	13	316	35.2701	4.77979
comp34603_c0;orf1 len=655 frame:1 start:106 end:2070 eukaryotic peptide chain release factor GTP-binding subunit, putative [Pediculus humanus corporis] &gt;gi	212509437 gb|EEB12820.1| eukaryotic peptide chain release factor GTP-binding subunit, putative [Pediculus humanus corporis]	29.6934	9.79	1	4	4	10	654	70.6526	5.021
comp36598_c0;orf1 len=499 frame:-1 start:1805 end:309 PREDICTED: 6-phosphogluconate dehydrogenase, decarboxylating isoform 1 [Strongylocentrotus purpuratus] &gt;gi	390352586 ref|XP_003727928.1| PREDICTED: 6-phosphogluconate dehydrogenase, decarboxylating isoform 2 [Strongylocentrotus purpuratus]	29.5233	10.84	1	3	3	9	498	54.4626	8.06006
comp37106_c1;orf1 len=645 frame:-3 start:2234 end:300 ADP-ribosylation factor GTPase-activating protein, putative [Pediculus humanus corporis] &gt;gi	212510734 gb|EEB13847.1| ADP-ribosylation factor GTPase-activating protein, putative [Pediculus humanus corporis]	29.484	14.6	1	6	6	10	644	69.2374	8.38232
comp36007_c0;orf1 len=324 frame:2 start:413 end:1384 GH17323 [Drosophila grimshawi] &gt;gi	193895999 gb|EDV94865.1| GH17323 [Drosophila grimshawi]	29.2982	13.62	1	3	4	11	323	35.7852	5.17334
comp12000_c0;orf1	len=207 frame:1 start:1 end:621 PREDICTED: neurochondrin homolog [Nasonia vitripennis]	29.1928	20.29	1	3	3	12	207	23.8965	7.35693
comp36382_c0;orf1	len=609 frame:1 start:127 end:1953 PREDICTED: kinesin light chain-like [Nasonia vitripennis]	29.1108	10.53	1	5	5	12	608	67.7601	5.56689
comp33190_c0;orf1 len=588 frame:1 start:163 end:1926 AGAP004366-PA [Anopheles gambiae str. PEST] &gt;gi	333469021 gb|EAA09247.4| AGAP004366-PA [Anopheles gambiae str. PEST]	29.088	12.27	1	6	6	11	587	65.9057	8.51416
comp36747_c0;orf1 len=363 frame:2 start:86 end:1174 PREDICTED: similar to glycerol-3-phosphate dehydrogenase [Tribolium castaneum] &gt;gi	270001802 gb|EEZ98249.1| hypothetical protein TcasGA2_TC000688 [Tribolium castaneum]	28.9888	17.96	1	5	5	11	362	39.6576	6.45557
comp34150_c0;orf1	len=385 frame:1 start:109 end:1263 PREDICTED: troponin T-like isoform 3 [Acyrthosiphon pisum]	28.8723	16.93	1	7	7	10	384	45.8559	4.97021
comp35743_c0;orf1 len=334 frame:-1 start:2330 end:1329 uv excision repair protein rad23, putative [Pediculus humanus corporis] &gt;gi	212517628 gb|EEB19493.1| uv excision repair protein rad23, putative [Pediculus humanus corporis]	28.7789	25.83	1	4	4	7	333	35.5057	4.56396
comp36629_c0;orf1	len=271 frame:2 start:119 end:931 PREDICTED: RNA-binding protein squid-like [Acyrthosiphon pisum]	28.7551	18.52	1	4	4	11	270	30.0998	8.85107
comp32761_c0;orf1	len=441 frame:1 start:112 end:1434 PREDICTED: 26S protease regulatory subunit 7-like [Bombus impatiens]	28.7184	17.05	1	6	6	10	440	49.2815	5.68115
comp28220_c0;orf1	len=300 frame:3 start:3 end:902 putative ribosomal protein S2 [Diaphorina citri]	28.6561	20.07	1	5	5	10	299	32.6023	10.4038
comp20236_c1;orf1	len=311 frame:2 start:2 end:934 PREDICTED: coatomer subunit alpha isoform 1 [Apis mellifera]	28.5548	15.76	1	3	3	8	311	35.8521	8.30908
comp35953_c2;orf1	len=230 frame:3 start:204 end:893 Serine protease easter [Harpegnathos saltator]	28.5491	26.96	1	5	5	8	230	25.3513	4.91943
comp33348_c0;orf1	len=524 frame:-3 start:1574 end:3 PREDICTED: furin-like protease 2-like [Megachile rotundata]	28.4265	14.12	1	3	3	8	524	57.6273	6.18896
comp36558_c1;orf1	len=264 frame:2 start:2 end:793 hypothetical protein DAPPUDRAFT_189393 [Daphnia pulex]	28.2476	22.05	1	5	5	9	263	29.3817	5.68115
comp36183_c0;orf1 len=419 frame:1 start:1 end:1257 GL12543 [Drosophila persimilis] &gt;gi	194116301 gb|EDW38344.1| GL12543 [Drosophila persimilis]	28.2274	12.2	1	5	5	10	418	47.3203	6.23975
comp34128_c0;orf1 len=204 frame:1 start:193 end:804 hypothetical protein AaeL_AAEL010792 [Aedes aegypti] &gt;gi	108872976 gb|EAT37201.1| AAEL010792-PA [Aedes aegypti]	28.156	25.12	1	5	5	8	203	23.6162	4.64014
comp23135_c0;orf1 len=462 frame:-1 start:4336 end:2951 Plasminogen activator inhibitor 1 RNA-binding protein, putative [Pediculus humanus corporis] &gt;gi	212505978 gb|EEB10309.1| Plasminogen activator inhibitor 1 RNA-binding protein, putative [Pediculus humanus corporis]	28.1503	10.41	1	4	4	10	461	52.0455	9.05615
comp35618_c0;orf1 len=379 frame:-3 start:1233 end:97 cysteine synthase [Culex quinquefasciatus] &gt;gi	167874564 gb|EDS37947.1| cysteine synthase [Culex quinquefasciatus]	28.0463	12.96	1	5	5	12	378	40.6167	6.78564
comp35605_c0;orf1	len=281 frame:3 start:75 end:917 hypothetical protein SINV_07010 [Solenopsis invicta]	27.7116	10.36	1	1	2	8	280	32.0612	5.22412
comp24411_c0;orf1	len=643 frame:1 start:1 end:1929 PREDICTED: similar to GA20259-PA [Tribolium castaneum]	27.6617	9.35	1	5	5	11	642	73.3462	5.30029
comp30784_c0;orf1 len=490 frame:-2 start:3240 end:1771 PREDICTED: similar to GA21791-PA [Tribolium castaneum] &gt;gi	270008836 gb|EFA05284.1| hypothetical protein TcasGA2_TC015441 [Tribolium castaneum]	27.6447	9.61	1	4	4	9	489	54.3283	5.85889
comp33641_c0;orf1 len=362 frame:1 start:34 end:1119 PREDICTED: similar to succinyl-CoA synthetase small subunit, putative isoform 1 [Tribolium castaneum] &gt;gi	91076014 ref|XP_975865.1| PREDICTED: similar to succinyl-CoA synthetase small subunit, putative isoform 2 [Tribolium castaneum] &gt;gi|270014681|gb|EFA11129.1| hypothetical protein TcasGA2_TC004730 [Tribolium castaneum]	27.4334	10.53	1	3	3	10	361	38.6755	9.29053
comp16311_c0;orf1	len=285 frame:1 start:76 end:930 F-actin-capping protein subunit beta [Camponotus floridanus]	27.3517	21.83	1	5	5	10	284	32.1741	5.92236
comp23380_c0;	len=179 start:407 end:944; minus strand	27.3361	25.28	1	5	5	9	178	20.0917	4.52588
comp35897_c0;orf1	len=576 frame:3 start:3 end:1730 PREDICTED: t-complex protein 1 subunit alpha-like isoform 1 [Apis mellifera]	26.9007	8.35	1	4	4	8	575	62.1197	6.91748
comp33274_c0;orf1	len=96 frame:-2 start:1293 end:1006 PREDICTED: heat shock factor-binding protein 1-like [Megachile rotundata]	26.8053	16.84	1	1	1	7	95	10.9375	4.4624
comp36696_c0;orf1	len=1037 frame:3 start:3 end:3113 PREDICTED: lysosomal alpha-mannosidase-like [Acyrthosiphon pisum]	26.6808	4.25	1	4	4	9	1036	118.433	6.46826
comp30827_c0;orf1 len=239 frame:-1 start:730 end:14 methionine sulfoxide reductase B3 isoform 2 [Acyrthosiphon pisum] &gt;gi	239793622 dbj|BAH72919.1| ACYPI007268 [Acyrthosiphon pisum]	26.6055	16.81	1	2	2	8	238	26.6473	9.02686
comp37114_c0;orf1 len=366 frame:2 start:1166 end:2263 gdp mannose-4,6-dehydratase [Aedes aegypti] &gt;gi	108868579 gb|EAT32804.1| AAEL014961-PA [Aedes aegypti]	26.479	12.88	1	3	3	8	365	41.3278	7.94287
comp14776_c0;orf1	len=198 frame:2 start:32 end:625 hypothetical protein KGM_21183 [Danaus plexippus]	26.3178	6.6	1	1	1	14	197	22.4808	9.08545
comp32344_c0;orf1 len=294 frame:3 start:255 end:1136 conserved hypothetical protein [Pediculus humanus corporis] &gt;gi	212518412 gb|EEB20165.1| conserved hypothetical protein [Pediculus humanus corporis]	26.3022	16.72	1	4	4	8	293	32.836	5.08447
comp32172_c0;orf1 len=154 frame:-1 start:1208 end:747 peptidyl-prolyl cis-trans isomerase NIMA-interacting, putative [Pediculus humanus corporis] &gt;gi	212517780 gb|EEB19619.1| peptidyl-prolyl cis-trans isomerase NIMA-interacting, putative [Pediculus humanus corporis]	26.2015	25.49	1	2	2	10	153	17.1727	7.91357
comp26706_c0;orf1 len=188 frame:-1 start:896 end:333 PREDICTED: similar to muscle protein 20-like protein [Tribolium castaneum] &gt;gi	270005126 gb|EFA01574.1| hypothetical protein TcasGA2_TC007135 [Tribolium castaneum]	26.055	37.97	1	6	6	9	187	20.9738	9.0708
comp27903_c0;orf1	len=184 frame:-3 start:553 end:2 hypothetical protein TcasGA2_TC010676 [Tribolium castaneum]	26.0172	15.76	1	2	2	7	184	20.3925	6.55127
comp28428_c0;orf1	len=517 frame:-3 start:1711 end:161 PREDICTED: cytosol aminopeptidase-like [Bombus terrestris]	25.8596	7.75	1	3	4	9	516	55.5153	6.84424
comp29746_c0;	len=96 start:527 end:814; minus strand	25.7946	33.68	1	2	2	6	95	10.2427	8.07471
comp32274_c0;orf1 len=186 frame:3 start:207 end:764 ubiquitin-conjugating enzyme E2-17 kDa, putative [Pediculus humanus corporis] &gt;gi	212518044 gb|EEB19846.1| ubiquitin-conjugating enzyme E2-17 kDa, putative [Pediculus humanus corporis]	25.7844	26.49	1	4	4	7	185	20.999	6.03662
comp29370_c1;orf1	len=191 frame:-3 start:3124 end:2552 Serine protease easter [Harpegnathos saltator]	25.6494	10	1	1	1	6	190	21.399	5.38916
comp32357_c0;orf1	len=183 frame:3 start:183 end:731 S-phase kinase-associated protein [Danaus plexippus]	25.6246	18.13	1	3	3	8	182	20.8186	4.69092
comp11269_c0;orf1	len=258 frame:-2 start:774 end:1 putative CAP, adenylate cyclase-associated protein 1 isoform 1 [Danaus plexippus]	25.5684	15.89	1	3	3	10	258	27.9092	7.88428
comp191513_c0;orf1	len=163 frame:-3 start:491 end:3 PREDICTED: cysteinyl-tRNA synthetase, cytoplasmic-like [Bombus terrestris]	25.5275	7.36	1	1	1	13	163	18.7481	5.04639
comp33516_c0;orf1	len=281 frame:1 start:505 end:1347 PREDICTED: phosphatidylinositol transfer protein alpha isoform-like [Nasonia vitripennis]	25.5252	14.29	1	4	4	10	280	32.2674	7.21045
comp34850_c0;orf1	len=122 frame:1 start:1 end:366 cathepsin-D [Polyrhachis vicina]	25.1058	26.45	1	1	3	7	121	13.0029	5.47803
comp33206_c0;orf1	len=207 frame:2 start:89 end:709 unknown [Dendroctonus ponderosae]	24.9312	26.21	1	5	5	9	206	22.8348	8.90967
comp29590_c0;orf1	len=233 frame:2 start:491 end:1189 putative peptidyl-prolyl cis-trans isomerase [Maconellicoccus hirsutus]	24.9204	16.81	2	4	4	10	232	25.5718	9.0415
comp36964_c0;orf1	len=512 frame:-2 start:3782 end:2247 hypothetical protein SINV_05567 [Solenopsis invicta]	24.8672	6.26	1	2	2	19	511	58.3604	5.90967
comp37051_c0;orf1	len=1535 frame:2 start:164 end:4768 PREDICTED: similar to UDP-glucose glycoprotein:glucosyltransferase [Tribolium castaneum]	24.8654	4.04	1	4	5	10	1534	172.627	6.07471
comp37220_c0;orf1	len=253 frame:-3 start:857 end:99 ribosomal protein S3e [Scarabaeus laticollis]	24.7869	28.57	1	6	6	9	252	27.9689	9.45166
comp34295_c0;orf1	len=191 frame:3 start:123 end:695 1,2-dihydroxy-3-keto-5-methylthiopentene dioxygenase [Camponotus floridanus]	24.545	20.53	1	3	3	7	190	22.7432	5.60498
comp34420_c0;orf1	len=311 frame:-2 start:2001 end:1069 PREDICTED: triosephosphate isomerase-like [Apis florea]	24.456	17.1	1	4	4	8	310	33.8588	8.45557
comp243837_c0;orf1 len=73 frame:-1 start:220 end:2 PREDICTED: similar to villin [Tribolium castaneum] &gt;gi	270006740 gb|EFA03188.1| hypothetical protein TcasGA2_TC013108 [Tribolium castaneum]	24.405	19.18	1	1	1	11	73	8.25119	8.52881
comp37280_c0;orf1	len=112 frame:2 start:362 end:697 cytochrome c-like protein [Dipetalogaster maximus]	24.3917	35.14	1	3	3	11	111	12.0804	9.61279
comp36435_c0;orf1 len=460 frame:2 start:1133 end:2512 PREDICTED: eukaryotic translation initiation factor 5-like isoform 1 [Acyrthosiphon pisum] &gt;gi	328715162 ref|XP_003245550.1| PREDICTED: eukaryotic translation initiation factor 5-like isoform 2 [Acyrthosiphon pisum]	24.1646	8.5	1	3	3	7	459	51.3104	5.30029
comp36106_c0;orf1	len=775 frame:3 start:114 end:2438 putative prolyl endopeptidase isoform 1 [Danaus plexippus]	24.0048	11.11	1	7	7	9	774	87.8742	6.72705
comp37058_c0;orf1	len=282 frame:-1 start:4678 end:3833 PREDICTED: clathrin light chain-like [Acyrthosiphon pisum]	23.9981	6.05	1	1	1	5	281	30.478	4.86865
comp32875_c0;orf1 len=291 frame:2 start:224 end:1096 DNA replication factor/protein phosphatase inhibitor SET/SPR-2, putative [Ixodes scapularis] &gt;gi	215504501 gb|EEC13995.1| DNA replication factor/protein phosphatase inhibitor SET/SPR-2, putative [Ixodes scapularis]	23.9255	12.41	1	2	2	6	290	33.1544	4.33545
comp36421_c0;orf1	len=318 frame:-2 start:1014 end:61 Serine protease easter [Harpegnathos saltator]	23.9113	17.35	1	4	4	9	317	35.1863	5.31299
comp32990_c0;orf1	len=181 frame:-1 start:688 end:146 Histidine triad nucleotide-binding protein 1 [Harpegnathos saltator]	23.8517	30	1	4	4	9	180	19.9032	8.27979
comp31876_c0;orf1	len=219 frame:3 start:279 end:935 hypothetical protein SINV_00606 [Solenopsis invicta]	23.5463	16.97	1	4	4	10	218	24.8055	7.78174
comp33644_c0;orf1 len=192 frame:-2 start:2942 end:2367 ADP-ribosylation factor [Bombyx mori] &gt;gi	87248075 gb|ABD36090.1| ADP-ribosylation factor [Bombyx mori] &gt;gi|357363768|gb|AET74048.1| ADP-ribosylation factor [Spodoptera exigua] &gt;gi|389608553|dbj|BAM17886.1| ADP ribosylation factor [Papilio xuthus] &gt;gi|389611063|dbj|BAM19142.1| ADP ribosylation factor [Papilio polytes]	23.3455	23.04	1	4	4	7	191	21.8133	8.11865
comp36025_c0;orf1	len=437 frame:1 start:31 end:1341 putative imaginal disc growth factor [Oncometopia nigricans]	23.3067	15.83	1	5	5	8	436	49.3003	7.82568
comp32646_c0;orf1 len=380 frame:2 start:128 end:1267 PREDICTED: similar to malate dehydrogenase [Tribolium castaneum] &gt;gi	270008524 gb|EFA04972.1| hypothetical protein TcasGA2_TC015050 [Tribolium castaneum]	23.1134	14.25	1	4	4	7	379	40.5217	9.26123
comp33987_c0;orf1	len=604 frame:-3 start:1989 end:178 PREDICTED: seryl-tRNA synthetase, cytoplasmic-like [Acyrthosiphon pisum]	23.05	8.62	1	4	4	7	603	68.3584	6.90283
comp27457_c0;orf1 len=129 frame:2 start:347 end:733 profilin [Apis mellifera] &gt;gi	148231752 ref|NP_001091636.1| profilin [Apis mellifera] &gt;gi|380017335|ref|XP_003692613.1| PREDICTED: profilin-like [Apis florea]	23.0357	20.31	1	2	2	7	128	13.846	5.23682
comp33240_c0;orf1	len=231 frame:2 start:47 end:739 hypothetical protein SINV_05802 [Solenopsis invicta]	22.8213	23.04	2	5	5	9	230	26.4218	8.11865
comp34496_c2;orf1	len=108 frame:1 start:55 end:378 glutathione s-transferase S2 [Nilaparvata lugens]	22.7264	14.81	1	1	1	7	108	12.3101	4.84326
comp35492_c0;orf1	len=262 frame:-1 start:1459 end:674 PREDICTED: hypothetical protein LOC100118405 [Nasonia vitripennis]	22.7084	16.09	1	2	2	8	261	28.1563	9.70068
comp32868_c0;orf1	len=246 frame:1 start:130 end:867 hypothetical protein DAPPUDRAFT_230557 [Daphnia pulex]	22.439	28.98	1	6	7	8	245	27.9674	7.98682
comp36698_c0;orf1 len=572 frame:2 start:23 end:1738 Huntingtin-associated protein-interacting protein, putative [Pediculus humanus corporis] &gt;gi	212508256 gb|EEB12015.1| Huntingtin-associated protein-interacting protein, putative [Pediculus humanus corporis]	22.4232	8.06	1	4	4	9	571	63.4543	7.40088
comp35881_c0;orf1 len=413 frame:1 start:85 end:1323 PREDICTED: similar to CG9911 CG9911-PA [Tribolium castaneum] &gt;gi	270012869 gb|EFA09317.1| hypothetical protein TcasGA2_TC001643 [Tribolium castaneum]	22.3188	12.86	1	4	4	8	412	47.3152	6.53662
comp30535_c2;orf1	len=159 frame:-2 start:1754 end:1278 hypothetical protein TcasGA2_TC005990 [Tribolium castaneum]	22.0838	21.52	1	3	3	8	158	16.9778	7.54736
comp29364_c0;orf1 len=175 frame:1 start:64 end:588 60S ribosomal protein L12, putative [Pediculus humanus corporis] &gt;gi	212509296 gb|EEB12722.1| 60S ribosomal protein L12, putative [Pediculus humanus corporis]	22.0405	26.44	1	3	3	6	174	18.9971	9.29053
comp33462_c0;orf1 len=215 frame:2 start:2 end:646 PREDICTED: similar to CG1486 CG1486-PA [Tribolium castaneum] &gt;gi	270011423 gb|EFA07871.1| hypothetical protein TcasGA2_TC005445 [Tribolium castaneum]	21.9573	21.96	1	3	3	7	214	22.9556	5.13525
comp36373_c0;orf1	len=341 frame:-1 start:1316 end:294 cxpwmw03 [Periplaneta americana]	21.8846	9.41	1	2	2	10	340	35.2878	8.79248
comp29048_c0;orf1	len=559 frame:2 start:275 end:1951 Heterogeneous nuclear ribonucleoprotein Q [Camponotus floridanus]	21.8613	6.8	1	3	3	8	559	61.7096	7.13721
comp30968_c0;orf1	len=319 frame:2 start:89 end:1045 Y-box factor-like protein [Harpegnathos saltator]	21.8254	12.58	1	2	2	5	318	33.3864	10.228
comp26816_c0;orf1	len=201 frame:1 start:70 end:672 putative ribosomal protein L19e [Graphocephala atropunctata]	21.8017	15	1	3	3	8	200	23.7463	11.1216
comp34770_c0;orf1	len=295 frame:-3 start:2701 end:1817 PREDICTED: transcriptional activator protein Pur-alpha-like [Nasonia vitripennis]	21.7	13.95	1	2	2	6	294	31.9155	6.82959
comp36959_c0;orf1 len=550 frame:-1 start:2401 end:752 T-complex protein 1 subunit theta, putative [Pediculus humanus corporis] &gt;gi	212509512 gb|EEB12881.1| T-complex protein 1 subunit theta, putative [Pediculus humanus corporis]	21.5923	10.2	1	5	5	8	549	59.6167	5.42725
comp37140_c0;orf1 len=558 frame:2 start:131 end:1804 PREDICTED: similar to GA20276-PA [Tribolium castaneum] &gt;gi	270010872 gb|EFA07320.1| hypothetical protein TcasGA2_TC015913 [Tribolium castaneum]	21.5879	11.85	1	5	5	8	557	59.0591	7.03467
comp30081_c0;orf1	len=143 frame:3 start:63 end:491 PREDICTED: 60S ribosomal protein L23-like [Bombus terrestris]	21.5543	32.39	1	3	3	6	142	15.0132	10.5942
comp36821_c0;orf1	len=180 frame:-3 start:1802 end:1263 ARMET-like protein [Harpegnathos saltator]	21.5202	18.44	1	4	4	7	179	20.9177	8.01611
comp7920_c0;orf1	len=101 frame:1 start:88 end:390 cytochrome c oxidase,-subunit VIb [Papilio xuthus]	21.2855	42	1	3	3	9	100	11.5216	8.14795
comp34678_c0;orf1	len=229 frame:1 start:133 end:819 PREDICTED: charged multivesicular body protein 4b-like [Megachile rotundata]	21.0708	14.47	1	2	2	6	228	25.7191	4.89404
comp31644_c0;orf1 len=220 frame:-3 start:1001 end:342 glutathione S-transferase [Nilaparvata lugens] &gt;gi	387413253 gb|AFJ75802.1| glutathione s-transferase D2 [Nilaparvata lugens]	21.0547	20.09	1	3	3	6	219	24.1603	6.3667
comp35048_c0;orf1 len=495 frame:1 start:334 end:1818 serine hydroxymethyltransferase [Aedes aegypti] &gt;gi	108882052 gb|EAT46277.1| AAEL002510-PA [Aedes aegypti]	21.0275	8.91	1	3	3	9	494	54.6849	7.53271
comp22854_c0;orf1	len=155 frame:1 start:1 end:465 PREDICTED: la-related protein 1-like [Megachile rotundata]	21.0273	14.19	1	1	1	10	155	15.76	8.45557
comp31460_c0;orf1	len=253 frame:-2 start:858 end:100 proteasome subunit alpha type 6 [Triatoma matogrossensis]	21.0111	21.83	1	5	5	9	252	27.9552	8.11865
comp36432_c0;orf1 len=187 frame:3 start:159 end:719 PREDICTED: coatomer subunit zeta-1 isoform 1 [Apis mellifera] &gt;gi	380027611 ref|XP_003697515.1| PREDICTED: coatomer subunit zeta-1-like isoform 1 [Apis florea]	20.8837	16.13	1	2	2	6	186	21.2569	5.41455
comp36374_c0;orf1	len=396 frame:1 start:232 end:1419 NSFL1 cofactor p47 [Camponotus floridanus]	20.7808	14.68	1	4	4	7	395	43.4083	4.98291
comp34334_c0;orf1 len=256 frame:2 start:134 end:901 AGAP003372-PB [Anopheles gambiae str. PEST] &gt;gi	333469273 gb|EGK97236.1| AGAP003372-PB [Anopheles gambiae str. PEST]	20.7549	5.88	1	1	1	7	255	28.2908	6.53662
comp36554_c0;orf1	len=384 frame:-1 start:1422 end:271 hypothetical protein DAPPUDRAFT_307522 [Daphnia pulex]	20.622	7.57	1	2	2	6	383	42.0804	7.26904
comp33578_c0;orf1	len=501 frame:-2 start:2310 end:808 PREDICTED: similar to thioredoxin reductase isoform 2 [Tribolium castaneum]	20.6173	8.2	1	3	3	9	500	54.829	7.1665
comp36141_c0;orf1	len=320 frame:-1 start:2993 end:2034 hypothetical protein TcasGA2_TC000998 [Tribolium castaneum]	20.6037	17.55	1	5	5	7	319	38.2806	5.98584
comp31631_c0;	len=294 start:326 end:1211; minus strand	20.5558	22.87	1	4	4	6	293	31.759	4.77979
comp33302_c0;orf1	len=552 frame:-2 start:2025 end:370 heat shock protein 60 [Schistocerca gregaria]	20.4272	11.43	1	5	5	8	551	60.7476	5.79541
comp34741_c0;orf1	len=334 frame:3 start:60 end:1061 PREDICTED: alpha-tocopherol transfer protein-like [Megachile rotundata]	20.3937	20.72	1	5	5	8	333	38.4254	8.44092
comp34070_c0;orf1	len=320 frame:-1 start:2178 end:1219 hypothetical protein SINV_14598 [Solenopsis invicta]	20.3735	12.85	1	3	3	7	319	36.577	5.43994
comp32359_c0;orf1 len=217 frame:3 start:285 end:935 PREDICTED: similar to Rab-protein 1 CG3320-PA [Tribolium castaneum] &gt;gi	270010550 gb|EFA06998.1| hypothetical protein TcasGA2_TC009965 [Tribolium castaneum]	20.2102	24.54	10	3	4	7	216	24.1772	5.47803
comp34922_c0;orf1	len=603 frame:-1 start:1943 end:135 unknown [Dendroctonus ponderosae]	19.9801	10.3	1	5	5	7	602	68.7485	6.22705
comp30348_c0;orf1	len=352 frame:3 start:219 end:1274 PREDICTED: sulfotransferase 1C4-like [Nasonia vitripennis]	19.9372	20.23	1	6	6	8	351	40.8926	6.62451
comp35083_c0;orf1 len=338 frame:-3 start:1103 end:90 hypothetical protein BRAFLDRAFT_104472 [Branchiostoma floridae] &gt;gi	229292589 gb|EEN63253.1| hypothetical protein BRAFLDRAFT_104472 [Branchiostoma floridae]	19.8927	12.46	1	3	3	6	337	37.2319	6.23975
comp34245_c2;orf1	len=114 frame:2 start:155 end:496 hypothetical protein DAPPUDRAFT_231749 [Daphnia pulex]	19.6886	38.94	2	3	3	6	113	12.3913	7.28369
comp29412_c0;orf1	len=122 frame:2 start:86 end:451 ribosomal protein S25 protein [Nilaparvata lugens]	19.6702	22.31	1	4	4	8	121	13.5856	10.4185
comp33928_c0;orf1	len=607 frame:3 start:126 end:1946 PREDICTED: actin-interacting protein 1-like isoform 1 [Bombus terrestris]	19.6683	11.06	1	5	5	7	606	66.4535	7.07861
comp309114_c0;orf1	len=133 frame:2 start:2 end:400 Clathrin heavy chain [Camponotus floridanus]	19.4769	27.82	1	3	3	6	133	15.199	5.26221
comp3748_c0;orf1	len=158 frame:-1 start:475 end:2 hypothetical protein TcasGA2_TC008241 [Tribolium castaneum]	19.4682	15.82	1	2	2	7	158	17.1973	4.51318
comp33538_c0;orf1 len=442 frame:-1 start:2219 end:894 PREDICTED: dipeptidase 1-like [Apis mellifera] &gt;gi	380026177 ref|XP_003696834.1| PREDICTED: dipeptidase 1-like [Apis florea]	19.4585	7.94	1	2	3	7	441	49.2633	6.88818
comp35186_c0;orf1	len=441 frame:-2 start:1420 end:98 26S protease regulatory subunit 6A [Danaus plexippus]	19.4542	24.32	2	6	7	7	440	48.7744	5.2749
comp35392_c0;orf1 len=519 frame:1 start:28 end:1584 PREDICTED: similar to protein phosphatase-5 [Tribolium castaneum] &gt;gi	270009672 gb|EFA06120.1| hypothetical protein TcasGA2_TC008963 [Tribolium castaneum]	19.2592	5.79	1	2	2	8	518	59.0743	6.20166
comp34806_c0;orf1	len=410 frame:3 start:138 end:1367 hypothetical protein TcasGA2_TC002406 [Tribolium castaneum]	19.2479	11.74	1	3	3	5	409	44.3225	7.72314
comp34469_c0;orf1 len=347 frame:1 start:64 end:1104 PREDICTED: similar to conserved hypothetical protein [Tribolium castaneum] &gt;gi	270007211 gb|EFA03659.1| hypothetical protein TcasGA2_TC013754 [Tribolium castaneum]	19.2169	13.01	1	3	3	9	346	38.8479	5.24951
comp35232_c0;orf1 len=101 frame:1 start:265 end:567 hypothetical protein ARALYDRAFT_895660 [Arabidopsis lyrata subsp. lyrata] &gt;gi	297333537 gb|EFH63955.1| hypothetical protein ARALYDRAFT_895660 [Arabidopsis lyrata subsp. lyrata]	19.2038	40	1	2	2	8	100	10.7919	10.0962
comp18444_c0;orf1 len=207 frame:2 start:137 end:757 conserved hypothetical protein [Pediculus humanus corporis] &gt;gi	212506001 gb|EEB10332.1| conserved hypothetical protein [Pediculus humanus corporis]	19.1294	16.02	1	2	2	4	206	23.2849	4.7417
comp31148_c0;orf1	len=111 frame:1 start:370 end:702 10 kDa heat shock protein [Lygus hesperus]	18.956	21.82	2	2	2	7	110	12.0876	7.40088
comp32058_c0;orf1 len=305 frame:-3 start:1046 end:132 PREDICTED: similar to CG3823 CG3823-PA [Tribolium castaneum] &gt;gi	270001735 gb|EEZ98182.1| hypothetical protein TcasGA2_TC000611 [Tribolium castaneum]	18.8446	10.86	1	3	3	7	304	35.7565	7.07861
comp35636_c0;orf1 len=798 frame:2 start:140 end:2533 PREDICTED: phospholipase A-2-activating protein-like isoform 1 [Acyrthosiphon pisum] &gt;gi	328707746 ref|XP_003243489.1| PREDICTED: phospholipase A-2-activating protein-like isoform 2 [Acyrthosiphon pisum]	18.8287	5.9	1	3	3	6	797	84.9148	5.65576
comp32119_c0;orf1	len=1075 frame:2 start:2 end:3226 Tripeptidyl-peptidase 2 [Harpegnathos saltator]	18.7758	4.38	1	4	4	6	1074	118.809	6.93213
comp17413_c0;orf1	len=158 frame:3 start:165 end:638 myosin 2 light chain [Triatoma infestans]	18.7635	18.47	1	2	2	6	157	17.6108	4.60205
comp35045_c0;orf1	len=406 frame:-2 start:3187 end:1970 PREDICTED: s-adenosylmethionine synthase-like isoform 1 [Acyrthosiphon pisum]	18.7336	6.91	1	2	2	5	405	44.6552	6.65381
comp33552_c0;orf1 len=309 frame:2 start:353 end:1279 glutaredoxin 3 [Xenopus laevis] &gt;gi	56541147 gb|AAH87486.1| LOC496161 protein [Xenopus laevis]	18.7186	13.31	1	3	3	7	308	34.7519	5.2749
comp35008_c0;orf1	len=214 frame:-1 start:803 end:162 PREDICTED: protein lethal(2)essential for life-like [Acyrthosiphon pisum]	18.7054	12.68	1	2	2	6	213	23.7513	8.88037
comp33244_c0;orf1	len=133 frame:-2 start:873 end:475 hypothetical protein DAPPUDRAFT_100476 [Daphnia pulex]	18.6219	19.7	1	2	2	6	132	15.3889	7.95752
comp35211_c0;orf1	len=303 frame:1 start:232 end:1140 PREDICTED: ubiquitin fusion degradation protein 1 homolog [Megachile rotundata]	18.5513	4.97	1	1	1	6	302	34.1893	6.07471
comp27165_c0;orf1	len=77 frame:3 start:216 end:446 hypothetical protein SINV_15085 [Solenopsis invicta]	18.5176	42.11	1	3	3	7	76	8.72173	9.979
comp34378_c1;	len=65 start:1 end:195; minus strand	18.359	18.46	1	1	1	10	65	7.49736	4.05615
comp31134_c0;orf1 len=465 frame:-1 start:1616 end:222 hfb2 protein, putative [Pediculus humanus corporis] &gt;gi	212514751 gb|EEB17001.1| hfb2 protein, putative [Pediculus humanus corporis]	18.354	8.62	1	3	3	6	464	53.5077	6.31592
comp14611_c0;orf1 len=299 frame:-3 start:999 end:103 uncharacterized protein LOC100162809 [Acyrthosiphon pisum] &gt;gi	239789199 dbj|BAH71239.1| ACYPI003934 [Acyrthosiphon pisum]	18.3462	15.44	1	4	4	7	298	34.1853	7.07861
comp22885_c0;orf1	len=272 frame:2 start:125 end:940 60S ribosomal protein L7a [Laodelphax striatella]	18.2889	14.76	1	3	3	6	271	30.6915	10.4478
comp29452_c0;orf1	len=258 frame:-2 start:3333 end:2560 mapmodulin-like protein [Rhodnius prolixus]	18.1015	14.79	1	4	4	6	257	28.8925	4.11963
comp36242_c0;orf1	len=173 frame:-1 start:1501 end:983 PREDICTED: myophilin-like [Nasonia vitripennis]	18.0196	26.74	1	4	4	6	172	19.428	7.98682
comp34086_c0;orf1	len=400 frame:-3 start:2436 end:1237 PREDICTED: RISC-loading complex subunit tarbp2-like [Megachile rotundata]	17.9958	6.77	1	2	2	5	399	43.4499	8.19189
comp31475_c0;orf1 len=312 frame:-2 start:1142 end:207 AGAP000401-PA [Anopheles gambiae str. PEST] &gt;gi	157018783 gb|EAA06713.4| AGAP000401-PA [Anopheles gambiae str. PEST]	17.9888	9.97	1	2	2	6	311	35.8499	5.40186
comp22248_c0;orf1 len=221 frame:1 start:1 end:663 Spectrin alpha chain, putative [Pediculus humanus corporis] &gt;gi	212515067 gb|EEB17271.1| Spectrin alpha chain, putative [Pediculus humanus corporis]	17.9538	24.89	1	4	4	6	221	25.5237	5.021
comp32989_c0;orf1 len=164 frame:-2 start:906 end:415 troponin C-like [Acyrthosiphon pisum] &gt;gi	239793671 dbj|BAH72939.1| ACYPI007505 [Acyrthosiphon pisum]	17.8625	23.31	1	3	3	6	163	18.777	4.28467
comp31875_c0;orf1 len=304 frame:-2 start:1122 end:211 AGAP010681-PA [Anopheles gambiae str. PEST] &gt;gi	157018467 gb|EAA07027.4| AGAP010681-PA [Anopheles gambiae str. PEST]	17.6573	8.58	1	2	2	6	303	34.3265	5.17334
comp36497_c0;orf1 len=465 frame:3 start:111 end:1505 26S proteasome non-ATPase regulatory subunit, putative [Pediculus humanus corporis] &gt;gi	212512219 gb|EEB15027.1| 26S proteasome non-ATPase regulatory subunit, putative [Pediculus humanus corporis]	17.6079	9.91	1	3	3	5	464	53.2417	7.48877
comp36977_c0;orf1	len=448 frame:2 start:251 end:1594 hypothetical protein TcasGA2_TC012621 [Tribolium castaneum]	17.5939	9.84	1	3	3	5	447	50.5986	6.59521
comp31555_c0;orf1 len=138 frame:1 start:88 end:501 PREDICTED: protein translation factor SUI1 homolog [Bombus impatiens] &gt;gi	307207800 gb|EFN85418.1| Protein translation factor SUI1-like protein [Harpegnathos saltator] &gt;gi|332024011|gb|EGI64229.1| Protein translation factor SUI1-like protein [Acromyrmex echinatior]	17.4522	10.95	1	1	1	5	137	15.4178	8.00146
comp36414_c0;orf1 len=511 frame:3 start:105 end:1637 PREDICTED: similar to AGAP001884-PA [Tribolium castaneum] &gt;gi	270006696 gb|EFA03144.1| hypothetical protein TcasGA2_TC013056 [Tribolium castaneum]	17.4504	12.55	1	3	3	6	510	54.5703	8.54346
comp35637_c0;orf1 len=498 frame:-2 start:2138 end:645 GF15876 [Drosophila ananassae] &gt;gi	190617009 gb|EDV32533.1| GF15876 [Drosophila ananassae]	17.4482	6.24	1	2	2	5	497	54.3663	8.51416
comp36383_c0;orf1 len=270 frame:-2 start:1200 end:391 conserved hypothetical protein [Pediculus humanus corporis] &gt;gi	212513513 gb|EEB16078.1| conserved hypothetical protein [Pediculus humanus corporis]	17.4281	17.1	1	3	3	5	269	30.807	4.91943
comp27812_c0;orf1	len=443 frame:3 start:228 end:1556 ribosomal protein L4 [Lysiphlebus testaceipes]	17.4162	14.93	1	5	5	7	442	49.4264	11.2827
comp29832_c0;orf1	len=403 frame:1 start:1 end:1209 Ubiquitin carboxyl-terminal hydrolase 5 [Acromyrmex echinatior]	17.3791	10.7	1	3	3	6	402	45.2377	5.36377
comp36751_c0;orf1	len=222 frame:-3 start:3672 end:3007 PREDICTED: similar to acyl-protein thioesterase 1,2 [Tribolium castaneum]	17.325	14.48	1	2	2	7	221	23.9671	7.13721
comp36685_c0;orf1	len=964 frame:2 start:107 end:2998 Aminopeptidase N [Harpegnathos saltator]	17.3025	5.3	1	4	4	6	963	110.638	6.354
comp35600_c0;	len=312 start:264 end:1199; minus strand	17.1214	8.36	1	2	2	5	311	34.6158	5.59229
comp21659_c0;orf1 len=100 frame:2 start:5 end:304 GH15575 [Drosophila grimshawi] &gt;gi	193896930 gb|EDV95796.1| GH15575 [Drosophila grimshawi]	17.0941	17	1	1	1	5	100	11.1734	8.07471
comp34597_c0;orf1	len=381 frame:-2 start:1343 end:201 PREDICTED: alcohol dehydrogenase class-3-like [Nasonia vitripennis]	17.0368	13.16	1	3	3	5	380	40.5325	7.6499
comp33449_c0;orf1	len=412 frame:1 start:76 end:1311 PREDICTED: aspartate aminotransferase, cytoplasmic-like [Nasonia vitripennis]	17.0349	4.87	1	2	2	6	411	45.8749	7.41553
comp32960_c0;orf1 len=317 frame:-3 start:1216 end:266 26S proteasome non-ATPase regulatory subunit, putative [Pediculus humanus corporis] &gt;gi	212507839 gb|EEB11701.1| 26S proteasome non-ATPase regulatory subunit, putative [Pediculus humanus corporis]	16.7493	8.86	1	2	2	6	316	35.326	6.37939
comp29515_c0;orf1 len=255 frame:1 start:139 end:903 electron-transfer-flavoprotein beta polypeptide [Bombyx mori] &gt;gi	87248127 gb|ABD36116.1| electron-transfer-flavoprotein beta polypeptide [Bombyx mori]	16.7454	10.63	1	2	2	6	254	27.4208	7.48877
comp32336_c0;orf1	len=200 frame:-2 start:651 end:52 60S ribosomal protein L11 [Cimex lectularius]	16.6306	11.56	1	2	2	5	199	22.7392	10.0815
comp30456_c0;orf1	len=227 frame:1 start:55 end:735 Eukaryotic translation initiation factor 4E [Camponotus floridanus]	16.5042	11.5	1	3	3	7	226	26.0798	6.03662
comp36231_c0;orf1	len=562 frame:-2 start:1794 end:109 carboxylesterase, partial [Laodelphax striatella]	16.3863	8.91	1	3	3	4	561	62.5647	5.70654
comp36593_c0;orf1	len=665 frame:-1 start:2617 end:623 PREDICTED: uncharacterized protein LOC100866466 [Apis florea]	16.3598	3.61	1	2	2	6	664	71.7822	5.33838
comp31414_c0;orf1	len=108 frame:1 start:382 end:705 unknown [Dendroctonus ponderosae]	16.3285	38.32	1	3	3	6	107	11.619	7.04932
comp187430_c0;orf1	len=179 frame:1 start:1 end:537 PREDICTED: insulin-like growth factor 2 mRNA-binding protein 1-like [Nasonia vitripennis]	16.3218	13.97	1	3	3	6	179	19.3902	8.44092
comp33787_c0;orf1 len=178 frame:3 start:75 end:608 troponin C-like [Acyrthosiphon pisum] &gt;gi	239790194 dbj|BAH71673.1| ACYPI007392 [Acyrthosiphon pisum]	16.3081	14.12	4	3	3	6	177	19.5863	4.34814
comp37294_c0;orf1	len=564 frame:1 start:1 end:1692 carboxylesterase precursor [Nilaparvata lugens]	16.2848	7.64	1	3	3	6	563	61.649	5.99854
comp35373_c0;orf1	len=291 frame:-2 start:873 end:1 beta-tubulin [Laodelphax striatella]	16.2846	12.03	1	1	3	6	291	32.0678	5.61768
comp30397_c0;orf1	len=117 frame:1 start:529 end:879 cathepsin L-like cysteine proteinase CAL1 [Diabrotica virgifera virgifera]	16.1926	22.41	1	3	3	5	116	13.3739	8.76318
comp35771_c0;orf1 len=475 frame:1 start:100 end:1524 PREDICTED: similar to citrate synthase [Tribolium castaneum] &gt;gi	270006831 gb|EFA03279.1| hypothetical protein TcasGA2_TC013214 [Tribolium castaneum]	16.158	3.38	1	1	1	5	474	52.5855	8.66064
comp1016_c0;orf1 len=349 frame:1 start:1 end:1047 Spectrin alpha chain, putative [Pediculus humanus corporis] &gt;gi	212515067 gb|EEB17271.1| Spectrin alpha chain, putative [Pediculus humanus corporis]	16.1461	9.17	1	3	3	6	349	40.5574	5.04639
comp17565_c0;orf2	len=313 frame:-3 start:2340 end:1402 PREDICTED: glucose dehydrogenase [acceptor]-like [Acyrthosiphon pisum]	15.8746	11.22	2	2	2	4	312	34.0183	8.32373
comp29308_c0;	len=170 start:1 end:507; minus strand	15.8438	7.69	1	1	1	7	169	20.0472	4.55127
comp35133_c0;orf1 len=380 frame:3 start:216 end:1355 fructose-1,6-bisphosphatase [Bombyx mori] &gt;gi	95102692 gb|ABF51284.1| fructose-1,6-bisphosphatase [Bombyx mori]	15.8395	8.44	1	3	3	5	379	41.6274	8.1626
comp28489_c0;orf1	len=119 frame:-1 start:410 end:54 ribosomal protein L30 [Argopecten irradians]	15.6569	29.66	1	2	2	5	118	13.1579	9.80322
comp18498_c0;orf1 len=439 frame:-1 start:3909 end:2593 clathrin heavy chain, putative [Pediculus humanus corporis] &gt;gi	212507343 gb|EEB11299.1| clathrin heavy chain, putative [Pediculus humanus corporis]	15.6443	6.85	1	2	2	4	438	51.0845	5.78271
comp33498_c0;orf1	len=148 frame:3 start:9 end:452 PREDICTED: programmed cell death protein 5-like [Apis mellifera]	15.5441	15.65	1	2	2	6	147	16.7856	8.79248
comp31452_c0;orf1	len=208 frame:3 start:129 end:752 apolipophorin-III precursor [Lethocerus deyrollei]	15.5408	18.84	1	3	3	5	207	22.5344	6.26514
comp33357_c0;orf1	len=460 frame:-1 start:2336 end:957 PREDICTED: aminopeptidase N-like [Acyrthosiphon pisum]	15.449	5.66	1	2	2	6	459	53.0239	7.69385
comp29837_c0;orf1	len=155 frame:-2 start:689 end:225 chemosensory protein [Nilaparvata lugens]	15.3659	23.38	1	3	3	6	154	17.4801	8.80713
comp32104_c0;orf1	len=405 frame:-1 start:1342 end:128 Ubiquitin-like modifier-activating enzyme 5 [Camponotus floridanus]	15.3344	7.67	1	2	2	4	404	43.8028	4.91943
comp29056_c0;orf1 len=299 frame:3 start:54 end:950 eukaryotic translation initiation factor 3 subunit, putative [Pediculus humanus corporis] &gt;gi	212518409 gb|EEB20162.1| eukaryotic translation initiation factor 3 subunit, putative [Pediculus humanus corporis]	15.2235	9.06	1	2	2	5	298	33.23	5.57959
comp34572_c0;orf1 len=280 frame:-3 start:891 end:52 PREDICTED: 40S ribosomal protein S3a [Apis mellifera] &gt;gi	340722992 ref|XP_003399883.1| PREDICTED: 40S ribosomal protein S3a-like [Bombus terrestris] &gt;gi|350423659|ref|XP_003493551.1| PREDICTED: 40S ribosomal protein S3a-like [Bombus impatiens] &gt;gi|380022797|ref|XP_003695223.1| PREDICTED: 40S ribosomal protein S3a-like [Apis florea]	15.1283	22.22	1	6	6	6	279	31.3227	9.65674
comp34928_c0;orf1	len=546 frame:2 start:2 end:1639 T-complex protein 1 subunit zeta [Harpegnathos saltator]	15.0637	4.77	1	2	2	4	545	59.5374	7.76709
comp36559_c0;	len=885 start:1310 end:3965; minus strand	15.0516	3.05	1	2	2	8	884	99.0546	5.5542
comp32853_c0;orf1	len=145 frame:-3 start:650 end:216 PREDICTED: bis(5&apos;-nucleosyl)-tetraphosphatase [asymmetrical]-like [Hydra magnipapillata]	15.0493	12.5	1	2	2	6	144	16.5735	5.88428
comp233796_c0;orf1	len=130 frame:-3 start:390 end:1 ACYPI001427 [Acyrthosiphon pisum]	15.027	32.31	1	3	3	5	130	14.6066	5.51611
comp18483_c0;orf1 len=421 frame:3 start:51 end:1313 26S protease regulatory subunit S10B [Culex quinquefasciatus] &gt;gi	167875693 gb|EDS39076.1| 26S protease regulatory subunit S10B [Culex quinquefasciatus]	14.9854	8.57	1	3	3	6	420	47.584	7.91357
comp32747_c0;orf1	len=280 frame:-1 start:941 end:102 PREDICTED: proteasome subunit beta type-7 [Nasonia vitripennis]	14.8824	12.54	1	3	3	6	279	30.2232	7.66455
comp36928_c0;orf1 len=636 frame:1 start:142 end:2049 adenylsulfate kinase, putative [Pediculus humanus corporis] &gt;gi	212518304 gb|EEB20057.1| adenylsulfate kinase, putative [Pediculus humanus corporis]	14.8179	7.24	1	4	4	6	635	71.4566	6.75635
comp34790_c0;orf1 len=247 frame:-3 start:2680 end:1940 mcfdp2, putative [Pediculus humanus corporis] &gt;gi	212514434 gb|EEB16758.1| mcfdp2, putative [Pediculus humanus corporis]	14.6359	12.6	1	3	3	6	246	28.6508	6.50732
comp35868_c0;orf1	len=287 frame:1 start:124 end:984 hypothetical protein DAPPUDRAFT_51985 [Daphnia pulex]	14.5865	5.94	1	1	1	4	286	31.9265	6.17627
comp36625_c0;orf1 len=345 frame:-3 start:3091 end:2057 Calumenin precursor, putative [Pediculus humanus corporis] &gt;gi	212506557 gb|EEB10731.1| Calumenin precursor, putative [Pediculus humanus corporis]	14.5787	3.49	1	1	1	6	344	40.2831	4.75439
comp30166_c0;orf1	len=492 frame:2 start:143 end:1618 hypothetical protein TcasGA2_TC010587 [Tribolium castaneum]	14.5585	5.91	1	2	2	5	491	52.4785	9.20264
comp30303_c0;orf1 len=199 frame:2 start:278 end:874 glucosamine-6-phosphate N-acetyltransferase [Bombyx mori] &gt;gi	87248141 gb|ABD36123.1| glucosamine-6-phosphate N-acetyltransferase [Bombyx mori]	14.5508	8.08	1	1	1	4	198	22.7207	7.6792
comp32998_c0;orf1	len=418 frame:-2 start:1535 end:282 PREDICTED: paxillin-like isoform 2 [Acyrthosiphon pisum]	14.5248	7.19	1	2	2	5	417	45.6445	6.0874
comp27788_c0;orf1	len=147 frame:3 start:3 end:443 PREDICTED: death-associated protein 1-like [Bombus terrestris]	14.5229	17.12	1	1	1	5	146	15.8871	9.02686
comp29647_c0;orf1	len=503 frame:-1 start:1792 end:284 PREDICTED: xaa-Pro dipeptidase-like isoform 3 [Nasonia vitripennis]	14.4751	6.77	1	3	3	5	502	55.9631	5.73193
comp36726_c0;orf1	len=229 frame:1 start:76 end:762 putative vacuolar ATP synthase subunit E [Nilaparvata lugens]	14.3539	10.53	1	2	2	5	228	26.1199	8.6167
comp30404_c0;orf1	len=219 frame:2 start:80 end:736 PREDICTED: nascent polypeptide-associated complex subunit alpha-like isoform 1 [Apis mellifera]	14.2616	13.3	1	2	2	4	218	23.1448	5.19873
comp33825_c0;orf1	len=260 frame:1 start:1 end:780 PREDICTED: adenylosuccinate synthetase-like [Acyrthosiphon pisum]	14.2395	10.42	1	2	2	4	259	28.7157	5.2749
comp34559_c0;orf1	len=566 frame:2 start:35 end:1732 PREDICTED: clathrin interactor 1-like [Bombus impatiens]	14.1873	4.78	1	2	2	5	565	62.6087	5.98584
comp27587_c0;orf1	len=295 frame:2 start:86 end:970 Omega-amidase NIT2 [Acromyrmex echinatior]	14.1388	9.18	1	2	2	6	294	32.8359	6.97607
comp31480_c0;orf1	len=233 frame:3 start:195 end:893 ribosomal protein L10Ae [Biphyllus lunatus]	14.0833	15.09	1	3	3	6	232	26.3013	10.0083
comp21967_c0;	len=74 start:1 end:221; minus strand	14.0235	31.08	1	1	1	5	74	8.58718	6.80029
comp32496_c0;orf1 len=194 frame:-3 start:584 end:3 GI21225 [Drosophila mojavensis] &gt;gi	193911796 gb|EDW10663.1| GI21225 [Drosophila mojavensis]	14.0224	11.34	1	2	2	6	194	20.3765	4.95752
comp36328_c0;orf1 len=1545 frame:-1 start:4637 end:3 hypothetical protein Phum_PHUM296360 [Pediculus humanus corporis] &gt;gi	212511387 gb|EEB14378.1| hypothetical protein Phum_PHUM296360 [Pediculus humanus corporis]	13.9175	2.65	1	3	3	5	1545	169.535	6.26514
comp35106_c0;orf1 len=321 frame:1 start:466 end:1428 phosphoglycerate mutase [Acyrthosiphon pisum] &gt;gi	89473778 gb|ABD72701.1| putative phosphoglycerate mutase [Acyrthosiphon pisum]	13.895	14.06	1	4	4	6	320	35.9217	9.08545
comp34006_c0;orf1 len=310 frame:2 start:389 end:1318 PREDICTED: similar to pyridoxal kinase [Tribolium castaneum] &gt;gi	270003960 gb|EFA00408.1| hypothetical protein TcasGA2_TC003259 [Tribolium castaneum]	13.7731	8.41	1	2	2	5	309	34.1518	6.72705
comp32700_c0;orf1	len=480 frame:1 start:205 end:1644 PREDICTED: selenium-binding protein 1-B-like [Acyrthosiphon pisum]	13.7335	7.1	1	3	3	5	479	53.6416	5.63037
comp35374_c0;orf1	len=459 frame:2 start:155 end:1531 PREDICTED: hypothetical protein LOC100167353 [Acyrthosiphon pisum]	13.7271	2.4	1	1	1	5	458	49.605	6.31592
comp33779_c0;orf1	len=205 frame:-2 start:959 end:345 beta-NAC-like protein [Reticulitermes flavipes]	13.7163	11.76	1	2	2	5	204	22.1285	6.81494
comp33620_c0;orf1	len=217 frame:3 start:192 end:842 PREDICTED: 26S proteasome non-ATPase regulatory subunit 9-like isoform 1 [Bombus impatiens]	13.691	4.63	1	1	1	6	216	24.0293	5.22412
comp35257_c0;orf1 len=393 frame:-1 start:1289 end:111 PREDICTED: similar to aldehyde dehydrogenase [Tribolium castaneum] &gt;gi	270000922 gb|EEZ97369.1| hypothetical protein TcasGA2_TC011192 [Tribolium castaneum]	13.6599	7.91	2	3	3	6	392	41.7633	5.43994
comp35312_c0;orf1 len=521 frame:2 start:74 end:1636 PREDICTED: hypothetical protein LOC100168603 isoform 1 [Acyrthosiphon pisum] &gt;gi	328717699 ref|XP_003246281.1| PREDICTED: hypothetical protein LOC100168603 isoform 2 [Acyrthosiphon pisum]	13.6488	7.12	1	3	3	5	520	49.1581	9.48096
comp33975_c0;orf1 len=342 frame:1 start:124 end:1149 transaldolase [Aedes aegypti] &gt;gi	108874520 gb|EAT38745.1| AAEL009389-PA [Aedes aegypti]	13.6424	12.32	1	4	4	5	341	38.0698	7.47412
comp393465_c0;orf1	len=111 frame:-2 start:333 end:1 Glucose-6-phosphate isomerase [Harpegnathos saltator]	13.6375	13.51	1	1	1	4	111	11.7472	5.78271
comp30231_c0;orf1	len=317 frame:2 start:497 end:1447 hypothetical conserved protein [Glossina morsitans morsitans]	13.5307	7.91	1	2	2	5	316	35.9584	8.73389
comp32315_c0;orf1	len=525 frame:2 start:152 end:1726 PREDICTED: hypothetical protein LOC100120770 [Nasonia vitripennis]	13.4848	8.4	1	3	3	7	524	58.2524	8.17725
comp32227_c0;orf1 len=403 frame:2 start:11 end:1219 Aminopeptidase N precursor, putative [Pediculus humanus corporis] &gt;gi	212513789 gb|EEB16222.1| Aminopeptidase N precursor, putative [Pediculus humanus corporis]	13.3502	11.91	1	4	4	5	403	45.7878	5.2876
comp31579_c0;orf1	len=151 frame:-3 start:555 end:103 mitochondrial ATP synthase coupling factor 6 [Danaus plexippus]	13.2494	15.33	1	2	2	5	150	17.2303	9.90576
comp31297_c0;orf1 len=123 frame:1 start:124 end:492 40S ribosomal protein S20 [Aedes aegypti] &gt;gi	56417538 gb|AAV90710.1| 40S ribosomal protein S20 [Aedes albopictus] &gt;gi|94468398|gb|ABF18048.1| 40S ribosomal protein S20 [Aedes aegypti] &gt;gi|108874398|gb|EAT38623.1| AAEL009506-PA [Aedes aegypti]	13.2264	21.31	1	2	2	5	122	13.8046	9.94971
comp32716_c0;orf1	len=242 frame:-2 start:727 end:2 cystathionine beta-lyase, partial [Schistocerca gregaria]	13.1912	11.16	1	2	2	4	242	26.9696	6.66846
comp22963_c0;orf1	len=209 frame:3 start:81 end:707 hypothetical conserved protein [Cimex lectularius]	13.1008	18.75	1	3	3	5	208	23.0144	5.80811
comp33688_c0;orf1 len=646 frame:-3 start:2365 end:428 PREDICTED: similar to vesicle protein sorting-associated [Tribolium castaneum] &gt;gi	270005472 gb|EFA01920.1| hypothetical protein TcasGA2_TC007530 [Tribolium castaneum]	13.0558	4.19	1	2	2	4	645	72.4868	6.60986
comp35550_c0;orf1	len=563 frame:-1 start:2245 end:557 unknown [Dendroctonus ponderosae]	13.0474	8.01	1	3	3	5	562	63.5622	6.66846
comp32611_c0;orf1	len=237 frame:2 start:362 end:1072 HsjCib isoform1 [Hodotermopsis sjoestedti]	13.0224	16.95	1	3	3	4	236	26.4017	6.62451
comp29290_c0;orf1	len=170 frame:2 start:56 end:565 S18e ribosomal protein [Cicindela campestris]	13.0122	11.83	1	2	2	5	169	19.6986	10.1694
comp28810_c0;orf1	len=276 frame:-1 start:914 end:87 60S ribosomal protein L8 [Laodelphax striatella]	12.9882	11.64	1	3	3	4	275	30.1573	11.1362
comp36551_c0;orf1	len=981 frame:3 start:93 end:3035 PREDICTED: hypothetical protein LOC100119722 [Nasonia vitripennis]	12.9707	4.9	1	4	4	5	980	109.944	5.2876
comp23100_c0;orf1	len=254 frame:1 start:157 end:918 Proteasome subunit alpha type-7-1 [Acromyrmex echinatior]	12.9013	13.04	1	3	3	5	253	28.5278	8.42627
comp31773_c0;orf1 len=332 frame:2 start:65 end:1060 UBX domain-containing protein 1-like [Acyrthosiphon pisum] &gt;gi	239788122 dbj|BAH70755.1| ACYPI000563 [Acyrthosiphon pisum]	12.878	5.74	1	1	1	4	331	37.3222	6.46826
comp36429_c0;orf1	len=334 frame:-3 start:1880 end:879 PREDICTED: eukaryotic translation initiation factor 2 subunit 2-like [Megachile rotundata]	12.8754	13.81	1	3	3	4	333	37.5179	6.81494
comp32580_c0;orf1	len=173 frame:2 start:215 end:733 LIM domain-binding protein 3 [Harpegnathos saltator]	12.8337	12.79	1	2	2	5	172	19.4628	7.12256
comp30016_c0;orf1	len=425 frame:1 start:193 end:1467 putative phosphoglycerate kinase [Danaus plexippus]	12.7339	10.85	1	3	3	4	424	45.8129	7.10791
comp249268_c0;orf1 len=115 frame:-3 start:347 end:3 PREDICTED: similar to conserved hypothetical protein [Tribolium castaneum] &gt;gi	270011234 gb|EFA07682.1| hypothetical protein TcasGA2_TC030722 [Tribolium castaneum]	12.5998	14.78	1	1	1	3	115	12.4574	8.00146
comp35986_c0;orf1	len=306 frame:3 start:159 end:1076 Sparc [Schistocerca gregaria]	12.5826	4.26	1	1	1	4	305	35.904	5.50342
comp33945_c0;orf1	len=396 frame:2 start:107 end:1294 PREDICTED: hsc70-interacting protein-like [Bombus impatiens]	12.582	8.61	1	3	3	6	395	43.7853	5.16064
comp36684_c0;orf1 len=703 frame:1 start:43 end:2151 PREDICTED: similar to GA17312-PA [Tribolium castaneum] &gt;gi	270014582 gb|EFA11030.1| hypothetical protein TcasGA2_TC004619 [Tribolium castaneum]	12.5347	3.7	1	2	2	5	702	80.6344	6.34131
comp32205_c0;orf1 len=174 frame:1 start:202 end:723 PREDICTED: similar to 15 kDa selenoprotein [Tribolium castaneum] &gt;gi	270003970 gb|EFA00418.1| hypothetical protein TcasGA2_TC003269 [Tribolium castaneum]	12.523	20.81	1	4	4	5	173	19.7139	5.59229
comp35278_c0;orf1	len=366 frame:2 start:392 end:1489 hypothetical protein AND_16491 [Anopheles darlingi]	12.4999	7.12	1	2	2	6	365	40.5331	6.62451
comp32350_c0;orf1 len=322 frame:-2 start:1029 end:64 GA23040 [Drosophila pseudoobscura pseudoobscura] &gt;gi	198147009 gb|EDY73023.1| GA23040 [Drosophila pseudoobscura pseudoobscura]	12.4849	4.36	1	1	1	4	321	35.6583	5.97314
comp36566_c0;orf1	len=645 frame:2 start:2 end:1936 PREDICTED: probable ATP-dependent RNA helicase DDX43-like [Megachile rotundata]	12.4509	4.5	1	2	2	6	645	69.4399	5.52881
comp31637_c0;orf1	len=266 frame:3 start:570 end:1367 E3 ubiquitin-protein ligase KCMF1 [Acromyrmex echinatior]	12.4453	4.89	1	1	1	4	266	28.9869	6.72705
comp27092_c0;orf1 len=382 frame:-3 start:1412 end:267 PREDICTED: cAMP-dependent protein kinase type II regulatory subunit-like [Bombus terrestris] &gt;gi	350410475 ref|XP_003489052.1| PREDICTED: cAMP-dependent protein kinase type II regulatory subunit-like [Bombus impatiens]	12.3804	6.56	1	2	2	9	381	43.52	5.2876
comp182879_c0;orf1	len=255 frame:1 start:76 end:840 hypothetical protein SINV_01503 [Solenopsis invicta]	12.373	6.27	1	1	1	5	255	27.7441	4.77979
comp33572_c0;orf1	len=557 frame:-3 start:2063 end:393 UPF0326 protein FAM152B [Camponotus floridanus]	12.2692	4.32	1	2	2	5	556	62.804	5.43994
comp37042_c0;orf1	len=942 frame:2 start:185 end:3010 alpha glucosidase II alpha subunit-like precursor [Nasonia vitripennis]	12.1535	1.28	1	1	1	5	941	106.725	6.354
comp34357_c0;orf1 len=232 frame:-2 start:794 end:99 26S proteasome non-ATPase regulatory subunit, putative [Pediculus humanus corporis] &gt;gi	212518208 gb|EEB19985.1| 26S proteasome non-ATPase regulatory subunit, putative [Pediculus humanus corporis]	12.128	4.76	1	1	1	5	231	25.5234	7.23975
comp36705_c0;orf1 len=487 frame:-1 start:2029 end:569 PREDICTED: similar to glutamate carboxypeptidase [Tribolium castaneum] &gt;gi	270004128 gb|EFA00576.1| hypothetical protein TcasGA2_TC003446 [Tribolium castaneum]	12.0957	8.64	1	3	3	4	486	54.3896	6.40479
comp39711_c0;	len=123 start:109 end:477; minus strand	12.064	13.93	1	1	1	5	122	13.3656	5.45264
comp31386_c0;orf1 len=465 frame:2 start:2 end:1396 low-density lipoprotein receptor, putative [Pediculus humanus corporis] &gt;gi	212516835 gb|EEB18794.1| low-density lipoprotein receptor, putative [Pediculus humanus corporis]	12.0154	6.02	1	2	2	4	465	50.6227	4.44971
comp29602_c0;orf1	len=182 frame:1 start:94 end:639 nucleoplasmin isoform 1-like protein [Maconellicoccus hirsutus]	11.9988	12.15	1	2	2	5	181	20.0958	4.61475
comp7081_c0;orf1	len=450 frame:2 start:104 end:1453 Probable eukaryotic translation initiation factor 3 subunit E [Harpegnathos saltator]	11.9831	9.13	1	3	3	4	449	52.6368	6.58057
comp34751_c0;orf1	len=135 frame:1 start:52 end:456 ion transport protein isoform B [Rhodnius prolixus]	11.8629	20.15	1	3	3	4	134	15.3908	8.38232
comp37130_c0;orf1 len=663 frame:3 start:195 end:2183 phosphoenolpyruvate carboxykinase, putative [Pediculus humanus corporis] &gt;gi	212512721 gb|EEB15440.1| phosphoenolpyruvate carboxykinase, putative [Pediculus humanus corporis]	11.8409	1.81	1	1	1	4	662	74.311	7.50342
comp36455_c1;	len=91 start:239 end:509; minus strand	11.8356	35.56	1	2	2	3	90	10.114	6.0874
comp33394_c0;orf1	len=704 frame:1 start:106 end:2217 PREDICTED: arginine--tRNA ligase, cytoplasmic-like [Megachile rotundata]	11.7148	5.69	1	3	3	4	703	79.5413	7.10791
comp35439_c0;orf1	len=126 frame:3 start:126 end:503 Vacuolar proton pump subunit F [Harpegnathos saltator]	11.6818	10.4	1	2	2	4	125	14.0672	6.37939
comp34072_c0;orf1	len=544 frame:-2 start:1769 end:138 NEDD8-activating enzyme E1 regulatory subunit [Camponotus floridanus]	11.6485	4.24	1	2	2	4	543	60.7358	5.73193
comp31669_c0;orf1	len=437 frame:1 start:163 end:1473 PREDICTED: proteasomal ubiquitin receptor ADRM1-like isoform 1 [Megachile rotundata]	11.6433	3.44	1	1	1	7	436	45.9008	6.27783
comp36535_c0;orf1	len=276 frame:2 start:11 end:838 putative vacuolar ATP synthase subunit D [Homalodisca vitripennis]	11.6202	5.82	1	1	1	3	275	30.9748	9.62744
comp32709_c0;orf1 len=288 frame:-1 start:1997 end:1134 PREDICTED: similar to GA22042-PA [Tribolium castaneum] &gt;gi	270008552 gb|EFA05000.1| hypothetical protein TcasGA2_TC015079 [Tribolium castaneum]	11.6015	5.57	1	1	1	3	287	31.8666	7.13721
comp30852_c0;orf1 len=129 frame:-2 start:1645 end:1259 beta-hexosaminidase [Aedes aegypti] &gt;gi	108879684 gb|EAT43909.1| AAEL004661-PA [Aedes aegypti]	11.4523	11.72	1	1	1	3	128	14.9162	4.94482
comp27575_c0;orf1	len=470 frame:3 start:3 end:1412 FI18146p1 [Drosophila melanogaster]	11.447	5.11	1	2	2	5	470	52.1505	8.79248
comp36269_c0;orf1	len=618 frame:1 start:61 end:1914 PREDICTED: lysyl-tRNA synthetase-like isoform 1 [Acyrthosiphon pisum]	11.4393	9.56	1	4	4	4	617	70.0517	6.7417
comp30222_c0;orf1 len=164 frame:-1 start:566 end:75 PREDICTED: 40S ribosomal protein S16 [Apis mellifera] &gt;gi	340713706 ref|XP_003395379.1| PREDICTED: 40S ribosomal protein S16-like [Bombus terrestris] &gt;gi|350409543|ref|XP_003488773.1| PREDICTED: 40S ribosomal protein S16-like [Bombus impatiens] &gt;gi|380025003|ref|XP_003696272.1| PREDICTED: 40S ribosomal protein S16-like [Apis florea]	11.4321	15.34	1	3	3	5	163	18.7202	10.1841
comp31084_c0;orf1 len=150 frame:2 start:2 end:451 hypothetical protein Phum_PHUM411100 [Pediculus humanus corporis] &gt;gi	212513748 gb|EEB16194.1| hypothetical protein Phum_PHUM411100 [Pediculus humanus corporis]	11.4045	9.4	1	1	1	3	149	16.4049	7.2251
comp30829_c0;orf1	len=478 frame:3 start:75 end:1508 Mitochondrial-processing peptidase subunit beta [Harpegnathos saltator]	11.3521	2.73	1	1	1	3	477	52.8547	6.48096
comp16541_c0;	len=95 start:1 end:285; minus strand	11.3329	15.79	1	1	1	7	95	9.03078	4.13232
comp33348_c2;orf1 len=330 frame:1 start:1 end:990 hypothetical protein AaeL_AAEL002793 [Aedes aegypti] &gt;gi	108881723 gb|EAT45948.1| AAEL002793-PA [Aedes aegypti]	11.3054	3.95	1	1	1	4	329	35.546	6.46826
comp31523_c0;orf1	len=260 frame:3 start:138 end:917 hypothetical protein TcasGA2_TC015554 [Tribolium castaneum]	11.285	5.41	1	1	1	3	259	28.0127	6.40479
comp35273_c1;orf1	len=899 frame:1 start:1 end:2697 PREDICTED: protein lethal(2) giant larvae-like isoform 1 [Bombus terrestris]	11.2675	3.23	1	2	2	4	898	96.7971	5.8208
comp32591_c0;orf1	len=262 frame:-2 start:876 end:91 hypothetical protein DAPPUDRAFT_99667 [Daphnia pulex]	11.2645	12.64	1	2	2	3	261	29.3008	6.43018
comp36395_c0;orf1 len=465 frame:1 start:241 end:1635 kynurenine/oxoglutarate transaminase 1, putative [Pediculus humanus corporis] &gt;gi	212509473 gb|EEB12842.1| kynurenine/oxoglutarate transaminase 1, putative [Pediculus humanus corporis]	11.2376	9.27	1	3	3	4	464	52.1528	8.1333
comp36615_c0;orf1	len=567 frame:-3 start:1830 end:130 phosphoacetylglucosamine mutase [Nilaparvata lugens]	11.2067	1.94	1	1	1	4	566	61.7296	6.26514
comp36086_c0;orf1	len=297 frame:-3 start:1023 end:133 sorbitol dehydrogenase [Belgica antarctica]	11.0799	5.41	1	1	1	3	296	32.1557	8.07471
comp37083_c0;orf1	len=479 frame:1 start:1 end:1437 unknown [Dendroctonus ponderosae]	11.0718	9	1	4	4	5	478	51.9701	7.56201
comp17558_c0;orf1 len=344 frame:1 start:1 end:1032 PREDICTED: similar to serine/threonine protein kinase [Tribolium castaneum] &gt;gi	270007652 gb|EFA04100.1| hypothetical protein TcasGA2_TC014335 [Tribolium castaneum]	11.0441	5.54	1	1	1	3	343	37.8041	5.94775
comp33810_c0;orf1	len=425 frame:3 start:327 end:1601 PREDICTED: COP9 signalosome complex subunit 4-like [Nasonia vitripennis]	11.0151	2.83	1	1	1	4	424	49.1298	7.00537
comp29924_c0;orf1	len=208 frame:1 start:22 end:645 Ca2+-binding protein [Glossina morsitans morsitans]	10.9775	10.14	1	2	2	4	207	23.8448	5.24951
comp35316_c0;orf1 len=269 frame:-1 start:2698 end:1892 PREDICTED: chloride intracellular channel exc-4 [Apis mellifera] &gt;gi	350408895 ref|XP_003488548.1| PREDICTED: chloride intracellular channel exc-4-like [Bombus impatiens] &gt;gi|380021851|ref|XP_003694770.1| PREDICTED: chloride intracellular channel exc-4-like [Apis florea] &gt;gi|383854543|ref|XP_003702780.1| PREDICTED: chloride intracellular channel exc-4-like [Megachile rotundata] &gt;gi|307170737|gb|EFN62862.1| Chloride intracellular channel exc-4 [Camponotus …	10.9771	13.06	1	3	3	4	268	30.9246	6.17627
comp36814_c0;orf1 len=385 frame:-1 start:1156 end:2 PREDICTED: exportin-7-like isoform 1 [Nasonia vitripennis] &gt;gi	345491581 ref|XP_003426649.1| PREDICTED: exportin-7-like isoform 2 [Nasonia vitripennis]	10.9604	3.64	1	1	1	4	385	43.6264	7.04932
comp17477_c0;orf1	len=329 frame:2 start:137 end:1123 ribosomal protein L23A [Triatoma matogrossensis]	10.9048	13.41	1	3	3	4	328	33.8171	10.7847
comp37038_c0;orf2 len=320 frame:-1 start:4814 end:3855 GJ13895 [Drosophila virilis] &gt;gi	194155464 gb|EDW70648.1| GJ13895 [Drosophila virilis]	10.8734	6.58	1	2	2	4	319	36.6861	7.32764
comp29495_c0;orf1	len=191 frame:-1 start:895 end:323 peptidyl-prolyl cis-trans isomerase [Nasonia vitripennis]	10.7951	7.37	1	1	1	4	190	21.4649	9.0708
comp34663_c1;orf1 len=346 frame:3 start:75 end:1112 gamma-soluble NSF attachment protein, putative [Pediculus humanus corporis] &gt;gi	212517829 gb|EEB19668.1| gamma-soluble NSF attachment protein, putative [Pediculus humanus corporis]	10.7547	9.28	1	2	2	4	345	37.8149	5.75732
comp34476_c0;orf1	len=510 frame:1 start:205 end:1734 PREDICTED: V-type proton ATPase subunit H isoform 1 [Nasonia vitripennis]	10.749	4.13	1	2	2	4	509	58.5627	6.0874
comp32057_c0;orf1 len=83 frame:2 start:134 end:382 copper chaperone [Bombyx mori] &gt;gi	110645049 gb|ABG81361.1| copper chaperone [Bombyx mori]	10.7226	17.07	1	1	1	4	82	9.07779	8.80713
comp953_c0;orf1	len=155 frame:3 start:3 end:467 hypothetical protein TcasGA2_TC010876 [Tribolium castaneum]	10.6731	18.18	1	3	3	5	154	16.9484	5.78271
comp30100_c0;orf1	len=343 frame:1 start:280 end:1308 hypothetical protein, partial [Triatoma rubida]	10.5403	3.51	1	1	1	4	342	34.4336	10.1841
comp35366_c0;orf1	len=477 frame:3 start:51 end:1481 Protein kinase shaggy [Harpegnathos saltator]	10.5006	5.88	1	2	2	4	476	52.4162	8.90967
comp31942_c0;orf1	len=788 frame:3 start:48 end:2411 PREDICTED: cytoplasmic aconitate hydratase-like [Acyrthosiphon pisum]	10.4646	4.83	1	3	3	4	787	85.8654	7.91357
comp36371_c2;orf1	len=1572 frame:3 start:3 end:4718 PREDICTED: translational activator GCN1-like [Nasonia vitripennis]	10.4256	2.29	1	3	3	6	1572	172.857	6.88818
comp32935_c0;orf1	len=466 frame:1 start:43 end:1440 PREDICTED: hypothetical protein LOC100642610 [Bombus terrestris]	10.3927	4.29	1	2	2	4	466	49.0795	9.40771
comp7404_c0;	len=126 start:1 end:377; minus strand	10.3789	10.32	1	1	1	4	126	13.4514	8.104
comp31170_c0;orf1	len=93 frame:-1 start:522 end:244 PREDICTED: homeodomain-only protein-like [Acyrthosiphon pisum]	10.3532	16.3	1	1	1	3	92	10.3233	9.20264
comp33720_c0;orf1 len=336 frame:-2 start:2011 end:1004 malate dehydrogenase, putative [Pediculus humanus corporis] &gt;gi	212508346 gb|EEB12070.1| malate dehydrogenase, putative [Pediculus humanus corporis]	10.3445	10.75	1	3	3	4	335	35.9836	7.92822
comp34419_c0;orf1	len=237 frame:1 start:94 end:804 hypothetical protein DAPPUDRAFT_195553 [Daphnia pulex]	10.2638	11.44	1	2	2	6	236	27.023	8.27979
comp29120_c0;orf1 len=435 frame:-2 start:1997 end:693 PREDICTED: coiled-coil domain-containing protein 6-like [Bombus terrestris] &gt;gi	350395996 ref|XP_003484403.1| PREDICTED: coiled-coil domain-containing protein 6-like [Bombus impatiens]	10.2584	3	1	1	1	4	434	49.3307	6.80029
comp32235_c0;orf1	len=760 frame:2 start:107 end:2386 unnamed protein product [Mus musculus]	10.2124	4.48	1	3	3	4	759	87.83	5.60498
comp36863_c0;orf1 len=676 frame:2 start:131 end:2158 AGAP010429-PA [Anopheles gambiae str. PEST] &gt;gi	157018376 gb|EAA07202.4| AGAP010429-PA [Anopheles gambiae str. PEST]	10.1972	1.33	1	1	1	4	675	74.2381	6.66846
comp293790_c0;orf1 len=105 frame:3 start:3 end:317 bifunctional aminoacyl-tRNA synthetase [Culex quinquefasciatus] &gt;gi	167881196 gb|EDS44579.1| bifunctional aminoacyl-tRNA synthetase [Culex quinquefasciatus]	10.174	11.43	1	1	1	3	105	12.0351	5.47803
comp187261_c0;orf1 len=181 frame:1 start:1 end:543 serine/threonine-protein phosphatase 2A 56 kDa regulatory subunit epsilon isoform, putative [Pediculus humanus corporis] &gt;gi	212512084 gb|EEB14916.1| serine/threonine-protein phosphatase 2A 56 kDa regulatory subunit epsilon isoform, putative [Pediculus humanus corporis]	10.1535	11.6	1	2	2	4	181	20.9602	5.59229
comp34162_c0;	len=113 start:1 end:336; minus strand	10.1327	16.81	1	1	1	3	113	12.8807	9.0415
comp36710_c0;orf1	len=343 frame:2 start:161 end:1189 PREDICTED: pancreatic lipase-related protein 2-like [Acyrthosiphon pisum]	10.1294	9.65	1	2	2	3	342	37.8008	6.66846
comp34242_c0;orf1 len=589 frame:2 start:143 end:1909 cortactin [Aedes aegypti] &gt;gi	108871662 gb|EAT35887.1| AAEL011982-PA [Aedes aegypti]	10.1048	6.8	1	3	3	4	588	65.6739	5.16064
comp35436_c0;orf1	len=514 frame:2 start:44 end:1585 PREDICTED: hypothetical protein LOC100167279 [Acyrthosiphon pisum]	10.0349	4.68	1	2	2	3	513	56.9076	9.08545
comp35840_c0;orf1	len=253 frame:-3 start:1094 end:336 hypothetical conserved protein [Triatoma matogrossensis]	9.92284	5.95	1	1	1	3	252	28.6498	7.18115
comp30184_c0;	len=103 start:1826 end:2134; minus strand	9.85167	28.71	1	2	2	3	101	11.2268	3.9165
comp231393_c0;orf1	len=48 frame:1 start:1 end:144 R2 protein [Kalotermes flavicollis]	9.76076	21.28	1	1	2	4	47	5.36381	10.9019
comp8341_c0;orf1 len=223 frame:2 start:113 end:781 ribosomal protein S5a [Papilio xuthus] &gt;gi	389610879 dbj|BAM19050.1| ribosomal protein S5a [Papilio polytes]	9.73667	11.26	1	2	2	3	222	24.9169	9.34912
comp26829_c0;orf1 len=179 frame:-3 start:539 end:3 ng,ng-dimethylarginine dimethylaminohydrolase [Aedes aegypti] &gt;gi	108871221 gb|EAT35446.1| AAEL012397-PA [Aedes aegypti]	9.71761	8.38	1	1	1	3	179	19.8213	5.021
comp3640_c0;orf1	len=187 frame:-1 start:561 end:1 PREDICTED: LOW QUALITY PROTEIN: clathrin heavy chain-like [Apis florea]	9.70979	14.44	1	2	2	4	187	20.5244	6.66846
comp35180_c0;orf1 len=183 frame:2 start:125 end:673 PREDICTED: similar to putative accessory gland protein [Tribolium castaneum] &gt;gi	270012410 gb|EFA08858.1| hypothetical protein TcasGA2_TC006559 [Tribolium castaneum]	9.69454	13.19	1	2	2	4	182	20.5635	5.8208
comp34723_c0;orf1	len=359 frame:1 start:100 end:1176 PREDICTED: similar to AGAP008327-PA [Tribolium castaneum]	9.69295	7.26	1	2	2	3	358	40.8404	6.22705
comp34550_c0;orf1 len=615 frame:2 start:68 end:1912 ATP-binding cassette subfamily E, member 1 [Pediculus humanus corporis] &gt;gi	212507357 gb|EEB11313.1| ATP-binding cassette subfamily E, member 1 [Pediculus humanus corporis]	9.67693	7.33	1	4	4	5	614	69.1118	7.81104
comp34007_c0;orf1	len=490 frame:3 start:153 end:1622 PREDICTED: DEAD-box helicase Dbp80-like [Megachile rotundata]	9.66762	5.11	1	2	2	4	489	54.7804	7.72314
comp35857_c0;orf1	len=541 frame:2 start:110 end:1732 T-complex protein 1 subunit delta [Acromyrmex echinatior]	9.64962	3.7	1	2	2	4	540	58.1111	8.07471
comp29808_c0;orf1	len=389 frame:2 start:158 end:1324 PREDICTED: hypothetical protein LOC100644543 [Bombus terrestris]	9.59948	4.11	1	1	1	4	389	42.6104	6.96143
comp36008_c0;orf1 len=274 frame:-1 start:2188 end:1367 conserved hypothetical protein [Pediculus humanus corporis] &gt;gi	212514728 gb|EEB16984.1| conserved hypothetical protein [Pediculus humanus corporis]	9.57228	9.16	1	2	2	4	273	30.4157	6.26514
comp31966_c0;orf1	len=569 frame:-1 start:1856 end:150 eukaryotic translation initiation factor 3 subunit L [Papilio xuthus]	9.56719	7.04	1	4	4	4	568	67.2635	6.23975
comp36147_c0;	len=230 start:1301 end:1990; minus strand	9.56099	13.54	1	2	3	4	229	26.4743	4.83057
comp28994_c0;orf1	len=368 frame:3 start:3 end:1106 Erk1/2 [Bemisia tabaci]	9.54775	4.9	2	2	2	4	367	42.3046	6.53662
comp30128_c0;orf1	len=226 frame:-3 start:992 end:315 hypothetical protein KGM_22691 [Danaus plexippus]	9.50954	5.33	1	1	1	4	225	22.7864	8.90967
comp23957_c0;orf1 len=178 frame:-3 start:536 end:3 Spectrin alpha chain, putative [Pediculus humanus corporis] &gt;gi	212515067 gb|EEB17271.1| Spectrin alpha chain, putative [Pediculus humanus corporis]	9.49461	6.74	1	1	1	3	178	20.5371	4.98291
comp33818_c0;orf1 len=561 frame:-2 start:1822 end:140 PREDICTED: beta-hexosaminidase subunit beta-like isoform 1 [Nasonia vitripennis] &gt;gi	345496947 ref|XP_003427857.1| PREDICTED: beta-hexosaminidase subunit beta-like isoform 2 [Nasonia vitripennis] &gt;gi|345496950|ref|XP_003427858.1| PREDICTED: beta-hexosaminidase subunit beta-like isoform 3 [Nasonia vitripennis]	9.48878	5.71	1	3	3	4	560	63.7894	6.58057
comp29679_c0;orf1 len=445 frame:-1 start:1769 end:435 Splicing factor U2AF 50 kDa subunit, putative [Pediculus humanus corporis] &gt;gi	212515110 gb|EEB17307.1| Splicing factor U2AF 50 kDa subunit, putative [Pediculus humanus corporis]	9.46693	7.43	1	1	2	4	444	49.9036	9.18799
comp26984_c0;	len=67 start:1 end:200; minus strand	9.45004	38.46	1	3	3	4	65	8.31614	8.30908
comp268204_c0;	len=84 start:1 end:249; minus strand	9.43271	15.48	1	1	1	3	84	9.5108	7.18115
comp27169_c0;orf1	len=181 frame:-2 start:1573 end:1031 Myosin-2 essential light chain [Camponotus floridanus]	9.34919	13.89	1	2	2	3	180	20.3209	4.77979
comp252120_c0;orf1	len=141 frame:-3 start:425 end:3 Maternal protein tudor [Acromyrmex echinatior]	9.3309	9.22	1	1	1	3	141	15.7406	4.43701
comp188400_c0;orf1	len=96 frame:-2 start:290 end:3 hypothetical protein SINV_03045 [Solenopsis invicta]	9.2783	13.54	1	1	1	4	96	11.2868	9.53955
comp27848_c0;orf1	len=142 frame:3 start:15 end:440 PREDICTED: probable small nuclear ribonucleoprotein Sm D2-like [Apis florea]	9.25677	7.09	1	1	1	4	141	16.2258	10.1401
comp36839_c0;orf1 len=426 frame:1 start:229 end:1506 GM24997 [Drosophila sechellia] &gt;gi	194118562 gb|EDW40605.1| GM24997 [Drosophila sechellia]	9.1548	5.65	1	1	2	4	425	45.9414	8.35303
comp35206_c0;orf1 len=1180 frame:2 start:98 end:3637 PREDICTED: similar to eukaryotic translation initiation factor 3, theta subunit [Tribolium castaneum] &gt;gi	270013675 gb|EFA10123.1| hypothetical protein TcasGA2_TC012303 [Tribolium castaneum]	9.12464	2.37	1	3	3	4	1179	136.602	8.79248
comp267136_c0;orf1	len=260 frame:-1 start:782 end:3 PREDICTED: structural maintenance of chromosomes protein 3-like [Acyrthosiphon pisum]	9.10889	5.38	1	1	1	4	260	30.2629	9.08545
comp35882_c1;orf1	len=1122 frame:3 start:3 end:3368 La-related protein 4 [Harpegnathos saltator]	9.07461	2.59	1	2	2	3	1121	114.904	7.45947
comp32392_c0;orf1 len=258 frame:-1 start:1392 end:619 hypothetical protein BRAFLDRAFT_113552 [Branchiostoma floridae] &gt;gi	229284459 gb|EEN55194.1| hypothetical protein BRAFLDRAFT_113552 [Branchiostoma floridae]	9.05979	14.01	1	3	3	3	257	29.3717	6.16357
comp36405_c0;orf1 len=255 frame:-2 start:2019 end:1255 sulfatase modifying factor 1 precursor [Xenopus (Silurana) tropicalis] &gt;gi	89273863 emb|CAJ82122.1| sulfatase modifying factor 1 [Xenopus (Silurana) tropicalis]	9.0431	11.02	1	2	2	3	254	28.9794	5.94775
comp28334_c0;orf1 len=168 frame:-1 start:504 end:1 tripeptidyl-peptidase, putative [Pediculus humanus corporis] &gt;gi	212514916 gb|EEB17144.1| tripeptidyl-peptidase, putative [Pediculus humanus corporis]	9.02225	6.55	1	1	1	4	168	18.6445	7.28369
comp35693_c0;orf1	len=263 frame:1 start:124 end:912 PREDICTED: proteasome subunit alpha type-3-like [Bombus impatiens]	8.97416	12.6	1	3	3	3	262	28.8004	7.00537
comp334209_c0;orf1	len=105 frame:1 start:1 end:315 PREDICTED: vinculin-like [Acyrthosiphon pisum]	8.92384	11.43	1	1	1	4	105	11.9052	8.83643
comp429818_c0;orf1	len=175 frame:1 start:1 end:525 PREDICTED: dynein heavy chain, cytoplasmic-like [Acyrthosiphon pisum]	8.92365	13.14	1	1	2	4	175	19.8732	5.73193
comp27893_c0;orf1	len=233 frame:-3 start:912 end:214 PREDICTED: RWD domain-containing protein 1-like [Megachile rotundata]	8.83035	6.47	1	1	1	2	232	26.928	4.29736
comp33440_c0;orf1	len=249 frame:1 start:1 end:747 Rho GDP dissociation inhibitor [Schistocerca gregaria]	8.81563	2.82	1	1	1	4	248	28.8134	5.12256
comp33436_c0;orf1 len=273 frame:3 start:264 end:1082 hypothetical protein BRAFLDRAFT_126227 [Branchiostoma floridae] &gt;gi	229293695 gb|EEN64354.1| hypothetical protein BRAFLDRAFT_126227 [Branchiostoma floridae]	8.77137	3.31	1	1	1	4	272	30.5816	6.56592
comp36597_c0;	len=193 start:317 end:895; minus strand	8.76798	7.29	1	1	1	9	192	21.485	7.1958
comp33924_c0;orf1	len=487 frame:2 start:239 end:1699 Protein kinase C and casein kinase substrate in neurons protein 2 [Camponotus floridanus]	8.75888	8.23	1	3	3	3	486	55.386	5.57959
comp276289_c0;orf1	len=35 frame:-3 start:255 end:151 PREDICTED: similar to discs large 1 CG1725-PK [Tribolium castaneum]	8.72605	38.24	1	1	1	3	34	3.86703	4.61475
comp33997_c0;orf1 len=299 frame:3 start:123 end:1019 Soluble NSF attachment protein, putative [Pediculus humanus corporis] &gt;gi	212518281 gb|EEB20034.1| Soluble NSF attachment protein, putative [Pediculus humanus corporis]	8.6965	8.39	1	2	2	5	298	33.7243	5.8208
comp32417_c0;orf1	len=281 frame:2 start:101 end:943 PREDICTED: protein CDV3 homolog A-like [Bombus impatiens]	8.69066	10	1	2	2	3	280	30.811	5.52881
comp264825_c0;orf1	len=73 frame:-3 start:221 end:3 clathrin heavy chain [Abacion magnum]	8.68344	30.14	1	2	2	3	73	8.43127	6.53662
comp6828_c0;orf1	len=194 frame:1 start:1 end:582 hypothetical protein SINV_10357 [Solenopsis invicta]	8.65372	6.7	1	1	1	3	194	23.1953	9.64209
comp23922_c0;orf1	len=168 frame:-2 start:570 end:67 ribosomal protein L28e [Carabus granulatus]	8.58448	17.96	1	2	2	6	167	18.8076	11.561
comp19242_c0;orf1	len=158 frame:2 start:2 end:475 glucose-6-phosphate isomerase [Spodoptera exigua]	8.57271	7.01	1	1	1	3	157	17.3419	8.57275
comp30889_c0;orf1	len=290 frame:3 start:3 end:872 PREDICTED: proteasome activator complex subunit 3-like [Nasonia vitripennis]	8.55182	7.96	1	2	2	3	289	32.8509	7.07861
comp34861_c0;orf1	len=528 frame:1 start:76 end:1659 PREDICTED: similar to DNA-damage inducible protein [Tribolium castaneum]	8.4805	5.31	1	2	2	3	527	57.687	5.89697
comp33684_c0;orf1	len=584 frame:-1 start:2182 end:431 putative mitochondrial ATP synthase alpha subunit precursor [Toxoptera citricida]	8.4643	6.52	1	3	3	3	583	63.1153	8.86572
comp30320_c0;orf1 len=112 frame:2 start:293 end:628 PREDICTED: similar to AGAP006937-PA isoform 1 [Tribolium castaneum] &gt;gi	270004707 gb|EFA01155.1| hypothetical protein TcasGA2_TC010380 [Tribolium castaneum]	8.4467	8.93	1	1	1	3	112	12.7732	7.09326
comp22087_c0;orf1	len=379 frame:3 start:51 end:1187 Developmentally-regulated GTP-binding protein 2 [Harpegnathos saltator]	8.43371	6.88	1	2	2	3	378	42.4466	8.66064
comp33510_c0;orf1	len=496 frame:-1 start:1930 end:443 PREDICTED: dnaJ homolog subfamily C member 3-like [Megachile rotundata]	8.40725	4.85	1	2	2	3	495	56.8224	6.53662
comp26004_c0;orf1 len=60 frame:2 start:2 end:181 GD22910 [Drosophila simulans] &gt;gi	194189760 gb|EDX03336.1| GD22910 [Drosophila simulans]	8.38685	30.51	1	2	2	3	59	6.92154	9.17334
comp35601_c0;orf1 len=361 frame:1 start:151 end:1233 translation initiation factor eif-2b [Aedes aegypti] &gt;gi	122093211 sp|Q16I17.1|MTNA_AEDAE RecName: Full=Methylthioribose-1-phosphate isomerase; Short=M1Pi; Short=MTR-1-P isomerase; AltName: Full=S-methyl-5-thioribose-1-phosphate isomerase; AltName: Full=Translation initiation factor eIF-2B subunit alpha/beta/delta-like protein &gt;gi|108869682|gb|EAT33907.1| AAEL013828-PA [Aedes aegypti]	8.31519	7.78	1	2	2	3	360	38.7552	5.87158
comp28454_c0;orf1	len=202 frame:-1 start:660 end:55 60S ribosomal protein L9 [Laodelphax striatella]	8.29582	16.92	1	3	3	3	201	22.9764	10.0229
comp24662_c0;orf1 len=111 frame:2 start:224 end:556 ribosomal protein S27 [Xenopsylla cheopis] &gt;gi	389032525 gb|AFK82399.1| ribosomal protein S27 [Ctenocephalides felis]	8.27546	21.82	1	2	2	3	110	12.4252	8.98291
comp35162_c0;orf1 len=719 frame:-3 start:2158 end:2 conserved hypothetical protein [Pediculus humanus corporis] &gt;gi	212508750 gb|EEB12347.1| conserved hypothetical protein [Pediculus humanus corporis]	8.24183	3.34	1	2	2	6	719	80.2378	6.80029
comp12594_c0;orf1	len=383 frame:1 start:10 end:1158 cGMP-dependent protein kinase G [Spodoptera exigua]	8.20528	7.31	1	3	3	4	383	43.7673	6.55127
comp36892_c0;orf1	len=615 frame:-2 start:2794 end:950 eukaryotic translation initiation factor 2A [Nasonia vitripennis]	8.20194	5.54	1	3	3	3	614	68.0618	9.14404
comp35849_c0;orf1	len=255 frame:2 start:1154 end:1918 PREDICTED: thioredoxin-2-like [Bombus terrestris]	8.18281	4.33	1	1	1	3	254	28.3624	5.2749
comp30345_c0;orf1	len=305 frame:-2 start:986 end:72 Proteasome subunit alpha type-4 [Camponotus floridanus]	8.0873	7.89	1	2	2	3	304	33.8701	6.25244
comp36853_c0;orf1 len=302 frame:-2 start:2837 end:1932 PREDICTED: similar to Toll-interacting protein [Tribolium castaneum] &gt;gi	270005116 gb|EFA01564.1| hypothetical protein TcasGA2_TC007125 [Tribolium castaneum]	8.00842	7.64	1	2	2	3	301	33.4697	5.19873
comp30826_c0;orf1 len=270 frame:-1 start:1299 end:490 GA10156 [Drosophila pseudoobscura pseudoobscura] &gt;gi	198131795 gb|EAL27781.2| GA10156 [Drosophila pseudoobscura pseudoobscura]	7.98975	4.09	1	1	1	3	269	30.8653	6.84424
comp35116_c1;orf1	len=142 frame:1 start:289 end:714 Mitogen-activated protein kinase 14B [Harpegnathos saltator]	7.95179	14.89	1	1	1	2	141	16.1001	4.65283
comp32427_c0;orf1 len=373 frame:1 start:55 end:1173 GI11094 [Drosophila mojavensis] &gt;gi	193906681 gb|EDW05548.1| GI11094 [Drosophila mojavensis]	7.91967	8.6	1	3	3	3	372	42.3814	5.66846
comp26835_c0;orf1	len=169 frame:3 start:159 end:665 ubiquitin/ribosomal protein S30e fusion protein [Triatoma matogrossensis]	7.91564	5.95	1	1	1	3	168	18.735	9.61279
comp32632_c0;orf1	len=411 frame:-2 start:1713 end:481 26S proteasome non-ATPase regulatory subunit rpn7 [Papilio xuthus]	7.90597	2.44	1	1	1	3	410	46.9198	7.26904
comp27145_c0;orf1	len=287 frame:1 start:412 end:1272 PREDICTED: programmed cell death protein 4-like [Acyrthosiphon pisum]	7.85146	8.71	1	2	2	3	287	32.0583	5.73193
comp33733_c0;orf1 len=448 frame:1 start:196 end:1539 ornithine aminotransferase [Aedes aegypti] &gt;gi	108879017 gb|EAT43242.1| AAEL005289-PA [Aedes aegypti]	7.79216	6.26	1	2	2	3	447	49.2533	7.38623
comp31182_c1;orf1	len=494 frame:3 start:3 end:1484 Putative glutamate synthase [Acromyrmex echinatior]	7.77991	6.68	1	3	3	3	494	55.8771	6.30322
comp33137_c0;orf1	len=537 frame:-2 start:1972 end:362 Inosine-5&apos;-monophosphate dehydrogenase [Harpegnathos saltator]	7.77688	2.05	1	1	1	3	536	57.9145	7.02002
comp29967_c0;orf1	len=172 frame:3 start:3 end:518 putative ribosomal protein L27Ae [Graphocephala atropunctata]	7.76396	10.53	1	2	2	3	171	19.5243	10.4771
comp26934_c0;orf1	len=138 frame:-3 start:466 end:53 putative ribosomal protein 49 [Graphocephala atropunctata]	7.74373	18.98	1	2	2	3	137	16.2349	11.5024
comp33031_c1;orf1 len=599 frame:-1 start:2119 end:323 conserved hypothetical protein [Pediculus humanus corporis] &gt;gi	212514278 gb|EEB16631.1| conserved hypothetical protein [Pediculus humanus corporis]	7.7185	5.35	1	3	3	3	598	67.9669	7.89893
comp28860_c0;orf1	len=316 frame:1 start:1 end:948 held out wings [Tribolium castaneum]	7.66435	5.08	1	1	1	3	315	34.0029	8.35303
comp33442_c1;orf1	len=344 frame:-1 start:1193 end:162 PREDICTED: LOW QUALITY PROTEIN: 5-oxoprolinase-like [Nasonia vitripennis]	7.64764	5.25	1	1	1	2	343	36.7213	5.93506
comp35141_c0;orf1 len=202 frame:3 start:264 end:869 putative potassium antiporter CHAC-1 [Homalodisca vitripennis] &gt;gi	204307474 gb|ACI00226.1| putative potassium antiporter CHAC-2a [Homalodisca vitripennis] &gt;gi|204307476|gb|ACI00227.1| putative potassium antiporter CHAC-2b [Homalodisca vitripennis] &gt;gi|204307478|gb|ACI00228.1| putative potassium antiporter CHAC-3 [Homalodisca vitripennis] &gt;gi|204307480|gb|ACI00229.1| putative potassium antiporter CHAC [Homalodisca vitripennis]	7.64727	6.47	1	1	1	3	201	23.2243	5.96045
comp34406_c0;orf1	len=298 frame:2 start:77 end:970 putative mitochondrial ATP synthase gamma-subunit [Graphocephala atropunctata]	7.62545	4.38	1	1	1	3	297	32.2098	9.42236
comp33689_c0;orf1	len=139 frame:2 start:323 end:739 PREDICTED: ribonuclease UK114-like [Apis florea]	7.62347	10.87	1	1	1	4	138	14.7358	8.32373
comp29725_c0;orf1	len=140 frame:2 start:2 end:421 ribosomal protein L35 [Danaus plexippus]	7.6143	9.35	1	1	1	3	139	16.4616	10.9604
comp30669_c0;orf1 len=213 frame:3 start:198 end:836 PREDICTED: similar to conserved hypothetical protein [Tribolium castaneum] &gt;gi	270006444 gb|EFA02892.1| maelstrom [Tribolium castaneum]	7.61203	6.6	1	1	1	2	212	23.4305	8.99756
comp30312_c0;orf1	len=851 frame:2 start:23 end:2575 hypothetical protein TcasGA2_TC000807 [Tribolium castaneum]	7.59203	4.12	1	3	3	3	850	95.1903	6.30322
comp34890_c0;orf1	len=316 frame:1 start:181 end:1128 Serine/threonine-protein phosphatase 6 [Harpegnathos saltator]	7.53557	6.67	1	2	2	3	315	36.303	5.24951
comp900201_c0;orf1	len=77 frame:-2 start:231 end:1 hypothetical protein TcasGA2_TC005186 [Tribolium castaneum]	7.52561	22.08	1	1	1	2	77	8.08511	8.48486
comp28918_c0;	len=69 start:101 end:307; minus strand	7.4933	14.71	1	1	1	3	68	7.74387	7.50342
comp29913_c0;orf1	len=188 frame:1 start:181 end:744 nuclear progesterone receptor [Penaeus monodon]	7.46135	12.83	1	2	2	3	187	21.4063	4.7417
comp14915_c0;orf1	len=361 frame:2 start:35 end:1117 PREDICTED: dihydropyrimidine dehydrogenase [NADP+]-like isoform 1 [Apis mellifera]	7.43134	4.72	1	1	1	2	360	39.0714	7.66455
comp35650_c0;orf1	len=396 frame:2 start:44 end:1231 PREDICTED: endochitinase-like [Acyrthosiphon pisum]	7.43003	5.32	1	2	2	3	395	44.1944	7.62061
comp37050_c0;orf1 len=577 frame:-3 start:1892 end:162 eukaryotic translation initiation factor 3 subunit, putative [Pediculus humanus corporis] &gt;gi	212514057 gb|EEB16441.1| eukaryotic translation initiation factor 3 subunit, putative [Pediculus humanus corporis]	7.42769	3.47	1	2	2	3	576	66.1597	6.50732
comp27626_c0;orf1 len=185 frame:-2 start:866 end:312 GE24081 [Drosophila yakuba] &gt;gi	194175559 gb|EDW89170.1| GE24081 [Drosophila yakuba]	7.39189	17.93	1	3	3	3	184	20.8482	5.19873
comp33790_c0;orf1	len=557 frame:-1 start:1828 end:158 hypothetical protein TcasGA2_TC003525 [Tribolium castaneum]	7.38681	4.5	1	2	2	3	556	60.344	5.14795
comp32621_c0;orf1	len=227 frame:-3 start:786 end:106 PREDICTED: ras-related protein Rab-30-like [Nasonia vitripennis]	7.37617	10.18	10	1	2	3	226	26.0772	6.87354
comp36482_c0;orf1	len=270 frame:1 start:1 end:810 peritrophin-like protein 1 [Ctenocephalides felis]	7.31054	11.52	1	3	3	3	269	30.6723	6.68311
comp18977_c0;orf1 len=432 frame:-2 start:1663 end:368 PREDICTED: similar to TIA-1 homolog [Tribolium castaneum] &gt;gi	270010230 gb|EFA06678.1| hypothetical protein TcasGA2_TC009608 [Tribolium castaneum]	7.2976	5.8	1	2	2	3	431	47.2548	7.97217
comp35861_c0;orf1	len=187 frame:-3 start:767 end:207 PREDICTED: UPF0587 protein C1orf123 homolog [Loxodonta africana]	7.29142	5.38	1	1	1	3	186	21.1811	5.18604
comp36778_c0;orf1	len=370 frame:1 start:1 end:1110 hypothetical protein TcasGA2_TC012421 [Tribolium castaneum]	7.28728	3.52	1	1	1	3	369	40.1927	7.98682
comp35134_c0;orf1	len=421 frame:-2 start:1557 end:295 actin, partial [Cryptocercus punctulatus]	7.27731	2.86	1	1	1	4	420	47.1692	6.60986
comp34085_c0;orf1	len=216 frame:1 start:49 end:696 PREDICTED: hypothetical protein LOC100167132 [Acyrthosiphon pisum]	7.20414	10.23	1	2	2	3	215	25.3164	8.90967
comp33058_c0;orf1 len=427 frame:-2 start:1589 end:309 PREDICTED: ATP-dependent RNA helicase WM6-like [Apis mellifera] &gt;gi	380028013 ref|XP_003697706.1| PREDICTED: ATP-dependent RNA helicase WM6-like [Apis florea]	7.20057	4.23	1	2	2	3	426	48.8609	5.75732
comp32792_c0;orf1	len=892 frame:2 start:2 end:2677 argonaute-2b [Tribolium castaneum]	7.18378	1.12	1	1	1	3	891	102.993	9.53955
comp31591_c0;orf1 len=203 frame:-2 start:611 end:3 rCG21222, isoform CRA_a [Rattus norvegicus] &gt;gi	149063234 gb|EDM13557.1| rCG21222, isoform CRA_a [Rattus norvegicus]	7.09103	23.65	2	1	1	2	203	22.7763	6.62451
comp28582_c0;orf1 len=640 frame:3 start:6 end:1925 ubiquitin-activating enzyme E1 [Aedes aegypti] &gt;gi	108873125 gb|EAT37350.1| AAEL010641-PA [Aedes aegypti]	7.0828	2.97	1	2	2	3	639	70.4704	5.14795
comp29306_c0;orf1	len=164 frame:-2 start:659 end:168 mitochondrial F1F0-ATP synthase subunit delta/ATP16 [Cimex lectularius]	7.07478	9.2	1	1	1	4	163	17.1477	5.2749
comp34481_c0;orf1	len=183 frame:1 start:130 end:678 putative myosin regulatory light chain 2 smooth muscle [Maconellicoccus hirsutus]	7.06431	5.49	1	1	1	3	182	20.9562	4.85596
comp29009_c0;orf1 len=427 frame:-3 start:1405 end:125 GTP-binding protein 128up, putative [Pediculus humanus corporis] &gt;gi	212517682 gb|EEB19535.1| GTP-binding protein 128up, putative [Pediculus humanus corporis]	7.05825	2.58	1	1	1	3	426	47.8477	8.74854
comp34799_c0;orf1	len=348 frame:3 start:3 end:1046 PREDICTED: similar to protein phosphatase 1, catalytic subunit, beta isoform 1 [Tribolium castaneum]	7.02428	9.22	3	2	3	3	347	39.6148	6.44287
comp32012_c0;orf1	len=472 frame:1 start:151 end:1566 PREDICTED: eukaryotic translation initiation factor 2 subunit 3, Y-linked-like [Nasonia vitripennis]	6.9769	5.31	1	2	2	3	471	50.9632	8.85107
comp36449_c0;orf1	len=232 frame:-1 start:1887 end:1192 PREDICTED: choline-phosphate cytidylyltransferase B-like isoform 1 [Nasonia vitripennis]	6.93075	11.69	1	1	2	3	231	26.4001	8.49951
comp31212_c0;orf1 len=188 frame:3 start:621 end:1184 NEDD8-conjugating enzyme Ubc12, putative [Pediculus humanus corporis] &gt;gi	212517798 gb|EEB19637.1| NEDD8-conjugating enzyme Ubc12, putative [Pediculus humanus corporis]	6.91223	4.81	1	1	1	3	187	21.309	8.20654
comp35804_c1;orf1 len=223 frame:-1 start:1040 end:372 GK16952 [Drosophila willistoni] &gt;gi	194157960 gb|EDW72861.1| GK16952 [Drosophila willistoni]	6.90274	9.46	1	2	2	3	222	25.1175	4.62744
comp33862_c0;orf1	len=351 frame:-2 start:1909 end:857 PREDICTED: nuclear migration protein nudC-like [Apis mellifera]	6.85175	5.71	1	2	2	3	350	39.9569	5.38916
comp34223_c0;orf1	len=788 frame:1 start:1 end:2364 Probable glutaminyl-tRNA synthetase [Harpegnathos saltator]	6.84623	5.08	1	3	3	3	787	89.5134	8.44092
comp23319_c1;orf1	len=106 frame:-1 start:320 end:3 PREDICTED: hypothetical protein LOC100643273 [Bombus terrestris]	6.84064	11.32	1	1	1	2	106	12.258	4.58936
comp36981_c0;orf1	len=1097 frame:-3 start:4727 end:1437 PREDICTED: importin-4-like [Apis florea]	6.83988	3.19	1	3	3	3	1096	121.351	4.75439
comp36837_c0;orf1	len=304 frame:2 start:68 end:979 PREDICTED: spermidine synthase-like [Apis florea]	6.7752	4.62	1	1	1	3	303	33.6549	5.80811
comp36877_c0;	len=389 start:590 end:1754; minus strand	6.75038	7.47	1	1	2	3	388	44.1342	7.6499
comp381018_c0;orf1	len=70 frame:1 start:1 end:210 PREDICTED: kinesin heavy chain [Nasonia vitripennis]	6.71306	37.14	1	2	2	2	70	8.03206	5.93506
comp35530_c0;orf1	len=361 frame:1 start:1 end:1083 PREDICTED: similar to SEC16 homolog A [Tribolium castaneum]	6.68728	3.89	1	1	1	2	360	38.0502	6.53662
comp35204_c1;orf1	len=246 frame:2 start:32 end:769 PREDICTED: charged multivesicular body protein 5-like [Nasonia vitripennis]	6.67903	10.61	1	2	2	3	245	27.7948	4.99561
comp34099_c0;orf1	len=517 frame:1 start:316 end:1866 hypothetical protein TcasGA2_TC008324 [Tribolium castaneum]	6.67712	1.94	1	1	1	3	516	57.3589	7.15186
comp16865_c0;orf1 len=86 frame:2 start:2 end:259 PREDICTED: histone H4-like isoform 1 [Pan troglodytes] &gt;gi	410040358 ref|XP_003950791.1| PREDICTED: histone H4-like isoform 3 [Pan troglodytes]	6.64093	9.3	1	1	1	3	86	9.44427	11.6196
comp26261_c0;orf1 len=281 frame:3 start:3 end:845 GF15370 [Drosophila ananassae] &gt;gi	190615939 gb|EDV31463.1| GF15370 [Drosophila ananassae]	6.63779	4.98	1	1	1	3	281	32.5449	9.39307
comp351990_c0;orf1	len=76 frame:1 start:1 end:228 PREDICTED: protein furry-like [Apis mellifera]	6.62533	19.74	1	1	1	4	76	8.77658	5.10986
comp34658_c0;orf1 len=309 frame:2 start:53 end:979 PREDICTED: similar to thioredoxin-like protein [Tribolium castaneum] &gt;gi	270010127 gb|EFA06575.1| hypothetical protein TcasGA2_TC009487 [Tribolium castaneum]	6.58397	7.14	1	1	1	2	308	34.8813	6.60986
comp35977_c0;orf1 len=784 frame:-2 start:3078 end:727 organic anion transporter [Aedes aegypti] &gt;gi	108876365 gb|EAT40590.1| AAEL007693-PA [Aedes aegypti]	6.57907	2.04	1	1	2	3	783	87.6895	8.32373
comp31273_c0;orf1	len=181 frame:2 start:2 end:544 60s ribosomal protein L24 [Rhodnius prolixus]	6.56154	7.22	1	1	1	2	180	20.4393	10.7407
comp263485_c0;orf1	len=154 frame:1 start:1 end:462 hypothetical protein TcasGA2_TC012010 [Tribolium castaneum]	6.52004	9.09	1	1	1	2	154	16.5745	4.18311
comp29539_c0;orf1	len=326 frame:1 start:268 end:1245 PREDICTED: 26S proteasome non-ATPase regulatory subunit 7-like [Megachile rotundata]	6.51804	6.15	1	2	2	3	325	37.2623	6.66846
comp23623_c0;orf1	len=367 frame:2 start:68 end:1168 PREDICTED: transcriptional adapter 2B-like [Megachile rotundata]	6.47903	3.81	1	1	1	3	367	41.8482	8.32373
comp34831_c0;orf1	len=742 frame:-2 start:3808 end:1583 hypothetical protein TcasGA2_TC015613 [Tribolium castaneum]	6.47073	3.37	1	2	2	3	741	83.3421	5.59229
comp33099_c0;orf1 len=777 frame:-1 start:2598 end:268 E1b-55kD-associated protein, putative [Pediculus humanus corporis] &gt;gi	212508552 gb|EEB12200.1| E1b-55kD-associated protein, putative [Pediculus humanus corporis]	6.44589	3.61	1	2	2	2	776	86.0707	9.43701
comp26208_c0;orf1	len=256 frame:-3 start:866 end:99 PREDICTED: Na(+)/H(+) exchange regulatory cofactor NHE-RF1-like [Apis mellifera]	6.44046	5.1	1	1	1	3	255	28.6925	7.60596
comp35666_c0;orf1	len=412 frame:1 start:124 end:1359 26S proteasome non-ATPase regulatory subunit 4 [Camponotus floridanus]	6.38978	3.41	1	1	1	2	411	44.3202	5.21143
comp30934_c0;orf1	len=527 frame:3 start:3 end:1583 Cytoplasmic dynein 1 light intermediate chain 2 [Acromyrmex echinatior]	6.38741	5.13	1	2	2	4	526	58.9085	5.70654
comp21999_c0;orf1	len=312 frame:-1 start:936 end:1 Enolase-phosphatase E1 [Harpegnathos saltator]	6.36011	4.17	1	1	1	2	312	34.7454	4.90674
comp19112_c0;orf1 len=187 frame:2 start:2 end:562 PREDICTED: similar to ubiquitin ligase E3 alpha [Tribolium castaneum] &gt;gi	270005384 gb|EFA01832.1| hypothetical protein TcasGA2_TC007434 [Tribolium castaneum]	6.35855	18.18	1	1	2	3	187	20.5279	6.13818
comp18385_c0;	len=232 start:686 end:1379; minus strand	6.35758	15.58	1	1	2	3	231	26.2445	4.13232
comp23531_c0;orf1	len=229 frame:3 start:90 end:776 PREDICTED: protein DJ-1-like [Nasonia vitripennis]	6.35141	6.14	1	1	1	2	228	24.4109	8.26514
comp34320_c0;orf1	len=647 frame:2 start:38 end:1978 hypothetical protein SINV_11691 [Solenopsis invicta]	6.32879	5.88	1	1	2	3	646	73.889	7.06396
comp25197_c0;orf1	len=371 frame:-3 start:1115 end:3 PREDICTED: hypothetical protein LOC100749724 isoform 2 [Bombus impatiens]	6.29612	7.01	1	1	2	4	371	42.6967	5.21143
comp34214_c1;orf1	len=668 frame:-2 start:2236 end:233 PREDICTED: peroxidase-like [Acyrthosiphon pisum]	6.29151	4.2	1	1	2	3	667	74.9361	7.6792
comp32177_c0;orf1	len=333 frame:1 start:94 end:1092 60S ribosomal protein L5 [Laodelphax striatella]	6.20743	6.33	1	2	2	3	332	37.6708	9.83252
comp33692_c0;orf1	len=184 frame:-1 start:1675 end:1124 PREDICTED: similar to zipper CG15792-PD [Tribolium castaneum]	6.192	18.03	1	2	3	3	183	20.7017	8.99756
comp714_c0;orf1 len=46 frame:-2 start:340 end:203 lim and sh3 domain protein 1, lasp-1, putative [Ixodes scapularis] &gt;gi	215491408 gb|EEC01049.1| lim and sh3 domain protein 1, lasp-1, putative [Ixodes scapularis]	6.18865	35.56	1	1	1	3	45	4.93836	4.17041
comp32741_c0;orf1	len=345 frame:-3 start:1838 end:804 squid, variant C [Blattella germanica]	6.17964	7.85	1	2	2	2	344	36.1319	6.81494
comp32478_c0;orf1	len=98 frame:-2 start:691 end:398 acyl- -binding protein 2 [Dekkera bruxellensis AWRI1499]	6.10845	18.56	1	1	1	2	97	11.3677	6.31592
comp30027_c0;orf1	len=173 frame:3 start:120 end:638 ribosomal protein L14-like protein [Rhodnius prolixus]	6.09979	6.98	1	1	1	2	172	19.9874	10.6968
comp35041_c0;orf1	len=390 frame:3 start:306 end:1475 PREDICTED: eukaryotic translation initiation factor 3 subunit M-like [Nasonia vitripennis]	6.05467	3.86	1	1	1	2	389	44.4692	6.53662
comp36182_c0;orf1	len=350 frame:-1 start:1749 end:700 PREDICTED: aldose 1-epimerase-like [Megachile rotundata]	6.0513	3.15	1	1	1	2	349	37.7489	6.40479
comp30497_c0;	len=44 start:406 end:536; minus strand	5.95356	37.21	1	1	1	2	43	4.93522	4.1958
comp30646_c0;orf1	len=199 frame:2 start:128 end:724 PREDICTED: 14 kDa phosphohistidine phosphatase-like [Oryzias latipes]	5.94516	6.57	1	1	1	2	198	22.5112	7.98682
comp28651_c0;	len=179 start:41 end:577; minus strand	5.90513	12.36	1	2	2	2	178	19.7226	10.3159
comp29595_c0;orf1 len=226 frame:-1 start:799 end:122 PREDICTED: similar to predicted protein [Tribolium castaneum] &gt;gi	270009417 gb|EFA05865.1| hypothetical protein TcasGA2_TC008665 [Tribolium castaneum]	5.87508	10.67	1	2	2	2	225	24.258	4.91943
comp28555_c0;orf1	len=274 frame:-2 start:822 end:1 hypothetical protein TcasGA2_TC004554 [Tribolium castaneum]	5.86995	8.39	1	2	2	2	274	28.8088	5.45264
comp34313_c1;orf1 len=866 frame:1 start:1 end:2598 serine/threonine-protein kinase MARK2, putative [Pediculus humanus corporis] &gt;gi	212516265 gb|EEB18298.1| serine/threonine-protein kinase MARK2, putative [Pediculus humanus corporis]	5.85261	6.24	1	1	2	6	865	93.3209	9.80322
comp25911_c0;orf1	len=192 frame:3 start:129 end:704 PREDICTED: neurocalcin homolog [Nasonia vitripennis]	5.84758	5.76	1	1	1	2	191	21.9068	5.24951
comp34363_c0;orf1	len=254 frame:1 start:814 end:1575 hypothetical protein CAEBREN_03418 [Caenorhabditis brenneri]	5.83573	11.86	1	2	2	2	253	26.8781	7.59131
comp36090_c0;orf1	len=349 frame:-3 start:1110 end:64 COP9 signalosome complex subunit 5 [Harpegnathos saltator]	5.80001	5.46	1	1	1	2	348	39.1525	6.94678
comp24907_c0;orf1 len=211 frame:-3 start:1045 end:413 PREDICTED: similar to map kinase-activated protein kinase (mapkapk) [Tribolium castaneum] &gt;gi	270014946 gb|EFA11394.1| hypothetical protein TcasGA2_TC013565 [Tribolium castaneum]	5.73449	4.76	1	1	1	2	210	23.7799	6.771
comp36252_c0;orf1 len=587 frame:1 start:253 end:2013 GE24622 [Drosophila yakuba] &gt;gi	194183313 gb|EDW96924.1| GE24622 [Drosophila yakuba]	5.65238	4.1	1	1	1	3	586	67.7938	8.99756
comp34586_c0;orf1	len=266 frame:-2 start:1387 end:590 PREDICTED: flavin reductase-like [Bombus terrestris]	5.60056	5.28	1	1	1	2	265	29.4875	8.30908
comp27784_c0;orf1 len=112 frame:-1 start:897 end:562 GH13578 [Drosophila grimshawi] &gt;gi	193900041 gb|EDV98907.1| GH13578 [Drosophila grimshawi]	5.58106	10.81	1	1	1	2	111	12.3244	6.771
comp35919_c0;orf1	len=196 frame:1 start:109 end:696 PREDICTED: 28 kDa heat- and acid-stable phosphoprotein-like [Megachile rotundata]	5.55359	11.79	1	2	2	2	195	22.6036	8.88037
comp36318_c0;orf1	len=279 frame:-2 start:1142 end:306 PREDICTED: inositol monophosphatase 1-like [Apis florea]	5.52385	7.19	1	2	2	2	278	30.4784	5.05908
comp30083_c0;orf1	len=206 frame:3 start:108 end:725 PREDICTED: malignant T-cell-amplified sequence 1-like [Megachile rotundata]	5.52112	5.85	1	1	1	2	205	23.0434	9.36377
comp34863_c0;orf1 len=217 frame:-2 start:809 end:159 Charged multivesicular body protein 2B, putative [Pediculus humanus corporis] &gt;gi	212517488 gb|EEB19376.1| Charged multivesicular body protein 2B, putative [Pediculus humanus corporis]	5.49462	6.02	1	1	1	2	216	24.3855	6.354
comp30104_c0;orf1	len=131 frame:-3 start:612 end:220 Prefoldin subunit 6 [Harpegnathos saltator]	5.48581	16.92	1	2	2	2	130	15.368	9.0415
comp14915_c0;orf2	len=83 frame:3 start:3 end:251 PREDICTED: dihydropyrimidine dehydrogenase [NADP+]-like isoform 1 [Apis mellifera]	5.48154	15.85	1	1	1	2	82	8.67446	7.28369
comp20478_c0;orf1	len=108 frame:1 start:1 end:324 PREDICTED: chitooligosaccharidolytic beta-N-acetylglucosaminidase-like [Nasonia vitripennis]	5.465	20.37	1	2	2	2	108	12.62	4.66553
comp36864_c0;orf1 len=496 frame:2 start:2 end:1489 PREDICTED: pyruvate carboxylase, mitochondrial-like isoform 1 [Nasonia vitripennis] &gt;gi	345495988 ref|XP_003427614.1| PREDICTED: pyruvate carboxylase, mitochondrial-like isoform 2 [Nasonia vitripennis]	5.41194	2.22	1	1	1	2	495	53.6715	5.45264
comp28844_c0;	len=123 start:178 end:544; minus strand	5.39828	9.84	1	1	1	2	122	13.8711	9.31982
comp27461_c0;orf1	len=143 frame:1 start:28 end:456 ribosomal protein L36e [Rhodnius prolixus]	5.39589	8.45	1	1	1	2	142	16.7685	11.2974
comp35355_c0;orf1	len=313 frame:3 start:3 end:941 ribosomal protein L6 [Chrysomela tremula]	5.38433	4.17	1	1	1	2	312	35.9017	10.521
comp27252_c1;orf1 len=224 frame:-1 start:896 end:225 protein ROP, putative [Pediculus humanus corporis] &gt;gi	212515758 gb|EEB17848.1| protein ROP, putative [Pediculus humanus corporis]	5.34719	7.17	1	1	1	2	223	25.1411	7.92822
comp36817_c0;	len=537 start:1591 end:3199; minus strand	5.3451	3.54	1	1	1	2	536	59.9179	4.52588
comp33326_c1;orf1	len=874 frame:-3 start:3148 end:527 Ubiquitin carboxyl-terminal hydrolase 7 [Harpegnathos saltator]	5.30851	2.75	1	1	2	2	873	101.073	5.90967
comp22782_c0;orf1	len=125 frame:-1 start:389 end:15 PREDICTED: probable dynactin subunit 2-like [Bombus impatiens]	5.23956	11.29	1	1	1	2	124	13.6081	5.2876
comp32019_c0;orf1	len=196 frame:-2 start:1264 end:677 Serine/threonine-protein phosphatase alpha-1 isoform [Acromyrmex echinatior]	5.21991	11.28	2	1	2	2	195	22.2439	7.23975
comp25890_c0;orf1 len=336 frame:2 start:137 end:1144 mutt/nudix hydrolase, putative [Pediculus humanus corporis] &gt;gi	212514293 gb|EEB16642.1| mutt/nudix hydrolase, putative [Pediculus humanus corporis]	5.21903	2.99	1	1	1	2	335	37.4773	5.94775
comp30461_c0;	len=270 start:1 end:809; minus strand	5.21865	4.07	1	1	1	2	270	30.0677	4.83057
comp35835_c0;orf1	len=511 frame:3 start:423 end:1955 PREDICTED: C-terminal-binding protein-like [Nasonia vitripennis]	5.2128	4.51	1	2	2	2	510	54.0824	6.93213
comp32594_c0;orf1	len=229 frame:-2 start:1154 end:468 PREDICTED: hypothetical protein LOC100166838 [Acyrthosiphon pisum]	5.206	4.82	1	1	1	2	228	25.7941	6.99072
comp28058_c0;orf1 len=251 frame:-3 start:753 end:1 PREDICTED: similar to dynactin subunit [Tribolium castaneum] &gt;gi	270012933 gb|EFA09381.1| hypothetical protein TcasGA2_TC001942 [Tribolium castaneum]	5.19464	9.56	1	2	2	3	251	28.106	5.93506
comp31694_c0;orf1 len=156 frame:-2 start:1939 end:1472 effete, isoform A [Drosophila melanogaster] &gt;gi	187117170 ref|NP_001119686.1| effete [Acyrthosiphon pisum] &gt;gi|442619106|ref|NP_001262578.1| effete, isoform B [Drosophila melanogaster] &gt;gi|442619108|ref|NP_001262579.1| effete, isoform C [Drosophila melanogaster] &gt;gi|58381090|ref|XP_310998.2| AGAP000145-PA [Anopheles gambiae str. PEST] &gt;gi|91077526|ref|XP_970430.1| PREDICTED: similar to Ubiquitin-conjugating enzyme E2-17 kDa (Ubiqui…	5.15676	7.1	1	1	1	2	155	17.6229	6.90283
comp27716_c0;orf1	len=268 frame:1 start:1 end:804 PREDICTED: myosin heavy chain, non-muscle-like isoform 2 [Bombus terrestris]	5.14154	7.46	1	2	2	2	268	31.4464	4.95752
comp33660_c0;orf1	len=372 frame:-3 start:1297 end:182 PREDICTED: nucleosome assembly protein 1-like 4-like [Megachile rotundata]	5.11912	2.96	1	1	1	2	371	42.5655	4.48779
comp27292_c0;	len=61 start:87 end:267; minus strand	5.11117	18.03	1	1	1	2	61	7.0389	9.99365
comp27252_c0;orf1 len=193 frame:1 start:1 end:579 protein ROP, putative [Pediculus humanus corporis] &gt;gi	212515758 gb|EEB17848.1| protein ROP, putative [Pediculus humanus corporis]	5.10885	12.44	1	1	2	2	193	22.2512	5.49072
comp3748_c1;orf1	len=116 frame:1 start:1 end:348 hypothetical protein DAPPUDRAFT_201492 [Daphnia pulex]	5.06419	10.34	1	1	1	2	116	13.404	8.104
comp31332_c0;orf1	len=231 frame:3 start:276 end:968 ribosomal protein L13 [Xenopsylla cheopis]	5.04299	6.52	1	2	2	2	230	26.2728	11.2827
comp34776_c0;orf1	len=257 frame:3 start:258 end:1028 PREDICTED: ES1 protein homolog, mitochondrial-like isoform 1 [Cricetulus griseus]	5.01655	10.55	1	2	2	2	256	27.6231	7.23975
comp30341_c0;orf1 len=77 frame:-2 start:288 end:58 GH20292 [Drosophila grimshawi] &gt;gi	193902874 gb|EDW01741.1| GH20292 [Drosophila grimshawi]	5.01452	10.53	1	1	1	2	76	8.48323	7.18115
comp4336_c0;orf1 len=85 frame:2 start:2 end:256 PREDICTED: similar to S-methyl-5-thioadenosine phosphorylase [Tribolium castaneum] &gt;gi	270010938 gb|EFA07386.1| hypothetical protein TcasGA2_TC016364 [Tribolium castaneum]	4.97937	15.29	1	1	1	2	85	9.2436	5.78271
comp273621_c0;orf1 len=108 frame:2 start:2 end:325 Thrombospondin-3 precursor, putative [Pediculus humanus corporis] &gt;gi	212512790 gb|EEB15491.1| Thrombospondin-3 precursor, putative [Pediculus humanus corporis]	4.96631	9.35	1	1	1	2	107	12.4342	4.7417
comp30048_c0;orf1	len=201 frame:1 start:43 end:645 PREDICTED: protein LSM12 homolog [Nasonia vitripennis]	4.945	7	1	1	1	3	200	21.8874	8.54346
comp1049_c0;orf1 len=98 frame:2 start:2 end:295 pre-mRNA-splicing factor clf-1, putative [Pediculus humanus corporis] &gt;gi	212509867 gb|EEB13153.1| pre-mRNA-splicing factor clf-1, putative [Pediculus humanus corporis]	4.92933	10.2	1	1	1	2	98	11.5948	5.8208
comp36552_c0;orf1	len=527 frame:-1 start:2821 end:1241 vasa-like [Schistocerca gregaria]	4.92491	3.99	1	2	2	2	526	57.4698	5.98584
comp31009_c0;orf1	len=251 frame:1 start:1 end:753 PREDICTED: probable ATP-dependent RNA helicase DDX17-like [Apis mellifera]	4.92469	2.79	1	1	1	2	251	27.7201	8.83643
comp37152_c1;orf1	len=435 frame:2 start:203 end:1507 PREDICTED: lissencephaly-1 homolog [Nasonia vitripennis]	4.91309	2.76	1	1	1	4	434	48.7005	8.04541
comp34283_c0;orf1	len=497 frame:-1 start:3040 end:1550 PREDICTED: signal transducing adapter molecule 1-like [Megachile rotundata]	4.90511	2.82	1	1	1	2	496	54.8711	4.91943
comp35389_c0;orf1	len=361 frame:-1 start:2055 end:973 Activator of 90 kDa heat shock protein ATPase-like protein 1 [Acromyrmex echinatior]	4.88966	8.89	1	2	2	2	360	41.1345	6.45557
comp36302_c0;orf1 len=411 frame:-3 start:3003 end:1771 PREDICTED: similar to DnaJ homolog subfamily A member 1 [Tribolium castaneum] &gt;gi	270001716 gb|EEZ98163.1| hypothetical protein TcasGA2_TC000590 [Tribolium castaneum]	4.88317	3.17	1	1	1	2	410	46.0951	6.78564
comp36909_c0;	len=142 start:804 end:1228; minus strand	4.84543	9.93	1	2	2	2	141	15.7979	5.10986
comp35950_c0;	len=174 start:295 end:818; minus strand	4.82963	13.87	1	1	2	2	173	19.2139	5.23682
comp35866_c0;orf1 len=127 frame:2 start:2 end:382 GI23201 [Drosophila mojavensis] &gt;gi	193915789 gb|EDW14656.1| GI23201 [Drosophila mojavensis]	4.82645	15.75	1	2	2	2	127	14.8128	6.93213
comp29975_c0;orf1	len=694 frame:-2 start:2376 end:295 PREDICTED: 5-azacytidine-induced protein 1-like [Acyrthosiphon pisum]	4.82629	2.45	1	1	1	5	693	81.0973	6.26514
comp32286_c0;orf1	len=255 frame:2 start:197 end:961 PREDICTED: tubulin-folding cofactor B-like [Bombus impatiens]	4.81292	8.66	1	2	2	2	254	28.7224	5.61768
comp26692_c0;orf1	len=203 frame:3 start:12 end:620 NADH dehydrogenase (ubiquinone) 1 alpha subcomplex 11 [Dipetalogaster maximus]	4.79157	7.43	1	1	1	5	202	22.4477	9.37842
comp36157_c0;orf1	len=294 frame:3 start:366 end:1247 PREDICTED: glucose-6-phosphate 1-epimerase-like [Nasonia vitripennis]	4.76666	3.75	1	1	1	2	293	33.4268	7.45947
comp32279_c0;orf1 len=976 frame:1 start:1 end:2928 PREDICTED: splicing factor 3B subunit 1-like isoform 1 [Apis mellifera] &gt;gi	380030470 ref|XP_003698871.1| PREDICTED: splicing factor 3B subunit 1-like [Apis florea]	4.71492	1.64	1	1	1	4	976	109.241	7.53271
comp31019_c0;orf1 len=341 frame:3 start:177 end:1199 PREDICTED: similar to AGAP001473-PA [Tribolium castaneum] &gt;gi	270015571 gb|EFA12019.1| hypothetical protein TcasGA2_TC001434 [Tribolium castaneum]	4.7131	3.24	1	1	1	2	340	38.0517	8.52881
comp34850_c1;orf1	len=291 frame:-2 start:873 end:1 putative gut cathepsin D-like aspartic protease [Callosobruchus maculatus]	4.68851	4.12	1	1	1	2	291	31.8678	7.6792
comp32507_c0;orf1	len=212 frame:1 start:439 end:1074 hypothetical protein SINV_09512 [Solenopsis invicta]	4.67677	6.16	1	1	1	2	211	24.3896	5.56689
comp36005_c0;orf1 len=920 frame:2 start:2 end:2761 Cullin-associated NEDD8-dissociated protein, putative [Pediculus humanus corporis] &gt;gi	212518736 gb|EEB20457.1| Cullin-associated NEDD8-dissociated protein, putative [Pediculus humanus corporis]	4.66011	1.31	1	1	1	2	919	101.989	6.354
comp34644_c0;orf1	len=1067 frame:-1 start:3593 end:393 PREDICTED: DEAD (Asp-Glu-Ala-Asp) box polypeptide 60 [Oryctolagus cuniculus]	4.64568	0.94	1	1	1	2	1066	121.901	7.81104
comp23045_c0;	len=89 start:277 end:542; minus strand	4.63227	12.5	1	1	1	2	88	10.7815	9.15869
comp34437_c0;orf1 len=617 frame:1 start:118 end:1968 GG12360 [Drosophila erecta] &gt;gi	190656656 gb|EDV53888.1| GG12360 [Drosophila erecta]	4.62813	4.22	1	2	2	2	616	69.5102	7.07861
comp23810_c1;orf1 len=128 frame:-1 start:386 end:3 Spectrin alpha chain, putative [Pediculus humanus corporis] &gt;gi	212515067 gb|EEB17271.1| Spectrin alpha chain, putative [Pediculus humanus corporis]	4.61935	7.03	1	1	1	2	128	15.0596	5.41455
comp37183_c0;orf1	len=946 frame:-3 start:3875 end:1038 Intersectin-1 [Acromyrmex echinatior]	4.58521	2.33	1	1	2	2	945	106.048	5.19873
comp20478_c1;orf1	len=97 frame:2 start:2 end:292 beta-N-acetylglucosaminidase [Locusta migratoria]	4.58052	9.28	1	1	1	2	97	10.9134	4.88135
comp35898_c0;orf1 len=235 frame:-2 start:706 end:2 GG14577 [Drosophila erecta] &gt;gi	190652958 gb|EDV50201.1| GG14577 [Drosophila erecta]	4.54875	4.26	1	1	1	2	235	25.9108	5.19873
comp36100_c0;orf1	len=182 frame:1 start:67 end:612 Sorting nexin-12 [Camponotus floridanus]	4.51255	4.42	1	1	1	2	181	21.115	8.92432
comp33233_c0;orf1 len=100 frame:2 start:422 end:721 diazepam binding inhibitor, putative [Aedes aegypti] &gt;gi	108869663 gb|EAT33888.1| AAEL013844-PA [Aedes aegypti]	4.50562	8.08	1	1	1	2	99	11.1206	8.06006
comp31135_c0;orf1 len=346 frame:3 start:87 end:1124 eukaryotic translation initiation factor 3 subunit H [Bombyx mori] &gt;gi	74848914 sp|Q9GV27.1|EIF3H_BOMMO RecName: Full=Eukaryotic translation initiation factor 3 subunit H; Short=eIF3h &gt;gi|10801566|dbj|BAB16696.1| EN10 [Bombyx mori]	4.50129	3.19	1	1	1	2	345	39.8278	5.73193
comp16967_c0;orf1	len=68 frame:-1 start:206 end:3 14-3-3 zeta [Solenopsis invicta]	4.48454	26.47	1	1	2	2	68	7.56979	6.52197
comp34680_c0;orf1	len=205 frame:-3 start:2716 end:2102 SH3 domain-binding glutamic acid-rich protein-like protein [Camponotus floridanus]	4.46472	6.37	1	1	1	2	204	23.1118	4.27197
comp35489_c0;orf1	len=668 frame:1 start:283 end:2286 PREDICTED: insulin-degrading enzyme [Megachile rotundata]	4.46145	1.5	1	1	1	2	667	76.2565	6.22705
comp35798_c0;orf1	len=321 frame:-3 start:1721 end:759 UBX domain-containing protein [Locusta migratoria manilensis]	4.4568	3.44	1	1	1	2	320	37.2154	5.52881
comp29838_c0;orf1	len=1092 frame:1 start:1 end:3276 hypothetical protein TcasGA2_TC000119 [Tribolium castaneum]	4.41365	1.47	1	1	1	3	1091	123.926	5.71924
comp35539_c0;orf1	len=255 frame:-3 start:1539 end:775 glutathione s-transferase O1 [Nilaparvata lugens]	4.40583	8.66	1	2	2	2	254	29.2178	5.85889
comp29663_c0;orf1	len=177 frame:1 start:52 end:582 PREDICTED: prefoldin subunit 2-like [Nasonia vitripennis]	4.3985	12.5	1	1	1	1	176	19.8232	9.43701
comp35615_c1;orf1	len=295 frame:1 start:109 end:993 PREDICTED: RNA exonuclease 4-like [Oreochromis niloticus]	4.39113	5.08	1	1	1	2	295	33.2131	8.99756
comp34791_c0;orf1	len=1062 frame:-1 start:4193 end:1008 Lipin-2 [Harpegnathos saltator]	4.38176	1.13	1	1	1	2	1061	117.553	5.19873
comp36980_c0;orf1	len=132 frame:-3 start:2965 end:2570 hypothetical protein SINV_04796 [Solenopsis invicta]	4.37862	17.56	1	2	2	2	131	14.2912	5.22412
comp34101_c0;orf1	len=300 frame:-2 start:901 end:2 CCR4-NOT transcription complex subunit 2 [Camponotus floridanus]	4.37323	5.33	1	1	1	2	300	28.0301	6.80029
comp30364_c0;orf1 len=206 frame:3 start:54 end:671 PREDICTED: GTP-binding protein SAR1b-like isoform 2 [Nasonia vitripennis] &gt;gi	156547854 ref|XP_001604983.1| PREDICTED: GTP-binding protein SAR1b-like isoform 1 [Nasonia vitripennis] &gt;gi|345485411|ref|XP_003425264.1| PREDICTED: GTP-binding protein SAR1b-like [Nasonia vitripennis]	4.37109	11.22	1	2	2	2	205	23.0468	6.40479
comp32696_c0;orf1	len=1178 frame:-3 start:3640 end:107 RNA polymerase II second largest subunit [Cryptotympana facialis]	4.36257	1.1	1	1	1	4	1177	134.013	6.97607
comp21137_c0;orf1	len=168 frame:3 start:3 end:506 PREDICTED: far upstream element-binding protein 1-like [Bombus terrestris]	4.34802	5.95	1	1	1	2	168	17.0045	5.59229
comp36602_c0;orf1	len=746 frame:2 start:122 end:2359 hypothetical protein DAPPUDRAFT_328137 [Daphnia pulex]	4.33839	3.22	1	2	2	2	745	79.4794	8.19189
comp31181_c0;orf1 len=199 frame:1 start:85 end:681 conserved hypothetical protein [Pediculus humanus corporis] &gt;gi	212509716 gb|EEB13045.1| conserved hypothetical protein [Pediculus humanus corporis]	4.33317	7.07	1	1	1	2	198	22.0504	8.83643
comp34535_c0;orf1	len=458 frame:3 start:171 end:1544 PREDICTED: vacuolar protein sorting-associated protein 4B isoform 1 [Acyrthosiphon pisum]	4.33261	5.47	2	2	2	2	457	51.4184	6.96143
comp35982_c0;orf1	len=451 frame:2 start:2 end:1354 hypothetical protein TcasGA2_TC004346 [Tribolium castaneum]	4.31729	2.89	1	1	1	2	450	50.5771	4.79248
comp30587_c0;orf1 len=282 frame:3 start:3 end:848 AGAP007742-PA [Anopheles gambiae str. PEST] &gt;gi	290463435 sp|Q7Q373.3|UFL1_ANOGA RecName: Full=E3 UFM1-protein ligase 1 homolog &gt;gi|116123478|gb|EAA12385.3| AGAP007742-PA [Anopheles gambiae str. PEST]	4.3067	4.63	1	1	1	2	281	31.9028	7.56201
comp35249_c0;orf1 len=514 frame:2 start:242 end:1783 conserved hypothetical protein [Pediculus humanus corporis] &gt;gi	212517061 gb|EEB19008.1| conserved hypothetical protein [Pediculus humanus corporis]	4.30615	2.14	1	1	1	2	513	56.3844	8.08936
comp261892_c0;orf1	len=70 frame:2 start:122 end:331 hypothetical protein AND_21619 [Anopheles darlingi]	4.30363	15.71	1	1	1	4	70	7.53881	6.11279
comp11989_c0;orf2	len=77 frame:-2 start:508 end:278 Transposable element Tc3 transposase [Camponotus floridanus]	4.25999	21.05	1	1	1	2	76	8.86239	4.95752
comp12326_c0;orf1 len=357 frame:3 start:3 end:1073 P107, putative [Pediculus humanus corporis] &gt;gi	212508849 gb|EEB12417.1| P107, putative [Pediculus humanus corporis]	4.23009	3.37	1	1	1	2	356	40.537	9.42236
comp35859_c0;orf1 len=300 frame:-1 start:1165 end:266 PREDICTED: phosphoethanolamine/phosphocholine phosphatase-like isoform 1 [Apis florea] &gt;gi	380016879 ref|XP_003692398.1| PREDICTED: phosphoethanolamine/phosphocholine phosphatase-like isoform 2 [Apis florea] &gt;gi|380016881|ref|XP_003692399.1| PREDICTED: phosphoethanolamine/phosphocholine phosphatase-like isoform 3 [Apis florea]	4.20731	4.01	1	1	1	2	299	34.7228	6.96143
comp373444_c0;orf1 len=71 frame:-1 start:215 end:3 conserved hypothetical protein [Pediculus humanus corporis] &gt;gi	212516760 gb|EEB18734.1| conserved hypothetical protein [Pediculus humanus corporis]	4.19351	18.31	1	1	1	2	71	8.46771	9.87646
comp13269_c0;orf1 len=215 frame:2 start:2 end:646 receptor tyrosine kinase, putative [Pediculus humanus corporis] &gt;gi	212518650 gb|EEB20371.1| receptor tyrosine kinase, putative [Pediculus humanus corporis]	4.18671	8.84	1	1	1	2	215	24.5743	6.26514
comp20878_c0;orf1	len=124 frame:1 start:1 end:372 alpha-spectrin [Ctenolepisma lineata]	4.1657	9.68	1	1	1	2	124	14.052	4.99561
comp18253_c0;orf1	len=71 frame:2 start:2 end:214 hypothetical protein DAPPUDRAFT_300874 [Daphnia pulex]	4.15339	12.86	1	1	1	2	70	7.76011	6.65381
comp37041_c0;orf1	len=333 frame:-1 start:2342 end:1344 hypothetical protein DAPPUDRAFT_196566 [Daphnia pulex]	4.13251	3.01	1	1	1	2	332	37.1489	6.30322
comp18581_c0;orf1	len=207 frame:-3 start:724 end:104 PREDICTED: exosome complex component CSL4-like [Nasonia vitripennis]	4.13032	8.25	1	1	1	2	206	22.7818	6.53662
comp27868_c0;orf1	len=209 frame:-3 start:787 end:161 hypothetical protein TcasGA2_TC015205 [Tribolium castaneum]	4.12949	3.37	1	1	1	2	208	23.2177	7.26904
comp33625_c0;orf1	len=975 frame:2 start:65 end:2989 PREDICTED: c-1-tetrahydrofolate synthase, cytoplasmic-like [Megachile rotundata]	4.08569	2.46	1	1	2	2	974	104.264	7.32764
comp36232_c0;orf1	len=681 frame:2 start:476 end:2518 PREDICTED: hexosaminidase D-like [Acyrthosiphon pisum]	4.06255	1.91	1	1	1	2	680	75.6	6.93213
comp24024_c0;orf1	len=302 frame:1 start:1 end:906 PREDICTED: copia protein-like [Xenopus (Silurana) tropicalis]	4.05996	7.62	1	1	2	2	302	35.0576	5.5542
comp29963_c0;orf1	len=149 frame:2 start:158 end:604 dpy-30-like protein [Danaus plexippus]	4.04416	6.08	1	1	1	2	148	15.7311	5.90967
comp29037_c0;orf1	len=432 frame:-2 start:1539 end:244 PREDICTED: probable histone-binding protein Caf1 isoform 2 [Nasonia vitripennis]	3.90906	3.02	1	1	1	1	431	48.6716	4.89404
comp377556_c0;orf1	len=82 frame:2 start:41 end:286 Glucose-6-phosphate isomerase [Camponotus floridanus]	3.78938	14.63	1	1	1	1	82	9.72973	5.33838
comp36044_c0;orf1	len=174 frame:1 start:241 end:762 unknown secreted protein [Papilio polytes]	3.53009	8.05	1	1	1	1	174	18.9446	4.70361
comp26503_c0;orf1 len=131 frame:-1 start:1019 end:627 conserved hypothetical protein [Pediculus humanus corporis] &gt;gi	212512778 gb|EEB15479.1| conserved hypothetical protein [Pediculus humanus corporis]	3.42919	17.69	1	1	1	2	130	14.2713	9.02686
comp33247_c0;orf1 len=225 frame:-3 start:959 end:285 conserved hypothetical protein [Pediculus humanus corporis] &gt;gi	212517124 gb|EEB19061.1| conserved hypothetical protein [Pediculus humanus corporis]	3.41241	5.36	1	1	1	1	224	25.6704	9.81787
comp26667_c0;orf1	len=201 frame:-1 start:752 end:150 PREDICTED: hypothetical protein LOC100166039 [Acyrthosiphon pisum]	3.38038	7	1	1	1	1	200	23.0488	5.50342
comp31138_c1;orf1	len=222 frame:2 start:104 end:769 ACYPI009395 [Acyrthosiphon pisum]	3.35696	5.86	1	1	1	1	222	25.4293	6.60986
comp33161_c0;orf1	len=502 frame:-2 start:1756 end:251 PREDICTED: glutamyl aminopeptidase-like isoform 1 [Acyrthosiphon pisum]	3.34349	3.19	1	1	1	1	501	57.4342	6.43018
comp22949_c1;orf1	len=68 frame:-1 start:205 end:2 Rab proteins geranylgeranyltransferase component A 1 [Harpegnathos saltator]	3.33392	20.59	1	1	1	1	68	7.42968	9.17334
comp28345_c0;orf1 len=205 frame:2 start:173 end:787 ubiquitin-conjugating enzyme E2-25kD-like [Acyrthosiphon pisum] &gt;gi	239790683 dbj|BAH71888.1| ACYPI007620 [Acyrthosiphon pisum]	3.31827	6.86	1	1	1	1	204	23.0406	5.09717
comp307667_c0;orf1 len=81 frame:-2 start:243 end:1 hypothetical protein BRAFLDRAFT_63907 [Branchiostoma floridae] &gt;gi	229296831 gb|EEN67470.1| hypothetical protein BRAFLDRAFT_63907 [Branchiostoma floridae]	3.28977	16.05	1	1	1	1	81	9.0608	9.40771
comp31138_c0;orf1	len=124 frame:-2 start:568 end:197 ACYPI009395 [Acyrthosiphon pisum]	3.27986	9.76	1	1	1	1	123	13.4033	4.10693
comp32094_c0;orf1 len=131 frame:2 start:116 end:508 PREDICTED: similar to AGAP002130-PA [Tribolium castaneum] &gt;gi	270000771 gb|EEZ97218.1| hypothetical protein TcasGA2_TC011011 [Tribolium castaneum]	3.23069	10	1	1	1	1	130	15.088	5.68115
comp36148_c0;orf1	len=389 frame:-3 start:1669 end:503 PREDICTED: hsp90 co-chaperone Cdc37-like [Acyrthosiphon pisum]	3.17651	3.35	1	1	1	1	388	45.1276	5.09717
comp34162_c2;orf1 len=306 frame:-3 start:1024 end:107 hypothetical protein BRAFLDRAFT_73226 [Branchiostoma floridae] &gt;gi	229296749 gb|EEN67388.1| hypothetical protein BRAFLDRAFT_73226 [Branchiostoma floridae]	3.14431	4.26	1	1	1	1	305	33.8135	7.04932
comp34543_c0;orf1	len=309 frame:1 start:100 end:1026 Eukaryotic translation initiation factor 3 subunit G [Camponotus floridanus]	3.14174	7.14	1	1	1	1	308	34.2222	8.33838
comp29085_c0;orf1 len=156 frame:3 start:144 end:611 PREDICTED: similar to signal recognition particle [Tribolium castaneum] &gt;gi	270001745 gb|EEZ98192.1| hypothetical protein TcasGA2_TC000621 [Tribolium castaneum]	3.13682	9.03	1	1	1	1	155	17.41	9.96436
comp26281_c0;orf1 len=334 frame:2 start:206 end:1207 COP9 signalosome complex subunit, putative [Pediculus humanus corporis] &gt;gi	212506922 gb|EEB10993.1| COP9 signalosome complex subunit, putative [Pediculus humanus corporis]	3.11869	3.9	1	1	1	1	333	38.1004	6.27783
comp36539_c0;orf1 len=629 frame:-3 start:2258 end:372 Xaa-Pro aminopeptidase, putative [Pediculus humanus corporis] &gt;gi	212505407 gb|EEB09868.1| Xaa-Pro aminopeptidase, putative [Pediculus humanus corporis]	3.07985	1.75	1	1	1	1	628	70.2045	6.29053
comp31968_c0;	len=538 start:503 end:2116; minus strand	3.06455	3.72	1	1	1	1	538	61.0462	5.85889
comp2860_c0;orf1 len=74 frame:3 start:3 end:224 PREDICTED: similar to AGAP000407-PA [Tribolium castaneum] &gt;gi	270012510 gb|EFA08958.1| hypothetical protein TcasGA2_TC006665 [Tribolium castaneum]	3.05543	16.22	1	1	1	1	74	8.54842	4.77979
comp31359_c0;	len=144 start:1 end:431; minus strand	3.03345	9.09	1	1	1	1	143	15.8407	5.24951
comp34116_c0;orf1 len=402 frame:3 start:45 end:1250 coproporphirynogen oxidase [Bombyx mori] &gt;gi	87248475 gb|ABD36290.1| coproporphirynogen oxidase [Bombyx mori]	3.03236	5.24	1	1	1	1	401	46.2053	8.70459
comp34726_c0;orf1	len=155 frame:-1 start:768 end:304 hypothetical protein TcasGA2_TC011286 [Tribolium castaneum]	3.01667	6.49	1	1	1	1	154	17.5712	9.18799
comp179887_c0;orf1	len=182 frame:-3 start:863 end:318 PREDICTED: far upstream element-binding protein 1-like [Apis mellifera]	2.99794	5.52	2	1	1	1	181	19.085	5.85889
comp37169_c0;orf1	len=1863 frame:-3 start:5900 end:312 PREDICTED: collagen alpha-1(IV) chain-like [Acyrthosiphon pisum]	2.9863	0.91	1	1	1	1	1862	185.253	6.88818
comp36590_c0;orf1	len=574 frame:3 start:51 end:1772 PREDICTED: similar to CG33722 CG33722-PC [Tribolium castaneum]	2.95582	3.14	1	1	1	1	573	64.6943	6.63916
comp37045_c0;orf1 len=107 frame:3 start:48 end:368 conserved hypothetical protein [Pediculus humanus corporis] &gt;gi	212518590 gb|EEB20336.1| conserved hypothetical protein [Pediculus humanus corporis]	2.95341	9.43	1	1	1	1	106	11.9909	7.63525
comp306038_c0;orf1 len=60 frame:-2 start:231 end:52 predicted protein [Physcomitrella patens subsp. patens] &gt;gi	162692948 gb|EDQ79303.1| predicted protein [Physcomitrella patens subsp. patens]	2.92637	30.51	1	1	1	1	59	6.20114	8.86572
comp34173_c0;orf1	len=453 frame:-1 start:2172 end:814 PREDICTED: WD repeat domain phosphoinositide-interacting protein 2-like isoform 1 [Bombus impatiens]	2.92339	2.43	1	1	1	1	452	49.3876	6.15088
comp35102_c0;orf1	len=104 frame:3 start:408 end:719 hypothetical protein TcasGA2_TC002283 [Tribolium castaneum]	2.91413	22.33	1	1	1	2	103	11.9027	8.67529
comp21137_c1;orf1	len=188 frame:1 start:1 end:564 hypothetical protein TcasGA2_TC009450 [Tribolium castaneum]	2.91266	7.45	1	1	1	1	188	20.1643	9.46631
comp32132_c0;orf1	len=365 frame:3 start:93 end:1187 PREDICTED: cysteine and histidine-rich domain-containing protein-like [Bombus terrestris]	2.91038	4.12	1	1	1	1	364	40.152	7.78174
comp338483_c0;	len=71 start:1 end:211; minus strand	2.91003	14.08	1	1	1	1	71	8.08713	5.98584
comp34765_c0;orf1	len=192 frame:3 start:207 end:782 PREDICTED: polyadenylate-binding protein-interacting protein 2-like [Megachile rotundata]	2.90682	7.33	1	1	1	1	191	21.2828	4.41162
comp29658_c1;orf1 len=120 frame:2 start:257 end:616 acylphosphatase, putative [Acyrthosiphon pisum] &gt;gi	239792721 dbj|BAH72669.1| ACYPI001868 [Acyrthosiphon pisum]	2.89563	9.24	1	1	1	1	119	13.3468	8.63135
comp37186_c0;orf1	len=130 frame:2 start:281 end:670 eukaryotic translation initiation factor 4E binding protein [Nilaparvata lugens]	2.891	8.53	1	1	1	1	129	14.2903	7.28369
comp36272_c0;orf1	len=383 frame:-2 start:3006 end:1858 hypothetical protein TcasGA2_TC000100 [Tribolium castaneum]	2.87942	4.19	1	1	1	1	382	44.1065	5.75732
comp32063_c0;orf1	len=143 frame:-2 start:481 end:53 ribosomal protein L27e [Dascillus cervinus]	2.82802	8.45	1	1	1	1	142	16.8674	10.3306
comp30936_c0;	len=95 start:1 end:285; minus strand	2.79523	12.63	1	1	1	1	95	11.0103	4.51318
comp36049_c0;orf1	len=605 frame:2 start:443 end:2257 PREDICTED: pancreatic triacylglycerol lipase-like [Acyrthosiphon pisum]	2.76652	3.31	1	1	1	1	604	68.0931	7.57666
comp17115_c0;orf1	len=129 frame:-3 start:452 end:66 putative ribosomal protein S17e [Diaphorina citri]	2.75814	10.94	1	1	1	1	128	15.055	9.70068
comp29034_c0;orf1	len=84 frame:-2 start:730 end:479 PREDICTED: STAM-binding protein-like A-like [Megachile rotundata]	2.74851	15.66	1	1	1	1	83	9.42055	6.88818
comp28984_c0;orf1	len=474 frame:-2 start:1896 end:475 PREDICTED: similar to AGAP009239-PA [Tribolium castaneum]	2.74711	4.44	1	1	1	1	473	53.1686	5.40186
comp34316_c1;orf1 len=171 frame:-3 start:2299 end:1787 conserved hypothetical protein [Pediculus humanus corporis] &gt;gi	212508752 gb|EEB12349.1| conserved hypothetical protein [Pediculus humanus corporis]	2.73358	8.82	1	1	1	1	170	19.6033	6.72705
comp27935_c0;orf1	len=438 frame:1 start:70 end:1383 PREDICTED: LOW QUALITY PROTEIN: regulator of chromosome condensation-like [Bombus terrestris]	2.73252	3.43	1	1	1	3	437	46.8147	6.7417
comp33320_c0;orf1	len=297 frame:1 start:151 end:1041 PREDICTED: tetratricopeptide repeat protein 1-like [Megachile rotundata]	2.72586	4.39	1	1	1	1	296	33.1663	4.79248
comp34066_c0;orf1 len=629 frame:-3 start:2639 end:753 ATP-dependent transporter, putative [Pediculus humanus corporis] &gt;gi	212515989 gb|EEB18054.1| ATP-dependent transporter, putative [Pediculus humanus corporis]	2.71748	2.23	1	1	1	1	628	71.3227	7.37158
comp34908_c0;orf1 len=242 frame:2 start:173 end:898 gualynate kinase-1 [Gryllus pennsylvanicus] &gt;gi	189014392 gb|ACD69432.1| gualynate kinase-1 [Gryllus pennsylvanicus] &gt;gi|189014394|gb|ACD69433.1| gualynate kinase-1 [Gryllus pennsylvanicus] &gt;gi|189014402|gb|ACD69437.1| gualynate kinase-1 [Gryllus pennsylvanicus] &gt;gi|189014408|gb|ACD69440.1| gualynate kinase-1 [Gryllus pennsylvanicus] &gt;gi|189014410|gb|ACD69441.1| gualynate kinase-1 [Gryllus pennsylvanicus] &gt;gi|189014414|gb|ACD694…	2.7134	4.98	1	1	1	1	241	27.0746	6.13818
comp147351_c0;orf1	len=165 frame:1 start:85 end:579 hypothetical protein TcasGA2_TC007248 [Tribolium castaneum]	2.7108	14.55	1	1	1	2	165	19.4644	6.29053
comp26881_c0;orf1	len=282 frame:-3 start:1886 end:1041 PREDICTED: ras-related protein Rab-7L1-like isoform 2 [Acyrthosiphon pisum]	2.70986	7.83	1	1	1	1	281	31.9756	5.42725
comp20011_c1;	len=39 start:156 end:269; minus strand	2.70001	42.11	1	1	1	1	38	4.13285	4.17041
comp18329_c0;orf1	len=264 frame:1 start:1 end:792 PREDICTED: hypothetical protein LOC100574156 [Acyrthosiphon pisum]	2.69859	7.58	1	1	1	1	264	30.2567	9.27588
comp102848_c0;	len=56 start:1 end:167; minus strand	2.69715	40	1	1	1	1	55	6.37598	4.7417
comp35597_c0;orf1 len=321 frame:2 start:248 end:1210 conserved hypothetical protein [Pediculus humanus corporis] &gt;gi	212507054 gb|EEB11100.1| conserved hypothetical protein [Pediculus humanus corporis]	2.6868	4.06	1	1	1	1	320	37.981	5.59229
comp24013_c0;orf1	len=252 frame:3 start:3 end:758 PREDICTED: RNA-directed DNA polymerase from mobile element jockey-like [Metaseiulus occidentalis]	2.68636	9.56	1	1	1	1	251	29.0534	9.74463
comp16095_c0;orf1	len=221 frame:-2 start:664 end:2 PREDICTED: YLP motif-containing protein 1-like [Ornithorhynchus anatinus]	2.66721	5.88	1	1	1	1	221	25.4441	9.72998
comp31425_c0;orf1	len=146 frame:1 start:220 end:657 putative ribosomal protein S23e [Graphocephala atropunctata]	2.66382	8.28	1	1	1	1	145	16.2979	10.4917
comp34932_c0;orf1 len=362 frame:1 start:91 end:1176 WD repeat domain phosphoinositide-interacting protein, putative [Pediculus humanus corporis] &gt;gi	212507619 gb|EEB11512.1| WD repeat domain phosphoinositide-interacting protein, putative [Pediculus humanus corporis]	2.66133	6.93	1	1	1	1	361	39.9389	7.07861
comp17576_c0;orf1 len=126 frame:2 start:80 end:457 60S ribosomal protein L31 [Pongo abelii] &gt;gi	75055087 sp|Q5RBR9.1|RL31_PONAB RecName: Full=60S ribosomal protein L31 &gt;gi|55728078|emb|CAH90791.1| hypothetical protein [Pongo abelii]	2.6481	8.8	1	1	1	1	125	14.5519	10.5503
comp24115_c0;orf1	len=114 frame:3 start:3 end:344 Protein FAM114A2 [Acromyrmex echinatior]	2.62417	10.62	1	1	1	1	113	12.3543	6.50732
comp35627_c2;orf1 len=780 frame:1 start:139 end:2478 hypothetical protein Phum_PHUM335260 [Pediculus humanus corporis] &gt;gi	212512109 gb|EEB14941.1| hypothetical protein Phum_PHUM335260 [Pediculus humanus corporis]	2.62385	2.05	1	1	1	1	779	86.9669	7.40088
comp31934_c0;orf1	len=551 frame:-2 start:1710 end:58 putative arginine n-methyltransferase [Danaus plexippus]	2.62175	2.36	1	1	1	1	550	63.0914	5.13525
comp31338_c0;orf1	len=142 frame:-3 start:1468 end:1043 vacuolar ATPase G subunit-like protein [Graphocephala atropunctata]	2.6182	8.51	1	1	1	1	141	16.5638	9.15869
comp32328_c0;orf1 len=310 frame:1 start:73 end:1002 hypothetical protein AaeL_AAEL012653 [Aedes aegypti] &gt;gi	108870947 gb|EAT35172.1| AAEL012653-PA [Aedes aegypti]	2.61203	5.18	1	1	1	1	309	35.129	4.85596
comp25874_c0;orf1	len=163 frame:1 start:1 end:489 hypothetical protein [Amblyomma maculatum]	2.5935	9.26	1	1	1	1	162	17.8949	7.13721
comp35157_c0;orf1	len=713 frame:-1 start:2238 end:100 PREDICTED: zinc finger protein 354A-like [Megachile rotundata]	2.58819	3.93	1	1	1	1	712	80.9128	8.71924
comp26633_c0;orf1	len=212 frame:2 start:56 end:691 PREDICTED: UPF0436 protein C9orf6 homolog [Nasonia vitripennis]	2.58519	8.96	1	1	1	1	212	23.8259	5.33838
comp19120_c1;orf1	len=138 frame:-2 start:856 end:443 PREDICTED: ankyrin-1-like [Metaseiulus occidentalis]	2.58102	10.95	1	1	1	1	137	15.196	8.51416
comp31647_c0;orf1	len=170 frame:3 start:48 end:557 hypothetical protein DAPPUDRAFT_305421 [Daphnia pulex]	2.57568	5.92	1	1	1	1	169	18.9849	6.02393
comp36407_c0;orf1	len=918 frame:1 start:241 end:2994 PREDICTED: phosphofurin acidic cluster sorting protein 2-like isoform 2 [Acyrthosiphon pisum]	2.56849	1.42	1	1	1	1	917	100.971	7.76709
comp35474_c0;orf1 len=672 frame:-2 start:2280 end:265 Signal recognition particle 72 kDa protein, putative [Pediculus humanus corporis] &gt;gi	212516466 gb|EEB18479.1| Signal recognition particle 72 kDa protein, putative [Pediculus humanus corporis]	2.56405	2.38	1	1	1	1	671	75.6519	8.89502
comp38811_c0;orf1 len=95 frame:2 start:86 end:370 mitochondrial import inner membrane translocase subunit TIM13, putative [Pediculus humanus corporis] &gt;gi	212517486 gb|EEB19374.1| mitochondrial import inner membrane translocase subunit TIM13, putative [Pediculus humanus corporis]	2.56384	15.96	1	1	1	1	94	10.8252	8.45557
comp29892_c0;orf1	len=164 frame:3 start:141 end:632 PREDICTED: hypothetical protein LOC100741621 [Bombus impatiens]	2.55916	11.04	1	1	1	1	163	18.5906	8.66064
comp29373_c0;	len=54 start:132 end:291; minus strand	2.55528	18.52	1	1	1	1	54	6.1037	6.68311
comp14324_c0;	len=61 start:294 end:476; minus strand	2.54909	43.33	1	1	1	1	60	7.06766	4.88135
comp35077_c0;orf1	len=527 frame:3 start:69 end:1649 Parafibromin [Camponotus floridanus]	2.53328	2.09	1	1	1	1	526	60.0788	9.75928
comp34368_c0;orf1	len=222 frame:3 start:501 end:1166 glutathione s-transferase D1 [Nilaparvata lugens]	2.53119	6.33	1	1	1	1	221	24.9837	5.69385
comp160504_c0;orf1	len=474 frame:-3 start:1424 end:3 PREDICTED: LOW QUALITY PROTEIN: autophagy-related protein 2 homolog A [Nasonia vitripennis]	2.52545	5.06	1	1	1	1	474	52.7878	6.25244
comp37177_c0;orf1	len=706 frame:2 start:887 end:3004 hypothetical protein SINV_05827 [Solenopsis invicta]	2.52224	3.26	1	1	1	1	705	78.7183	6.99072
comp32963_c0;orf1	len=362 frame:-3 start:1198 end:113 PREDICTED: uroporphyrinogen decarboxylase-like [Acyrthosiphon pisum]	2.5196	2.77	1	1	1	1	361	40.612	6.80029
comp32008_c0;orf1 len=577 frame:2 start:2 end:1732 PREDICTED: similar to eukaryotic peptide chain release factor GTP-binding subunit [Tribolium castaneum] &gt;gi	270004497 gb|EFA00945.1| hypothetical protein TcasGA2_TC003854 [Tribolium castaneum]	2.51297	2.26	1	1	1	2	576	62.3303	8.60205
comp23282_c0;	len=80 start:450 end:689; minus strand	2.51152	24.05	1	1	1	1	79	8.76754	6.56592
comp29802_c0;	len=223 start:543 end:1211; minus strand	2.50657	6.31	1	1	1	1	222	25.6213	5.90967
comp29410_c0;orf1	len=442 frame:-3 start:1493 end:168 PREDICTED: non-specific lipid-transfer protein-like [Apis florea]	2.50345	7.03	1	1	1	1	441	47.5831	7.66455
comp31083_c0;orf1 len=441 frame:1 start:1 end:1323 alpha-mannosidase, putative [Pediculus humanus corporis] &gt;gi	212505880 gb|EEB10226.1| alpha-mannosidase, putative [Pediculus humanus corporis]	2.49015	2.95	1	1	1	1	440	50.0281	6.91748
comp31303_c1;orf1	len=70 frame:-3 start:212 end:3 PREDICTED: ADP,ATP carrier protein 2-like [Megachile rotundata]	2.48663	21.43	1	1	1	1	70	7.67893	9.99365
comp18585_c0;orf1 len=203 frame:2 start:242 end:850 ubiquitin-conjugating enzyme E2L [Bombyx mori] &gt;gi	78216467 gb|ABB36655.1| ubiquitin-conjugating enzyme E2I [Bombyx mori] &gt;gi|95102838|gb|ABF51360.1| ubiquitin-conjugating enzyme [Bombyx mori]	2.47555	4.46	1	1	1	1	202	23.107	7.81104
comp32659_c0;orf1	len=229 frame:1 start:1 end:687 hypothetical protein TcasGA2_TC005271 [Tribolium castaneum]	2.4644	5.7	1	1	1	2	228	26.3256	8.80713
comp216844_c0;orf1	len=151 frame:1 start:1 end:453 PREDICTED: hypothetical protein LOC100747609 [Bombus impatiens]	2.45479	9.27	1	1	1	1	151	17.0967	5.31299
comp37207_c0;orf1 len=215 frame:-1 start:725 end:81 PREDICTED: similar to ribosomal protein L15e [Tribolium castaneum] &gt;gi	270000932 gb|EEZ97379.1| hypothetical protein TcasGA2_TC011204 [Tribolium castaneum]	2.44844	4.67	1	1	1	1	214	25.3247	11.605
comp27423_c0;orf1 len=210 frame:-2 start:864 end:235 GJ20147 [Drosophila virilis] &gt;gi	194145336 gb|EDW61732.1| GJ20147 [Drosophila virilis]	2.44268	6.7	1	1	1	1	209	23.691	6.52197
comp32927_c0;orf1	len=215 frame:-3 start:1783 end:1139 Eukaryotic translation initiation factor 4E type 3 [Crassostrea gigas]	2.43126	7.01	1	1	1	1	214	24.8226	6.68311
comp27210_c0;orf1 len=474 frame:-2 start:1424 end:3 myosin-9, putative [Pediculus humanus corporis] &gt;gi	212512229 gb|EEB15037.1| myosin-9, putative [Pediculus humanus corporis]	2.42253	2.53	1	1	1	1	474	54.3752	4.89404
comp34284_c0;orf1	len=366 frame:-1 start:1635 end:538 PREDICTED: similar to isocitrate dehydrogenase [Tribolium castaneum]	2.41491	2.47	1	1	1	1	365	39.7252	7.03467
comp26970_c0;orf1	len=251 frame:2 start:26 end:778 S7e ribosomal protein [Carabus granulatus]	2.40633	4.4	1	1	1	1	250	29.1059	10.0229
comp17555_c0;orf1 len=223 frame:-3 start:1073 end:405 PREDICTED: similar to CG6299 CG6299-PB [Tribolium castaneum] &gt;gi	270013545 gb|EFA09993.1| hypothetical protein TcasGA2_TC012160 [Tribolium castaneum]	2.40207	4.5	1	1	1	1	222	25.6307	5.03369
comp33054_c0;orf1	len=338 frame:-2 start:1765 end:752 Heterogeneous nuclear ribonucleoprotein A1, A2/B1-like protein [Acromyrmex echinatior]	2.40086	2.67	1	1	1	1	337	34.7767	9.27588
comp30170_c0;orf1	len=924 frame:2 start:2 end:2773 PREDICTED: nuclear export mediator factor NEMF homolog [Megachile rotundata]	2.39231	1.63	1	1	1	1	923	103.819	7.03467
comp36814_c1;orf1	len=756 frame:3 start:3 end:2270 hypothetical protein TcasGA2_TC004857 [Tribolium castaneum]	2.39069	1.46	1	1	1	1	755	86.0939	5.74463
comp31262_c0;orf1 len=118 frame:2 start:233 end:586 ribosomal protein S26 [Rhodnius prolixus] &gt;gi	344190601 gb|AEM97985.1| putative ribosomal protein S26 [Dipetalogaster maximus]	2.38915	7.69	1	1	1	1	117	13.3701	11.0044
comp36467_c0;orf1	len=513 frame:-3 start:4062 end:2524 Protein ERGIC-53 [Harpegnathos saltator]	2.38789	2.73	1	1	1	4	512	57.6566	5.79541
comp34693_c0;	len=262 start:351 end:1136; minus strand	2.38408	4.23	1	1	1	2	260	29.5376	7.23975
comp32809_c0;orf1 len=175 frame:2 start:38 end:562 PREDICTED: 60S ribosomal protein L21 [Apis mellifera] &gt;gi	380023414 ref|XP_003695518.1| PREDICTED: 60S ribosomal protein L21-like isoform 1 [Apis florea] &gt;gi|380023416|ref|XP_003695519.1| PREDICTED: 60S ribosomal protein L21-like isoform 2 [Apis florea] &gt;gi|380023418|ref|XP_003695520.1| PREDICTED: 60S ribosomal protein L21-like isoform 3 [Apis florea]	2.38242	8.62	1	1	1	1	174	20.3192	10.6675
comp30326_c0;orf1 len=161 frame:-3 start:556 end:74 peptidyl-prolyl cis-trans isomerase NIMA-interacting 4 [Danio rerio] &gt;gi	82228864 sp|Q503Y7.1|PIN4_DANRE RecName: Full=Peptidyl-prolyl cis-trans isomerase NIMA-interacting 4; AltName: Full=Parvulin-14; Short=Par14; AltName: Full=Peptidyl-prolyl cis-trans isomerase Pin4; Short=PPIase Pin4; AltName: Full=Rotamase Pin4 &gt;gi|63101795|gb|AAH95126.1| Zgc:110008 [Danio rerio] &gt;gi|182889122|gb|AAI64671.1| Zgc:110008 protein [Danio rerio]	2.38191	6.25	1	1	1	1	160	17.6071	9.64209
comp35863_c1;orf1	len=1019 frame:-2 start:3059 end:3 Protein C1orf9-like protein [Harpegnathos saltator]	2.37918	1.37	1	1	1	1	1019	106.729	4.79248
comp32932_c0;orf1	len=81 frame:-2 start:919 end:677 Zinc finger protein 706 [Camponotus floridanus]	2.37729	12.5	1	1	1	1	80	8.78253	9.78857
comp34662_c0;orf1	len=1057 frame:3 start:45 end:3215 PREDICTED: importin-7 [Apis florea]	2.3759	1.33	1	1	1	1	1056	120.779	4.90674
comp35643_c0;orf1	len=356 frame:-3 start:2670 end:1603 PREDICTED: ethanolamine-phosphate cytidylyltransferase-like [Megachile rotundata]	2.37301	3.38	1	1	1	1	355	40.3222	6.80029
comp34294_c0;orf3 len=102 frame:1 start:292 end:597 actin, acrosomal process isoform [Trichinella spiralis] &gt;gi	316974911 gb|EFV58380.1| actin, acrosomal process isoform [Trichinella spiralis]	2.37225	13.86	1	1	1	1	101	11.4159	6.13818
comp31382_c0;orf1 len=639 frame:2 start:110 end:2026 PREDICTED: similar to GA16856-PA [Tribolium castaneum] &gt;gi	270011524 gb|EFA07972.1| hypothetical protein TcasGA2_TC005554 [Tribolium castaneum]	2.3676	1.72	1	1	1	2	638	71.2855	9.49561
comp31476_c0;orf1	len=477 frame:3 start:306 end:1736 PREDICTED: facilitated trehalose transporter Tret1-like [Acyrthosiphon pisum]	2.36534	2.52	1	1	1	1	476	53.2757	7.98682
comp27890_c0;orf1	len=275 frame:1 start:1 end:825 PREDICTED: venom dipeptidyl peptidase 4-like [Bombus impatiens]	2.35367	4	1	1	1	1	275	31.3858	6.81494
comp37214_c0;orf1	len=184 frame:3 start:36 end:587 ribosomal protein L35Ae [Dipetalogaster maximus]	2.34955	6.56	1	1	1	1	183	19.9	10.6821
comp24459_c0;orf1	len=262 frame:-2 start:895 end:110 PREDICTED: similar to AGAP004063-PA [Tribolium castaneum]	2.34946	4.98	1	1	1	2	261	28.9846	6.12549
comp35217_c0;orf1	len=216 frame:3 start:3 end:650 hypothetical protein TcasGA2_TC008545 [Tribolium castaneum]	2.33691	6.98	1	1	1	1	215	24.7197	8.48486
comp357195_c0;orf1	len=108 frame:1 start:1 end:324 PREDICTED: sulfhydryl oxidase 1-like [Apis florea]	2.33351	12.04	1	1	1	1	108	12.1996	6.50732
comp32757_c0;	len=157 start:81 end:552; minus strand	2.33191	7.05	1	1	1	1	156	18.0972	4.88135
comp30793_c0;orf1 len=275 frame:-3 start:1064 end:240 replication protein A2 [Acyrthosiphon pisum] &gt;gi	239790330 dbj|BAH71733.1| ACYPI003814 [Acyrthosiphon pisum]	2.32534	4.74	1	1	1	1	274	30.0281	5.85889
comp23280_c0;orf1	len=374 frame:3 start:246 end:1367 PREDICTED: 45 kDa calcium-binding protein-like [Megachile rotundata]	2.32507	3.49	1	1	1	1	373	43.2088	4.97021
comp577124_c0;orf1	len=73 frame:2 start:2 end:220 nicotinic acetylcholine receptor alpha 8 subunit [Nilaparvata lugens]	2.32451	20.55	1	1	1	1	73	7.81161	4.76709
comp29790_c1;orf1	len=263 frame:-1 start:1012 end:224 PREDICTED: uncharacterized protein LOC100878087 [Megachile rotundata]	2.32148	3.44	1	1	1	1	262	28.7451	4.95752
comp34030_c0;orf1	len=228 frame:3 start:228 end:911 PREDICTED: ras-related protein Rab-11A [Apis mellifera]	2.31758	4.85	1	1	1	2	227	25.7283	6.56592
comp28401_c0;orf1	len=273 frame:-3 start:966 end:148 PREDICTED: 26S proteasome non-ATPase regulatory subunit 8-like [Nasonia vitripennis]	2.31052	4.04	1	1	1	1	272	31.4274	5.59229
comp28236_c0;orf1	len=117 frame:-3 start:418 end:68 unknown [Dendroctonus ponderosae]	2.30092	6.9	1	1	1	1	116	13.7699	11.5171
comp34536_c0;orf1	len=127 frame:1 start:517 end:897 putative RNA polymerase II transcriptional coactivator [Antheraea yamamai]	2.29878	11.11	1	1	1	1	126	13.8451	9.29053
comp34607_c0;orf1	len=255 frame:-1 start:1481 end:717 PREDICTED: BTB/POZ domain-containing protein 2-like [Bombus terrestris]	2.29462	5.91	1	1	1	2	254	29.269	6.96143
comp35890_c0;orf1 len=102 frame:-2 start:4384 end:4079 cytoplasmic dynein light chain [Aedes aegypti] &gt;gi	157129440 ref|XP_001655387.1| cytoplasmic dynein light chain [Aedes aegypti] &gt;gi|108872207|gb|EAT36432.1| AAEL011478-PA [Aedes aegypti] &gt;gi|108872208|gb|EAT36433.1| AAEL011478-PB [Aedes aegypti]	2.2901	10.89	2	1	1	1	101	11.821	7.97217
comp30056_c1;orf1	len=461 frame:2 start:218 end:1600 kurtz [Tribolium castaneum]	2.28726	2.39	1	1	1	1	460	50.523	6.60986
comp33109_c0;orf1	len=416 frame:-3 start:1272 end:25 PREDICTED: nuclear speckle splicing regulatory protein 1-like [Nasonia vitripennis]	2.27584	3.13	1	1	1	1	415	48.0818	9.02686
comp35402_c0;orf1	len=887 frame:3 start:3 end:2663 PREDICTED: hypothetical protein LOC100164298 [Acyrthosiphon pisum]	2.27367	1.58	1	1	1	1	887	101.049	8.90967
comp248487_c0;orf1 len=90 frame:1 start:88 end:357 serine/threonine-protein phosphatase PP-V, putative [Pediculus humanus corporis] &gt;gi	212518105 gb|EEB19897.1| serine/threonine-protein phosphatase PP-V, putative [Pediculus humanus corporis]	2.27117	11.11	1	1	1	1	90	10.0694	7.25439
comp28735_c1;	len=158 start:1 end:471; minus strand	2.26886	7.01	1	1	1	1	157	17.5017	4.95752
comp34470_c0;orf1	len=236 frame:-2 start:1005 end:298 Sperm-associated antigen 7 [Camponotus floridanus]	2.26478	5.96	1	1	1	1	235	27.468	8.36768
comp31920_c0;orf1 len=627 frame:-3 start:2668 end:788 replication factor a 1, rfa1 [Aedes aegypti] &gt;gi	108870757 gb|EAT34982.1| AAEL012826-PA [Aedes aegypti]	2.26475	1.6	1	1	1	1	626	69.3179	7.34229
comp35167_c0;orf1 len=493 frame:1 start:235 end:1713 hypothetical protein BRAFLDRAFT_166573 [Branchiostoma floridae] &gt;gi	229285066 gb|EEN55796.1| hypothetical protein BRAFLDRAFT_166573 [Branchiostoma floridae]	2.25437	3.04	1	1	1	1	493	55.4283	7.00537
comp311359_c0;	len=67 start:1 end:202; minus strand	2.24382	19.4	1	1	1	2	67	7.77486	7.41553
comp34905_c0;orf1 len=320 frame:-3 start:1250 end:291 PREDICTED: similar to 4-nitrophenylphosphatase [Tribolium castaneum] &gt;gi	270005498 gb|EFA01946.1| hypothetical protein TcasGA2_TC007560 [Tribolium castaneum]	2.23514	4.39	1	1	1	1	319	35.6142	5.36377
comp26808_c0;orf1 len=243 frame:-2 start:808 end:80 PREDICTED: similar to proteasome beta subunit [Tribolium castaneum] &gt;gi	270003046 gb|EEZ99493.1| hypothetical protein TcasGA2_TC000069 [Tribolium castaneum]	2.23351	4.13	1	1	1	1	242	26.9463	6.93213
comp29349_c0;orf1 len=509 frame:3 start:156 end:1682 conserved hypothetical protein [Pediculus humanus corporis] &gt;gi	212507211 gb|EEB11203.1| conserved hypothetical protein [Pediculus humanus corporis]	2.23197	2.36	1	1	1	1	508	53.4155	9.42236
comp192148_c0;	len=100 start:1 end:299; minus strand	2.22436	18.18	1	1	1	1	99	10.9307	5.65576
comp28273_c0;orf1	len=173 frame:3 start:3 end:521 PREDICTED: long-chain fatty acid transport protein 4-like [Apis florea]	2.21783	6.4	1	1	1	1	172	19.4951	5.2876
comp29868_c0;orf1	len=277 frame:-1 start:889 end:59 PREDICTED: 60S ribosomal protein L7-like [Megachile rotundata]	2.21625	3.99	1	1	1	1	276	31.9379	10.6235
comp273884_c0;orf1	len=78 frame:3 start:3 end:236 PREDICTED: spectrin beta chain, brain 4-like [Megachile rotundata]	2.21565	16.67	1	1	1	1	78	9.19773	5.24951
comp35983_c0;orf1 len=624 frame:-1 start:3285 end:1414 Cleavage and polyadenylation specificity factor, putative [Pediculus humanus corporis] &gt;gi	212517040 gb|EEB18987.1| Cleavage and polyadenylation specificity factor, putative [Pediculus humanus corporis]	2.21061	2.41	1	1	1	1	623	68.495	10.6968
comp35909_c0;orf1	len=1213 frame:-1 start:3802 end:164 hypothetical protein KGM_15403 [Danaus plexippus]	2.2023	1.4	1	1	1	1	1212	138.68	9.18799
comp33739_c0;orf1 len=533 frame:-1 start:1612 end:14 carboxypeptidase M precursor, putative [Pediculus humanus corporis] &gt;gi	212507220 gb|EEB11212.1| carboxypeptidase M precursor, putative [Pediculus humanus corporis]	2.20203	2.63	1	1	1	2	532	60.2131	5.31299
comp233994_c0;orf1	len=124 frame:3 start:3 end:374 PREDICTED: uncharacterized protein LOC100880707 [Megachile rotundata]	2.20173	12.1	1	1	1	1	124	14.2194	8.92432
comp30623_c0;orf1	len=301 frame:2 start:326 end:1228 PREDICTED: flavin-containing monooxygenase FMO GS-OX3-like [Acyrthosiphon pisum]	2.20062	6	1	1	1	1	300	34.2874	7.86963
comp30759_c0;orf1	len=328 frame:1 start:187 end:1170 PREDICTED: uncharacterized protein LOC100898257 [Metaseiulus occidentalis]	2.19932	3.35	1	1	1	1	328	37.4709	8.23584
comp30711_c0;orf1	len=82 frame:3 start:195 end:440 hypothetical protein TcasGA2_TC014299 [Tribolium castaneum]	2.19571	11.11	1	1	1	1	81	9.18692	6.0874
comp34199_c1;orf1 len=164 frame:-2 start:1036 end:545 conserved hypothetical protein [Culex quinquefasciatus] &gt;gi	167879012 gb|EDS42395.1| conserved hypothetical protein [Culex quinquefasciatus]	2.1949	6.13	1	1	1	2	163	18.2431	4.93213
comp36669_c0;orf1	len=242 frame:2 start:566 end:1291 PREDICTED: B-cell receptor-associated protein 31-like [Megachile rotundata]	2.19302	5.39	1	1	1	1	241	27.4335	9.17334
comp34970_c0;orf1	len=385 frame:2 start:272 end:1426 PREDICTED: alcohol dehydrogenase [NADP+] A-like [Apis mellifera]	2.18972	2.86	1	1	1	1	384	43.4582	7.79639
comp33224_c0;orf1 len=455 frame:-1 start:1457 end:93 PREDICTED: similar to GA20229-PA [Tribolium castaneum] &gt;gi	270001818 gb|EEZ98265.1| hypothetical protein TcasGA2_TC000707 [Tribolium castaneum]	2.18808	3.08	1	1	1	1	454	52.3784	9.29053
comp37101_c0;orf1	len=408 frame:2 start:197 end:1420 PREDICTED: 3-ketoacyl-CoA thiolase, mitochondrial-like [Acyrthosiphon pisum]	2.18231	2.21	1	1	1	1	407	42.3013	8.01611
comp36841_c0;orf1	len=604 frame:-1 start:2153 end:342 hypothetical protein TcasGA2_TC007685 [Tribolium castaneum]	2.17418	2.16	1	1	1	1	603	67.9271	5.68115
comp34092_c0;orf1	len=208 frame:1 start:190 end:813 Ataxin-7-like protein 3 [Camponotus floridanus]	2.16671	6.76	1	1	1	1	207	23.0305	8.68994
comp35953_c0;	len=103 start:345 end:652; minus strand	2.16244	7.84	1	1	1	1	102	11.6315	4.84326
comp34787_c0;orf1 len=456 frame:3 start:102 end:1469 AGAP011803-PA [Anopheles gambiae str. PEST] &gt;gi	157013388 gb|EAA00401.4| AGAP011803-PA [Anopheles gambiae str. PEST]	2.16206	3.08	1	1	1	1	455	53.7049	5.26221
comp31894_c0;orf1	len=127 frame:2 start:215 end:595 PREDICTED: hypothetical protein LOC100123358 [Nasonia vitripennis]	2.16205	8.73	1	1	1	2	126	14.7987	6.34131
comp33253_c0;orf1	len=385 frame:1 start:127 end:1281 PREDICTED: 26S proteasome non-ATPase regulatory subunit 13-like [Bombus impatiens]	2.15827	2.6	1	1	1	1	384	43.7399	6.21436
comp17636_c0;orf1 len=132 frame:-3 start:838 end:443 abrupt protein, putative [Pediculus humanus corporis] &gt;gi	212509940 gb|EEB13219.1| abrupt protein, putative [Pediculus humanus corporis]	2.15659	9.92	1	1	1	1	131	14.8935	7.02002
comp190539_c0;orf1 len=135 frame:-3 start:407 end:3 chitooligosaccharidolytic beta-N-acetylglucosaminidase precursor [Bombyx mori] &gt;gi	1346281 sp|P49010.1|HEXC_BOMMO RecName: Full=Chitooligosaccharidolytic beta-N-acetylglucosaminidase; AltName: Full=Beta-GlcNAcase; AltName: Full=Beta-N-acetylhexosaminidase; AltName: Full=Beta-hexosaminidase; Flags: Precursor &gt;gi|998377|gb|AAC60521.1| chitooligosaccharidolytic beta-N-acetylglucosaminidase [Bombyx mori] &gt;gi|1094927|prf||2107188A chitooligosaccharidolytic beta-N-acetylglucosa…	2.15515	6.67	1	1	1	1	135	15.5409	6.41748
comp33465_c0;orf1	len=265 frame:2 start:50 end:844 PREDICTED: hypothetical protein LOC100165870 [Acyrthosiphon pisum]	2.14945	4.55	1	1	1	2	264	29.6953	6.01123
comp30792_c0;orf1	len=468 frame:2 start:128 end:1531 PREDICTED: RuvB-like 2 [Apis mellifera]	2.147	2.36	1	1	1	1	467	51.3727	5.41455
comp34800_c0;orf1	len=927 frame:1 start:1 end:2781 PREDICTED: 116 kDa U5 small nuclear ribonucleoprotein component-like isoform 3 [Acyrthosiphon pisum]	2.14617	1.3	1	1	1	1	926	104.078	5.93506
comp26466_c1;orf1 len=573 frame:-3 start:1719 end:1 paramyosin, putative [Pediculus humanus corporis] &gt;gi	212518335 gb|EEB20088.1| paramyosin, putative [Pediculus humanus corporis]	2.14456	2.27	1	1	1	1	573	65.4926	8.646
comp305515_c0;	len=34 start:121 end:222; minus strand	2.139	45.45	1	1	1	1	33	4.14094	5.05908
comp36371_c0;orf1 len=620 frame:3 start:3 end:1862 translational activator GCN1, putative [Pediculus humanus corporis] &gt;gi	212505341 gb|EEB09813.1| translational activator GCN1, putative [Pediculus humanus corporis]	2.13685	2.1	1	1	1	1	620	68.0648	8.47021
comp35669_c0;orf1	len=843 frame:2 start:29 end:2557 PREDICTED: hypothetical protein LOC100166736 isoform 2 [Acyrthosiphon pisum]	2.13606	1.9	1	1	1	1	842	93.2434	9.33447
comp35364_c0;orf1	len=206 frame:-3 start:1723 end:1106 PREDICTED: adenylate kinase isoenzyme 1-like [Acyrthosiphon pisum]	2.13513	4.39	1	1	1	1	205	22.5228	5.90967
comp18110_c0;orf1 len=350 frame:-1 start:1140 end:91 adenosine deaminase, putative [Pediculus humanus corporis] &gt;gi	212507670 gb|EEB11532.1| adenosine deaminase, putative [Pediculus humanus corporis]	2.13329	4.58	1	1	1	1	349	39.1849	6.46826
comp36212_c0;orf1 len=107 frame:3 start:207 end:527 GA28225 [Drosophila pseudoobscura pseudoobscura] &gt;gi	198151425 gb|EDY74220.1| GA28225 [Drosophila pseudoobscura pseudoobscura]	2.13287	12.26	1	1	1	1	106	11.6921	9.12939
comp28035_c0;orf1	len=295 frame:2 start:2 end:886 PREDICTED: ankyrin repeat and zinc finger domain-containing protein 1-like [Megachile rotundata]	2.13135	4.08	1	1	1	1	294	33.5301	8.57275
comp31576_c0;orf1	len=157 frame:-2 start:631 end:161 Small nuclear ribonucleoprotein Sm D3 [Harpegnathos saltator]	2.12944	5.77	1	1	1	1	156	16.8477	10.0522
comp29698_c0;	len=107 start:1 end:320; minus strand	2.12883	15.89	1	1	1	1	107	12.6555	7.57666
comp25863_c0;	len=148 start:1 end:441; minus strand	2.12813	13.51	1	1	1	1	148	16.526	4.62744
comp31979_c0;orf1	len=224 frame:3 start:99 end:770 ribosomal protein L10 [Papilio polytes]	2.12802	2.69	1	1	1	1	223	25.8483	9.89111
comp33812_c1;orf1	len=557 frame:-1 start:2362 end:692 PREDICTED: hypothetical protein LOC100121453 isoform 1 [Nasonia vitripennis]	2.12647	2.88	1	1	1	1	556	60.0221	9.90576
comp34194_c0;orf1	len=575 frame:2 start:86 end:1810 PREDICTED: synaptic vesicle glycoprotein 2B-like [Megachile rotundata]	2.12102	1.92	1	1	1	1	574	63.7896	7.60596
comp40535_c0;orf1	len=83 frame:-3 start:428 end:180 beta-1,3-glucan recognition protein 4a [Anasa tristis]	2.12034	15.85	1	1	1	1	82	9.57072	8.80713
comp33982_c0;orf1	len=193 frame:2 start:224 end:802 Prefoldin subunit 3 [Harpegnathos saltator]	2.12008	7.29	1	1	1	1	192	21.8511	6.26514
comp36151_c0;orf1 len=353 frame:-2 start:2155 end:1097 PREDICTED: hypothetical protein LOC552027 [Apis mellifera] &gt;gi	380027797 ref|XP_003697603.1| PREDICTED: uncharacterized protein LOC100868777 [Apis florea]	2.11825	2.56	1	1	1	1	352	35.2467	8.67529
comp32675_c0;orf1 len=114 frame:1 start:217 end:558 PREDICTED: similar to GA12899-PA [Tribolium castaneum] &gt;gi	270014899 gb|EFA11347.1| hypothetical protein TcasGA2_TC010887 [Tribolium castaneum]	2.11781	11.5	1	1	1	1	113	12.5445	6.52197
comp215899_c0;orf1 len=81 frame:-2 start:245 end:3 hypothetical protein Phum_PHUM171800 [Pediculus humanus corporis] &gt;gi	212508736 gb|EEB12333.1| hypothetical protein Phum_PHUM171800 [Pediculus humanus corporis]	2.11517	13.58	1	1	1	1	81	8.78121	5.38916
comp36261_c0;orf1 len=567 frame:2 start:170 end:1870 conserved hypothetical protein [Pediculus humanus corporis] &gt;gi	212518238 gb|EEB20015.1| conserved hypothetical protein [Pediculus humanus corporis]	2.11482	2.65	1	1	1	1	566	62.0876	7.28369
comp31678_c1;orf1 len=62 frame:2 start:2 end:187 GH10331 [Drosophila grimshawi] &gt;gi	193904890 gb|EDW03757.1| GH10331 [Drosophila grimshawi]	2.1136	18.03	1	1	1	1	61	7.01855	9.29053
comp26629_c0;orf1 len=467 frame:1 start:205 end:1605 PREDICTED: LOW QUALITY PROTEIN: ribosomal protein S6 kinase beta-1-like [Bombus terrestris] &gt;gi	350402479 ref|XP_003486501.1| PREDICTED: ribosomal protein S6 kinase beta-1-like [Bombus impatiens]	2.10582	2.58	1	1	1	1	466	51.8713	5.75732
comp33751_c0;orf1	len=142 frame:3 start:90 end:515 PREDICTED: 28S ribosomal protein S33, mitochondrial-like [Bombus terrestris]	2.10473	9.22	1	1	1	1	141	16.9311	9.94971
comp19733_c2;orf1	len=148 frame:-1 start:444 end:1 PREDICTED: similar to AGAP002711-PA [Tribolium castaneum]	2.09866	6.76	1	1	1	1	148	17.3029	6.39209
comp33745_c0;orf1 len=690 frame:-3 start:2288 end:219 Armadillo repeat-containing protein, putative [Pediculus humanus corporis] &gt;gi	212513132 gb|EEB15760.1| Armadillo repeat-containing protein, putative [Pediculus humanus corporis]	2.0986	2.03	1	1	1	2	689	78.6439	9.0415
comp33734_c0;orf1	len=326 frame:-1 start:1435 end:458 PREDICTED: hypothetical protein LOC100121576 [Nasonia vitripennis]	2.09435	5.23	1	1	1	1	325	37.5243	5.61768
comp37085_c0;orf1	len=752 frame:1 start:238 end:2493 E3 ubiquitin-protein ligase suppressor of deltex [Camponotus floridanus]	2.09422	1.33	1	1	1	1	751	84.7401	6.84424
comp36202_c0;orf1 len=311 frame:3 start:72 end:1004 nudix hydrolase 6 [Culex quinquefasciatus] &gt;gi	167879881 gb|EDS43264.1| nudix hydrolase 6 [Culex quinquefasciatus]	2.09103	3.87	1	1	1	1	310	35.636	6.80029
comp32079_c0;orf1	len=546 frame:3 start:129 end:1766 PREDICTED: coiled-coil domain-containing protein 147-like [Bombus terrestris]	2.08909	2.75	1	1	1	1	545	63.2431	9.49561
comp34808_c0;orf1	len=297 frame:1 start:67 end:957 hypothetical protein SINV_16123 [Solenopsis invicta]	2.08587	4.39	1	1	1	1	296	33.5711	8.76318
comp32247_c0;orf1	len=432 frame:-2 start:2019 end:724 hypothetical protein SINV_10887 [Solenopsis invicta]	2.08572	3.02	1	1	1	1	431	47.307	9.15869
comp199836_c0;orf1	len=91 frame:-3 start:355 end:83 hypothetical protein FG04052.1 [Gibberella zeae PH-1]	2.08484	17.78	1	1	1	1	90	9.98123	9.75928
comp34490_c0;	len=244 start:1039 end:1770; minus strand	2.08426	4.94	1	1	1	1	243	26.7582	5.2749
comp10144_c0;orf1	len=67 frame:-1 start:253 end:53 Putative serrate rna effector molecule [Rhipicephalus pulchellus]	2.08159	16.67	1	1	1	1	66	8.25101	4.97021
comp31003_c0;orf1	len=217 frame:-2 start:1066 end:416 Peptidyl-prolyl cis-trans isomerase 5 [Harpegnathos saltator]	2.08086	4.63	1	1	1	1	216	24.2355	8.03076
comp25095_c0;	len=231 start:1 end:690; minus strand	2.08069	7.36	1	1	1	1	231	26.1074	7.44482
comp34348_c0;orf1 len=346 frame:-2 start:1095 end:58 PREDICTED: similar to CG8297 CG8297-PA [Tribolium castaneum] &gt;gi	270011363 gb|EFA07811.1| hypothetical protein TcasGA2_TC005372 [Tribolium castaneum]	2.07954	4.06	1	1	1	1	345	38.2521	5.40186
comp2554_c0;	len=118 start:1 end:355; minus strand	2.07909	12.71	1	1	1	1	118	13.0244	8.11865
comp260238_c0;orf1 len=122 frame:2 start:2 end:367 GF12043 [Drosophila ananassae] &gt;gi	190620760 gb|EDV36284.1| GF12043 [Drosophila ananassae]	2.07846	10.66	1	1	1	1	122	13.854	5.26221
comp18029_c0;orf1	len=112 frame:-3 start:337 end:2 PREDICTED: RING-box protein 2-like [Nasonia vitripennis]	2.07764	10.71	1	1	1	1	112	13.1759	7.72314
comp28490_c0;orf1 len=361 frame:2 start:227 end:1309 PREDICTED: similar to CG5913 CG5913-PA [Tribolium castaneum] &gt;gi	270014941 gb|EFA11389.1| hypothetical protein TcasGA2_TC011549 [Tribolium castaneum]	2.07717	2.77	1	1	1	1	361	40.5753	7.02002
comp3927_c0;orf1	len=135 frame:1 start:1 end:405 Uncharacterized protein C4orf8 [Crassostrea gigas]	2.07711	11.11	1	1	1	1	135	15.0822	4.729
comp306990_c0;orf1 len=115 frame:-3 start:347 end:3 GL23880 [Drosophila persimilis] &gt;gi	194101912 gb|EDW23955.1| GL23880 [Drosophila persimilis]	2.07703	7.83	1	1	1	1	115	12.6063	9.11475
comp26888_c0;orf1	len=133 frame:1 start:1 end:399 PREDICTED: acetyl-CoA carboxylase-like isoform 1 [Acyrthosiphon pisum]	2.07453	9.02	1	1	1	1	133	15.1697	5.63037
comp35630_c1;orf1 len=250 frame:2 start:224 end:973 microtubule associated protein xmap215 [Aedes aegypti] &gt;gi	108878554 gb|EAT42779.1| AAEL005712-PA [Aedes aegypti]	2.07411	6.4	1	1	1	1	250	27.9559	8.74854
comp35311_c0;orf1	len=479 frame:3 start:303 end:1739 PREDICTED: mitochondrial ribonuclease P protein 1 homolog [Acyrthosiphon pisum]	2.07296	2.3	1	1	1	1	478	55.9514	8.48486
comp33761_c1;orf1	len=392 frame:-2 start:1176 end:1 Serine/threonine-protein phosphatase 4 regulatory subunit 4 [Acromyrmex echinatior]	2.06888	3.83	1	1	1	1	392	44.3377	6.78564
comp35815_c0;orf1	len=569 frame:-2 start:2006 end:300 histone acetyltransferase [Nilaparvata lugens]	2.06786	2.11	1	1	1	1	568	64.7672	8.70459
comp175545_c0;orf1	len=49 frame:1 start:94 end:240 Longitudinals lacking protein, isoforms A/B/D/L OS=Drosophila melanogaster GN=lola PE=1 SV=1	2.06688	27.08	1	1	1	2	48	5.60794	9.92041
comp32834_c1;orf1	len=214 frame:3 start:504 end:1145 PREDICTED: inhibitor of apoptosis protein-like [Oreochromis niloticus]	2.06674	5.61	1	1	1	1	214	25.1321	7.28369
comp29091_c0;orf1	len=388 frame:1 start:196 end:1359 hypothetical protein SINV_11420 [Solenopsis invicta]	2.06591	3.62	1	1	1	1	387	44.816	8.92432
comp33726_c0;orf1 len=155 frame:-1 start:799 end:335 mitochondrial acyl carrier protein 1 isoform B [Tribolium castaneum] &gt;gi	270012710 gb|EFA09158.1| mitochondrial acyl carrier protein 1 isoform A [Tribolium castaneum]	2.06415	9.09	1	1	1	1	154	17.3508	5.80811
comp35708_c0;orf1 len=455 frame:2 start:683 end:2047 GI19202 [Drosophila mojavensis] &gt;gi	193910294 gb|EDW09161.1| GI19202 [Drosophila mojavensis]	2.06405	3.3	1	1	1	1	454	50.1589	8.98291
comp35264_c0;orf1 len=381 frame:-1 start:1144 end:2 PREDICTED: similar to ran gtpase-activating protein [Tribolium castaneum] &gt;gi	270003723 gb|EFA00171.1| hypothetical protein TcasGA2_TC002993 [Tribolium castaneum]	2.06339	2.89	1	1	1	1	381	40.7629	4.84326
comp32605_c0;orf1 len=503 frame:1 start:205 end:1713 PREDICTED: similar to eIF2B-gamma protein [Tribolium castaneum] &gt;gi	270013887 gb|EFA10335.1| hypothetical protein TcasGA2_TC012553 [Tribolium castaneum]	2.06157	3.39	1	1	1	1	502	56.5063	7.21045
comp443511_c0;orf1	len=79 frame:2 start:2 end:238 PREDICTED: protein brunelleschi-like [Acyrthosiphon pisum]	2.0614	15.19	1	1	1	1	79	9.25174	8.76318
comp29107_c1;	len=283 start:1116 end:1965; minus strand	2.06043	4.61	1	1	1	1	282	32.7049	4.88135
comp27584_c1;orf1	len=361 frame:1 start:1 end:1083 hypothetical protein DAPPUDRAFT_302879 [Daphnia pulex]	2.05817	3.88	1	1	1	1	361	38.8807	6.29053
comp30357_c0;orf1 len=536 frame:3 start:294 end:1901 PREDICTED: similar to predicted protein [Tribolium castaneum] &gt;gi	270004697 gb|EFA01145.1| hypothetical protein TcasGA2_TC010370 [Tribolium castaneum]	2.05804	2.06	1	1	1	3	535	63.0174	8.82178
comp170887_c0;orf1	len=127 frame:-2 start:381 end:1 PREDICTED: uncharacterized protein ZK1073.1-like [Acyrthosiphon pisum]	2.05502	11.81	1	1	1	1	127	14.1686	8.96826
comp28469_c1;orf1 len=230 frame:3 start:3 end:692 GJ13005 [Drosophila virilis] &gt;gi	194153820 gb|EDW69004.1| GJ13005 [Drosophila virilis]	2.05292	3.93	1	1	1	1	229	26.1521	8.36768
comp33746_c0;orf1	len=609 frame:3 start:195 end:2021 PREDICTED: cytosolic purine 5&apos;-nucleotidase-like isoform 2 [Bombus terrestris]	2.05219	1.64	1	1	1	1	608	69.9486	7.48877
comp30932_c0;orf1	len=381 frame:2 start:152 end:1294 Centaurin-alpha-1 [Harpegnathos saltator]	2.05178	2.63	1	1	1	1	380	43.7809	8.35303
comp37017_c0;orf1	len=828 frame:3 start:3 end:2486 PREDICTED: centrosomal protein of 135 kDa-like [Apis florea]	2.0497	1.57	1	1	1	1	828	95.7915	5.36377
comp33667_c0;orf1	len=292 frame:2 start:5 end:880 FYVE finger containing protein [Triatoma infestans]	2.04827	3.78	1	1	1	1	291	32.4411	8.11865
comp27312_c1;	len=63 start:452 end:638; minus strand	2.04783	17.74	1	1	1	1	62	7.4805	5.12256
comp33214_c0;orf1	len=196 frame:2 start:137 end:724 putative S9e ribosomal protein [Graphocephala atropunctata]	2.04783	3.59	1	1	1	1	195	22.7277	10.5503
comp37110_c0;orf1 len=448 frame:2 start:233 end:1576 serine/threonine protein kinase, putative [Pediculus humanus corporis] &gt;gi	212507962 gb|EEB11791.1| serine/threonine protein kinase, putative [Pediculus humanus corporis]	2.04682	2.91	1	1	1	1	447	49.3728	7.79639
comp35131_c0;orf1	len=461 frame:-2 start:1385 end:3 PREDICTED: similar to CG9699 CG9699-PA [Tribolium castaneum]	2.04628	2.17	1	1	1	1	461	52.4127	5.78271
comp24355_c0;orf1 len=167 frame:1 start:286 end:786 40S ribosomal protein S11 [Acyrthosiphon pisum] &gt;gi	239787971 dbj|BAH70684.1| ACYPI009948 [Acyrthosiphon pisum]	2.04481	6.02	1	1	1	1	166	19.4345	10.5942
comp36680_c0;orf1	len=449 frame:-1 start:3175 end:1829 COP9 signalosome complex subunit 3 [Harpegnathos saltator]	2.04313	3.57	1	1	1	1	448	49.9642	5.61768
comp29771_c1;orf1 len=434 frame:1 start:130 end:1431 G-protein signaling modulator, putative [Pediculus humanus corporis] &gt;gi	212514168 gb|EEB16534.1| G-protein signaling modulator, putative [Pediculus humanus corporis]	2.04187	2.3	1	1	1	1	434	47.4642	6.27783
comp34401_c0;orf1	len=506 frame:3 start:204 end:1721 PREDICTED: coiled-coil domain-containing protein 37-like [Megachile rotundata]	2.03812	1.98	1	1	1	1	505	59.586	5.88428
comp23910_c1;orf1	len=199 frame:1 start:1 end:597 PREDICTED: F-box/WD repeat-containing protein 5-like [Nasonia vitripennis]	2.03592	5.53	1	1	1	1	199	23.4187	8.66064
comp36163_c0;orf1 len=1356 frame:-2 start:5328 end:1261 PREDICTED: similar to ran-binding protein [Tribolium castaneum] &gt;gi	270003619 gb|EFA00067.1| hypothetical protein TcasGA2_TC002881 [Tribolium castaneum]	2.03555	0.81	1	1	1	1	1355	145.407	4.93213
comp31772_c0;orf1	len=279 frame:-2 start:1020 end:184 PREDICTED: similar to proteasome subunit beta type 5,8 [Tribolium castaneum]	2.03323	4.68	1	1	1	1	278	31.1284	7.72314
comp35225_c0;	len=315 start:504 end:1450; minus strand	2.03252	4.46	1	1	1	1	314	36.6684	7.89893
comp36584_c0;orf1	len=213 frame:-1 start:2813 end:2175 PREDICTED: similar to tyrosine protein kinase [Tribolium castaneum]	2.03217	7.55	1	1	1	1	212	24.3693	5.51611
comp32049_c0;orf1 len=219 frame:3 start:141 end:797 mitochondrial ribosomal protein, L48, putative [Aedes aegypti] &gt;gi	108874633 gb|EAT38858.1| AAEL009288-PA [Aedes aegypti]	2.03149	5.05	1	1	1	1	218	24.829	6.21436
comp34287_c0;orf1 len=307 frame:-3 start:996 end:76 MACRO domain-containing protein, putative [Ixodes scapularis] &gt;gi	215495584 gb|EEC05225.1| MACRO domain-containing protein, putative [Ixodes scapularis]	2.03045	3.27	1	1	1	1	306	34.1225	6.53662
comp234877_c0;orf1 len=215 frame:-3 start:812 end:168 PREDICTED: similar to AGAP003506-PA [Tribolium castaneum] &gt;gi	270014130 gb|EFA10578.1| hypothetical protein TcasGA2_TC012834 [Tribolium castaneum]	2.03024	7.94	1	1	1	1	214	24.2735	9.56885
comp32487_c0;orf1 len=613 frame:1 start:106 end:1944 PREDICTED: similar to lethal (1) G0431 CG14788-PA [Tribolium castaneum] &gt;gi	270007374 gb|EFA03822.1| hypothetical protein TcasGA2_TC013937 [Tribolium castaneum]	2.02903	1.47	1	1	1	1	612	69.5664	6.66846
comp16315_c0;	len=29 start:65 end:152; minus strand	2.02765	48.15	1	1	1	1	27	3.09936	4.17041
comp34601_c0;orf1	len=455 frame:-2 start:1544 end:180 hypothetical protein TcasGA2_TC004616 [Tribolium castaneum]	2.0276	4.19	1	1	1	1	454	48.4064	4.70361
comp29754_c0;orf1 len=911 frame:-1 start:2884 end:152 low-density lipoprotein receptor (ldl) [Aedes aegypti] &gt;gi	108873980 gb|EAT38205.1| AAEL009869-PA [Aedes aegypti]	2.02721	1.32	1	1	1	1	910	100.684	5.30029
comp35380_c0;orf1	len=820 frame:2 start:2 end:2461 PREDICTED: similar to CG2938 CG2938-PB [Tribolium castaneum]	2.02608	1.22	1	1	1	1	819	94.7262	8.39697
comp34409_c0;orf1	len=539 frame:1 start:1 end:1617 PREDICTED: protein SMG8-like [Bombus terrestris]	2.02557	2.04	1	1	1	1	538	58.8164	8.01611
comp10591_c0;	len=275 start:1 end:824; minus strand	2.02385	5.45	1	1	1	1	275	29.4396	4.37354
comp23037_c0;orf1	len=276 frame:-2 start:938 end:111 PREDICTED: probable NADH dehydrogenase [ubiquinone] flavoprotein 2, mitochondrial-like [Acyrthosiphon pisum]	2.02222	4.36	1	1	1	1	275	30.9697	7.41553
comp442936_c0;orf1	len=97 frame:-2 start:291 end:1 unknown [Pectinophora gossypiella]	2.02148	12.37	1	1	1	1	97	10.9107	8.01611
comp20398_c0;	len=106 start:39 end:355; minus strand	2.0209	9.62	1	1	1	1	104	12.2332	6.88818
comp35490_c0;orf1 len=503 frame:1 start:238 end:1746 phenylalanyl-tRNA synthetase alpha chain, putative [Pediculus humanus corporis] &gt;gi	212513451 gb|EEB16028.1| phenylalanyl-tRNA synthetase alpha chain, putative [Pediculus humanus corporis]	2.01856	2.39	1	1	1	1	502	56.8151	7.40088
comp31121_c0;orf1 len=533 frame:3 start:90 end:1688 PREDICTED: similar to karyopherin alpha 6 [Tribolium castaneum] &gt;gi	270002024 gb|EEZ98471.1| hypothetical protein TcasGA2_TC000963 [Tribolium castaneum]	2.01776	3.57	1	1	1	1	532	58.2667	5.16064
comp29151_c1;orf1	len=496 frame:1 start:1 end:1488 PREDICTED: proton-coupled folate transporter-like [Bombus terrestris]	2.01731	2.02	1	1	1	1	496	55.4357	8.63135
comp36480_c0;orf1 len=422 frame:-3 start:1580 end:315 Lipase 3 precursor, putative [Pediculus humanus corporis] &gt;gi	212505532 gb|EEB09972.1| Lipase 3 precursor, putative [Pediculus humanus corporis]	2.01622	2.61	1	1	1	1	421	48.2679	9.0415
comp36142_c0;orf1	len=948 frame:2 start:2 end:2845 PREDICTED: hypothetical protein LOC100160261 [Acyrthosiphon pisum]	2.01592	1.58	1	1	1	2	947	104.514	6.02393
comp29382_c0;orf1 len=179 frame:-3 start:561 end:25 PREDICTED: similar to CG9004 CG9004-PA [Tribolium castaneum] &gt;gi	270002645 gb|EEZ99092.1| hypothetical protein TcasGA2_TC004975 [Tribolium castaneum]	2.01582	6.18	1	1	1	1	178	21.4125	10.0376
comp33472_c0;orf1	len=322 frame:2 start:47 end:1012 hypothetical protein KGM_17398 [Danaus plexippus]	2.01377	3.74	1	1	1	1	321	37.1552	10.1255
comp26284_c0;orf1	len=140 frame:3 start:162 end:581 Transcription initiation factor TFIID subunit 13 [Camponotus floridanus]	2.01342	7.19	1	1	1	1	139	16.3193	5.66846
comp33319_c0;orf1	len=253 frame:-1 start:1209 end:451 hypothetical protein EAG_04548 [Camponotus floridanus]	2.01124	4.76	1	1	1	1	252	29.0175	5.37646
comp758_c0;orf1	len=140 frame:3 start:387 end:806 Hypothetical protein [Rhipicephalus pulchellus]	2.00964	8.57	1	1	1	1	140	15.8207	5.75732
comp26535_c0;orf1	len=428 frame:-1 start:1989 end:706 PREDICTED: ER degradation-enhancing alpha-mannosidase-like 2-like [Nasonia vitripennis]	2.00595	5.62	1	1	1	1	427	48.3177	4.61475
comp29147_c0;orf1 len=498 frame:2 start:2 end:1495 PREDICTED: protein phosphatase PP2A 55 kDa regulatory subunit-like isoform 1 [Bombus terrestris] &gt;gi	340725469 ref|XP_003401092.1| PREDICTED: protein phosphatase PP2A 55 kDa regulatory subunit-like isoform 2 [Bombus terrestris] &gt;gi|350415112|ref|XP_003490537.1| PREDICTED: protein phosphatase PP2A 55 kDa regulatory subunit-like isoform 1 [Bombus impatiens] &gt;gi|350415115|ref|XP_003490538.1| PREDICTED: protein phosphatase PP2A 55 kDa regulatory subunit-like isoform 2 [Bombus impatiens]	2.00534	2.21	1	1	1	1	497	56.9937	7.78174
comp137977_c0;	len=69 start:17 end:223; minus strand	2.00531	17.65	1	1	1	1	68	7.91536	10.9165
comp20449_c0;orf1	len=240 frame:3 start:24 end:743 PREDICTED: RNA-binding protein 38-like isoform 1 [Megachile rotundata]	2.0051	3.75	1	1	1	1	240	24.3904	7.43018
comp32795_c0;orf1	len=239 frame:-3 start:921 end:205 hypothetical protein TcasGA2_TC003335 [Tribolium castaneum]	2.00264	4.62	1	1	1	1	238	27.6605	9.18799
comp33583_c0;orf1 len=177 frame:1 start:337 end:867 PREDICTED: similar to Thap4 protein [Tribolium castaneum] &gt;gi	270009830 gb|EFA06278.1| hypothetical protein TcasGA2_TC009144 [Tribolium castaneum]	2.00214	5.11	1	1	1	1	176	20.0889	6.94678
comp33285_c0;	len=214 start:361 end:1003; minus strand	2.00172	6.57	1	1	1	1	213	24.0908	4.85596
comp20719_c0;	len=70 start:1 end:207; minus strand	2.00095	21.43	1	1	1	1	70	7.38462	9.36377

## Sheet: MRT-3
Accession	Description	Score	Coverage	# Proteins	# Unique Peptides	# Peptides	# PSMs	# AAs	MW [kDa]	calc. pI
comp36591_c0;orf1	len=472 frame:3 start:168 end:1583 Serine protease easter [Harpegnathos saltator]	759.875	49.47	1	28	28	261	471	52.998	6.56592
comp36779_c1;orf1	len=369 frame:3 start:276 end:1382 serine protease P135 [Tribolium castaneum]	616.046	45.38	2	19	19	212	368	41.7489	6.84424
comp35438_c2;orf1	len=291 frame:3 start:942 end:1814 hypothetical protein KGM_01730 [Danaus plexippus]	609.571	71.38	1	19	19	210	290	32.4443	5.12256
comp27138_c0;orf1 len=406 frame:2 start:53 end:1270 GK23922 [Drosophila willistoni] &gt;gi	194160659 gb|EDW75560.1| GK23922 [Drosophila willistoni]	583.007	55.06	1	24	24	186	405	45.8289	5.35107
comp36780_c0;orf1	len=679 frame:2 start:80 end:2116 PREDICTED: heat shock 70 kDa protein cognate 3-like [Nasonia vitripennis]	445.796	32.6	3	22	24	122	678	75.4088	5.51611
comp35980_c1;orf1	len=340 frame:-2 start:3135 end:2116 Serine protease easter [Camponotus floridanus]	273.276	40.12	1	12	12	87	339	37.6342	7.76709
comp34753_c0;orf1 len=306 frame:-1 start:1148 end:231 GI16850 [Drosophila mojavensis] &gt;gi	193918483 gb|EDW17350.1| GI16850 [Drosophila mojavensis]	270.192	34.1	1	11	11	68	305	33.7093	8.38232
comp32521_c0;orf1	len=349 frame:3 start:363 end:1409 Serine protease easter [Harpegnathos saltator]	264.098	25.29	1	10	10	78	348	39.1826	5.63037
comp29370_c0;orf1	len=230 frame:-1 start:691 end:2 hypothetical protein SINV_04142 [Solenopsis invicta]	243.285	53.91	1	12	12	76	230	26.0767	6.771
comp29827_c0;orf1 len=380 frame:2 start:338 end:1477 RecName: Full=Actin, clone 403; Flags: Precursor &gt;gi	5668 emb|CAA36838.1| unnamed protein product [Artemia sp.]	242.77	32.19	2	14	14	63	379	42.146	5.59229
comp36824_c1;orf1	len=737 frame:3 start:288 end:2498 carboxylesterase-6 [Laodelphax striatella]	229.817	26.63	1	22	22	71	736	85.7339	5.31299
comp36121_c0;orf1	len=629 frame:-3 start:2000 end:114 carboxylesterase, partial [Laodelphax striatella]	214.051	30.41	1	19	19	70	628	71.7231	5.87158
comp36908_c0;orf1	len=815 frame:-2 start:2604 end:160 endoplasmin [Locusta migratoria]	211.233	26.78	1	24	24	78	814	92.9096	4.99561
comp18732_c0;orf1	len=657 frame:-2 start:2161 end:191 heat shock cognate protein 70 [Nilaparvata lugens]	208.147	39.02	3	17	20	63	656	71.6296	5.71924
comp30780_c0;orf1	len=223 frame:3 start:474 end:1142 hypothetical protein [Amblyomma maculatum]	193.204	35.14	1	6	6	63	222	24.7443	6.27783
comp34697_c0;orf1 len=245 frame:2 start:266 end:1000 GD20518 [Drosophila simulans] &gt;gi	194199529 gb|EDX13105.1| GD20518 [Drosophila simulans]	191.606	36.48	1	9	9	73	244	27.7501	6.44287
comp34752_c0;orf1	len=329 frame:1 start:343 end:1329 Serine protease easter [Harpegnathos saltator]	184.624	43.29	1	13	13	62	328	37.2898	5.78271
[truncated: 580 more rows]

## Sheet: Mated-FRT-1
Accession	Description	Score	Coverage	# Proteins	# Unique Peptides	# Peptides	# PSMs	# AAs	MW [kDa]	calc. pI
[truncated: 1,365 more rows]

## Sheet: Mated-FRT-2
Accession	Description	Score	Coverage	# Proteins	# Unique Peptides	# Peptides	# PSMs	# AAs	MW [kDa]	calc. pI
[truncated: 1,196 more rows]

[truncated: 4 more sheets: Mated-FRT-3, Unmated-FRT-1, Unmated-FRT-2, Unmated-FRT-3]
